# Supplementary material for: Epigenomic regulation of neural crest differentiation in human-induced pluripotent stem cells
Source: iScience. 2026 May 22;29(6):115993. doi: 10.1016/j.isci.2026.115993 (PMC13224019; doi:10.1016/j.isci.2026.115993)
Supplement: Table S1. DAVID analysis (p < 0.01) of genes upregulated in cNCCs compared to iPSCs across all three iPSC–cNCC pairs [file mmc2.xlsx]

## Sheet: Table S1
Table S1. DAVID analysis (p < 0.01) of genes upregulated in cNCCs compared to iPSCs across all three iPSC–cNCC pairs.
Category	Term	Count	%	PValue	Genes	List Total	Pop Hits	Pop Total	Fold Enrichment	Bonferroni	Benjamini	FDR
GOTERM_BP_DIRECT	GO:0001822~kidney development	31	1.51589	3.02268e-08	CDKN1C, FOXC1, PLXND1, ARL3, GREB1L, SIX1, PRDM1, SIX2, CNTRL, HAS2, CC2D2A, ADAMTS6, STRA6, TFAP2A, TFAP2B, TGFB2, APAF1, SERPINF1, CYP4A11, WNT5A, DTNBP1, ARID5B, SOX11, GFRA1, RPGRIP1L, SULF1, BICC1, PYGO1, IFT88, ITGA8, FREM2	1641	118	19414	3.10804	0.000160401	0.000126164	0.000125046
GOTERM_BP_DIRECT	GO:0001656~metanephros development	13	0.635697	1.68659e-06	GDF11, CITED1, EYA1, GREB1L, BMP7, GLI3, SOX17, ITGA8, BCL2, NF1, ID3, SPRY1, FBN1	1641	29	19414	5.30337	0.00891078	0.00113402	0.00112398
GOTERM_BP_DIRECT	GO:0001525~angiogenesis	46	2.24939	1.69139e-06	ACVRL1, NRP1, COL15A1, ECM1, FOXC1, CALCRL, PLXND1, PDE3B, PTGS2, MEOX2, APOLD1, ELK3, AMOT, TMEM100, RNF213, SRPX2, SOX17, HEY1, ANPEP, S1PR1, EPHB3, JAM3, MINAR1, PDGFRB, EGFL7, ANGPT2, ANGPT1, MMP2, TIE1, PRKCA, VASH1, HSPG2, ADRA2B, APLN, FMNL3, EMCN, COL4A2, ADAM15, RHOJ, FGF18, NF1, ACKR3, CSPG4, TGFBI, AMOTL1, RAPGEF3	1641	255	19414	2.13415	0.00893606	0.00113402	0.00112398
GOTERM_BP_DIRECT	GO:0045766~positive regulation of angiogenesis	32	1.56479	1.66886e-05	SEMA5A, ACVRL1, CX3CR1, NRP1, ECM1, TWIST1, GATA2, ETS1, AQP1, C5, TBXA2R, EMILIN1, CD34, SASH1, NTRK1, ANGPT2, HGF, TIE1, SPHK1, WNT5A, HMGA2, PRKCA, EMP2, VEGFD, PGF, HIPK2, TGFBR2, STIM1, ADAM12, FGF18, RAPGEF3, ENG	1641	164	19414	2.30841	0.0847585	0.0052098	0.00516366
GOTERM_BP_DIRECT	GO:0001568~blood vessel development	15	0.733496	2.75638e-05	MEF2C, FOXC1, EGFL7, BMPR2, LAMA4, SPHK1, ANTXR1, TBX3, TGFBR2, MIB1, FOXS1, COL1A2, COL5A1, ATP7A, STRA6	1641	48	19414	3.69706	0.136087	0.0074399	0.00737401
GOTERM_BP_DIRECT	GO:0007507~heart development	37	1.80929	4.17297e-05	ACVRL1, FOXC1, CDKN1B, CALCRL, CACNA1C, GLI3, SOX17, FLRT3, SMYD2, PLCE1, SOX9, BORCS8, CC2D2A, BVES, PDLIM4, PDLIM7, STRA6, KDM6B, TGFB2, MEF2C, IFT140, NCOA6, HEG1, MMP2, MBD2, BICC1, TGFBR2, NFATC4, KAT2B, COL3A1, NF1, ID3, PPARA, DZIP1, FREM2, FBN1, PPARD	1641	212	19414	2.06477	0.198655	0.0105457	0.0104523
GOTERM_BP_DIRECT	GO:0051216~cartilage development	17	0.831296	4.99916e-05	BBS2, DLX2, PRRX1, ZBTB16, WNT5A, TYMS, SULF1, BMP7, BMP5, COL2A1, EVC, ZEB1, NFIA, SOX9, SOX6, ATP7A, SOX5	1641	63	19414	3.19238	0.233033	0.0117967	0.0116923
GOTERM_BP_DIRECT	GO:0001701~in utero embryonic development	37	1.80929	5.11258e-05	ACVRL1, NOTCH2, EXOC3L2, FOXC1, CHD7, TWIST1, PTH1R, BMI1, ACVR1B, GLI3, AMOT, TMEM100, EPB41L5, C5, EDNRA, ADAMTS3, VPS54, MGAT1, MSX1, ATP7A, SMAD3, ANGPT1, TGFB3, KIDINS220, HEG1, TIE1, IGF2, RPGRIP1L, TERF2, TBX3, KLF2, TGFBR2, TMEM231, MIB1, COL3A1, APBA2, LY6E	1641	214	19414	2.04548	0.237636	0.0117967	0.0116923
GOTERM_BP_DIRECT	GO:0007399~nervous system development	60	2.93399	6.39596e-05	SEMA5A, GPSM1, CNTFR, NRSN2, MTR, LDB2, NRGN, DPYSL4, GPER1, BOC, ENC1, ADORA1, DPF3, CDON, HES6, GUSBP1, MEF2C, RBFOX2, APAF1, TCF12, ISLR2, PAX3, VPS13B, SOX11, NAV1, GFRA1, SDCBP2, ZEB2, NINJ2, FEZ2, EVL, NAIP, ARF6, NOTCH2, SMARCD3, C3ORF70, PCDH10, MICOS10-NBL1, EFNA5, ACVR1B, KALRN, PCDH18, ATOH8, PCDHA3, PCDHA9, MARK4, SRGAP2, NTRK1, GDF11, PHF10, ST8SIA2, FBXL17, NR2F1, L1CAM, MERTK, SARM…	1641	418	19414	1.69817	0.287834	0.0141431	0.0140178
GOTERM_BP_DIRECT	GO:0002040~sprouting angiogenesis	12	0.586797	6.95965e-05	CDC42, NRP1, RNF213, ANGPT1, ADGRA2, LEF1, VEGFD, PARVA, VSTM4, RECK, PGF, LOXL2	1641	34	19414	4.1755	0.308825	0.014774	0.0146431
GOTERM_BP_DIRECT	GO:0003180~aortic valve morphogenesis	12	0.586797	0.000124823	RB1, HEY1, TIE1, HEY2, SNAI1, TWIST1, SNAI2, NFATC1, SLIT3, EMILIN1, SOX9, TGFBR2	1641	36	19414	3.94353	0.484427	0.0240375	0.0238246
GOTERM_BP_DIRECT	GO:0032332~positive regulation of chondrocyte differentiation	9	0.440098	0.000127269	ACVRL1, SMAD3, ZBTB16, FGF18, SOX9, SOX6, GLI3, LOXL2, SOX5	1641	20	19414	5.32377	0.491078	0.0240375	0.0238246
GOTERM_BP_DIRECT	GO:0001501~skeletal system development	26	1.27139	0.000131352	CDKN1C, COL13A1, CHD7, LECT2, PTH1R, HAPLN1, DLL3, RPS6KA3, RAI1, ANKH, FRZB, SUFU, ALX4, SOX9, TRAPPC2, GDF11, TGFB2, GUSBP1, SOX11, BMP7, TBX3, BMP5, COL2A1, EVC, COL1A2, FBN1	1641	134	19414	2.29549	0.501989	0.0240375	0.0238246
GOTERM_BP_DIRECT	GO:0030154~cell differentiation	87	4.25428	0.000157572	RB1, GPSM1, PIWIL4, CPNE5, BNC1, ETS1, ELK3, SOX17, MECOM, ANPEP, GPER1, PEG10, JAK2, AMH, EID2B, HES6, FOXD2, MEF2C, ZHX3, PRMT7, APAF1, TESC, TCF12, SOX11, SOX12, ETV2, GLRX2, HSPG2, ZHX1, DUSP6, ETV5, PGF, TGFBR2, ZAP70, TWSG1, ZEB1, ELF4, PPARA, VAMP5, AHDC1, ASF1B, PPARD, ARF6, SPATA9, DLX1, COL15A1, DLX2, FOXC1, COL13A1, TWIST2, ZBTB1, FOXK1, ZNF3, GATA2, APOLD1, DLL3, FOXS1, RXRA, FRZB, AT…	1641	690	19414	1.49168	0.56669	0.0278746	0.0276277
GOTERM_BP_DIRECT	GO:0002062~chondrocyte differentiation	15	0.733496	0.000174694	RB1, MEF2C, WNT5B, ARID5A, HMGA2, PTH1R, GLI3, COL3A1, TWSG1, COL2A1, SIX2, TGFBI, SOX9, SOX6, SOX5	1641	56	19414	3.16891	0.604332	0.0299064	0.0296416
GOTERM_BP_DIRECT	GO:0035909~aorta morphogenesis	8	0.391198	0.000275867	PDGFRB, TFAP2B, EYA1, CHD7, SIX1, ADAMTS9, TGFBR2, TBX2	1641	17	19414	5.56734	0.768744	0.0418293	0.0414589
GOTERM_BP_DIRECT	GO:0051145~smooth muscle cell differentiation	8	0.391198	0.000418613	MEF2C, TMEM204, HEY2, ITGA8, TBX18, TBX3, NFATC4, TBX2	1641	18	19414	5.25804	0.891613	0.058323	0.0578064
GOTERM_BP_DIRECT	GO:0007517~muscle organ development	20	0.977995	0.000637577	CD164, ZFHX3, MEF2C, TCF12, PAX3, TWIST1, FOXK1, SGCE, EVC, SGCD, ITGA11, ID3, DPF3, ALX4, KMT5B, MSX1, SOX6, VAMP5, BVES, EID2B	1641	100	19414	2.36612	0.966112	0.0776107	0.0769234
GOTERM_BP_DIRECT	GO:0001570~vasculogenesis	15	0.733496	0.000643466	NRP1, EGFL7, CUL7, CITED1, TIE1, HEG1, TGFBR2, HDAC7, AMOT, TMEM100, SOX17, HEY2, ACKR3, HAS2, ENG	1641	63	19414	2.81681	0.967156	0.0776107	0.0769234
GOTERM_BP_DIRECT	GO:0060412~ventricular septum morphogenesis	11	0.537897	0.00075134	EGLN1, TGFBR3, TGFB2, BMPR2, WNT11, HEY1, HEY2, SOX11, SLIT3, TBX3, TGFBR2	1641	37	19414	3.5172	0.981479	0.0848375	0.0840862
GOTERM_BP_DIRECT	GO:0048701~embryonic cranial skeleton morphogenesis	10	0.488998	0.000779382	TFAP2A, DLX2, SMAD3, PRRX1, IFT140, SIX2, ALX3, TWIST1, SIX1, TGFBR2	1641	31	19414	3.81632	0.984042	0.0861704	0.0854073
GOTERM_BP_DIRECT	GO:0090103~cochlea morphogenesis	9	0.440098	0.000997676	FZD2, ZEB1, EYA1, FRZB, WNT5A, SIX1, SOX9, TBX18, TBX2	1641	26	19414	4.0952	0.994995	0.0986659	0.0977921
GOTERM_BP_DIRECT	GO:0030099~myeloid cell differentiation	9	0.440098	0.000997676	CDKN1C, CBFB, IFI16, NCOA6, ZBTB16, KAT6A, PIR, TET2, PML	1641	26	19414	4.0952	0.994995	0.0986659	0.0977921
GOTERM_BP_DIRECT	GO:0035115~embryonic forelimb morphogenesis	10	0.488998	0.00100395	TFAP2A, ALX3, ALX4, TWIST1, MSX1, CACNA1C, RPGRIP1L, RECK, LNPK, TBX3	1641	32	19414	3.69706	0.995159	0.0986659	0.0977921
GOTERM_BP_DIRECT	GO:0035116~embryonic hindlimb morphogenesis	9	0.440098	0.00170472	ZBTB16, CHD7, ALX3, ALX4, TWIST1, MSX1, RPGRIP1L, AFF3, TBX3	1641	28	19414	3.80269	0.999883	0.153338	0.15198
GOTERM_BP_DIRECT	GO:0042733~embryonic digit morphogenesis	13	0.635697	0.00213588	IFT140, ZBTB16, WNT5A, TWIST1, TBX3, GLI3, TBX2, TMEM231, MAP3K20, ALX4, ROR2, FREM2, LNPK	1641	56	19414	2.74639	0.999988	0.175988	0.174429
GOTERM_BP_DIRECT	GO:0016525~negative regulation of angiogenesis	22	1.07579	0.00217719	MINAR1, TGFB2, FOXC1, ANGPT2, NPR1, TIE1, SERPINF1, PDE3B, FOXJ2, GPR4, VASH1, SULF1, ISM1, HSPG2, DCN, PML, AMOT, CLDN5, COL4A2, NF1, SPRY2, EMILIN1	1641	127	19414	2.04939	0.999991	0.175988	0.174429
GOTERM_BP_DIRECT	GO:0003150~muscular septum morphogenesis	4	0.195599	0.00225498	FZD1, TGFBR3, FZD2, HEY2	1641	4	19414	11.8306	0.999994	0.175988	0.174429
GOTERM_BP_DIRECT	GO:0003149~membranous septum morphogenesis	5	0.244499	0.00269061	FZD1, TGFB2, FZD2, NSD2, TGFBR2	1641	8	19414	7.39412	0.999999	0.201113	0.199332
GOTERM_BP_DIRECT	GO:0050768~negative regulation of neurogenesis	8	0.391198	0.00290204	PRTG, PCM1, LHX2, CTDSP1, HOOK3, BMP7, APPL2, DLL3	1641	24	19414	3.94353	1	0.209129	0.207277
GOTERM_BP_DIRECT	GO:0045765~regulation of angiogenesis	10	0.488998	0.00303312	EGLN1, PLXND1, ADGRA2, ENPP2, NF1, EMP2, VASH1, ETS1, RECK, RAPGEF3	1641	37	19414	3.19746	1	0.214624	0.212723
GOTERM_BP_DIRECT	GO:0045669~positive regulation of osteoblast differentiation	15	0.733496	0.00421658	FBN2, MEF2C, ZHX3, BMPR2, HGF, CTNNBIP1, LRP3, SOX11, BMP7, GLI3, SCUBE3, TMEM119, IL6ST, CLIC1, PDLIM7	1641	76	19414	2.33499	1	0.279718	0.27724
GOTERM_BP_DIRECT	GO:0031175~neuron projection development	21	1.02689	0.00443158	RB1, NTRK1, GPM6A, UCN, SNAPIN, CDNF, DOCK7, DTNBP1, VPS13B, LAMB1, GFRA1, L1CAM, AGER, PPP1R9B, VAPA, FLRT3, NEDD4, STMN1, EFHD1, LRP12, HDGFL3	1641	126	19414	1.97177	1	0.282239	0.279739
GOTERM_BP_DIRECT	GO:0030325~adrenal gland development	8	0.391198	0.00475133	CDKN1C, SMAD3, WNT11, NF1, ARID5B, NR3C1, STRA6, LY6E	1641	26	19414	3.64018	1	0.289831	0.287264
GOTERM_BP_DIRECT	GO:0042474~middle ear morphogenesis	7	0.342298	0.00495275	EDNRA, PRRX1, EYA1, SIX2, INSIG1, SIX1, MSX1	1641	20	19414	4.14071	1	0.292047	0.289461
GOTERM_BP_DIRECT	GO:0048752~semicircular canal morphogenesis	4	0.195599	0.00528247	ZEB1, EYA1, CHD7, TBX3	1641	5	19414	9.46447	1	0.293259	0.290662
GOTERM_BP_DIRECT	GO:0003203~endocardial cushion morphogenesis	7	0.342298	0.00644564	ACVRL1, TGFB2, HEY1, TWIST1, SOX9, ENG, TBX2	1641	21	19414	3.94353	1	0.349051	0.34596
GOTERM_BP_DIRECT	GO:0045444~fat cell differentiation	15	0.733496	0.00674899	BBS2, TFAP2B, RNASEL, WNT5B, HMGA2, ARID5B, GATA2, C1QTNF3, TTC8, NR4A3, GRK5, AKT2, FAM120B, ADGRF5, LRRC8C	1641	80	19414	2.21824	1	0.361787	0.358583
GOTERM_BP_DIRECT	GO:0048565~digestive tract development	8	0.391198	0.00737102	RB1, COL3A1, CLMP, TGFB3, CYP1A1, ALX4, DCHS1, TGFBR2	1641	28	19414	3.38017	1	0.378742	0.375388
GOTERM_BP_DIRECT	GO:0007420~brain development	35	1.71149	0.00755476	CX3CR1, DLX2, CITED1, IFT172, BMI1, MACROH2A2, IER3IP1, PCDH19, PCDH18, AFF2, ACAT1, SRR, PPP3CC, BAG3, S1PR1, JHY, SOX6, CDK5RAP2, ZFHX3, CADM1, NCOA6, SPHK1, DTNBP1, MACO1, ATP2B1, MEIS3, GRIN2C, HSPG2, VAX2, MEIS2, TGFBR2, B3GNT5, ITGA8, NF1, MDGA1	1641	261	19414	1.58648	1	0.380695	0.377324
GOTERM_BP_DIRECT	GO:0048485~sympathetic nervous system development	6	0.293399	0.00846792	NTRK1, TFAP2B, EDNRA, NF1, SOX11, PLXNA4	1641	16	19414	4.43647	1	0.409407	0.405781
GOTERM_BP_DIRECT	GO:0001756~somitogenesis	10	0.488998	0.0086994	FOXC1, SMAD3, WNT5A, LEF1, PLXNA2, MYF6, ROR2, TBX18, DLL3, MIB1	1641	43	19414	2.7513	1	0.415925	0.412242
