# Supplementary material for: Epigenomic regulation of neural crest differentiation in human-induced pluripotent stem cells
Source: iScience. 2026 May 22;29(6):115993. doi: 10.1016/j.isci.2026.115993 (PMC13224019; doi:10.1016/j.isci.2026.115993)
Supplement: Table S2. DAVID analysis (p < 0.01) of genes upregulated in tNCCs compared to iPSCs across all three iPSC–tNCC pairs [file mmc3.xlsx]

## Sheet: Table S2
Table S2. DAVID analysis (p < 0.01) of genes upregulated in tNCCs compared to iPSCs across all three iPSC–tNCC pairs.
Category	Term	Count	%	PValue	Genes	List Total	Pop Hits	Pop Total	Fold Enrichment	Bonferroni	Benjamini	FDR
GOTERM_BP_DIRECT	GO:0007399~nervous system development	101	3.56261	3.30385e-14	SEMA5A, CHRM2, CNTFR, CHRM1, CYB5D2, FGF5, DPYSL4, INSC, DPF3, EPHB2, HES6, SRRM4, MEF2C, RBFOX1, SEMA6D, APLP1, ISLR2, SOX11, DNAAF4, MYT1, POU3F2, DOK4, KCNQ2, HOXB2, PRKD1, LY6H, NAIP, CHRNA3, C3ORF70, DLX5, PCDH10, DLX6, KALRN, PCDH18, ATXN3, ADGRG1, EFNB3, ADGRG6, ST8SIA4, PCDHA3, PCDHA2, NDP, ZNF423, SRGAP2, MARK4, SCN3B, ST8SIA2, NR2F1, PCDHB6, PCDHB4, CNTN4, PCDHB9, SCN2B, PCSK2, GPSM1, N…	2142	418	19414	2.18998	1.99037e-10	3.97519e-11	3.89854e-11
GOTERM_BP_DIRECT	GO:0007507~heart development	59	2.08113	3.12373e-11	ACVRL1, HSPB7, HTR2B, PTEN, LDB3, GLI3, AKAP13, GJA5, PLCE1, SOX9, BORCS8, BVES, CC2D2A, PSKH1, KDM6B, MEF2C, IFT140, NCOA6, HEG1, MMP2, DNAAF4, ISL1, RIPPLY3, HAND2, HAND1, RBM20, PPARG, PPARA, ZFPM2, FREM2, PPARD, POPDC2, FOXC1, CALCRL, GATA4, CACNA1C, ASCL1, ACAN, ERBB4, FLRT3, SMYD2, RXRG, PDLIM4, PDLIM7, STRA6, TGFB2, FOXF1, NTRK3, MBD2, TBX5, POU4F1, BICC1, NFATC4, COL3A1, TH, ID2, ID3, DZI…	2142	212	19414	2.52239	1.87924e-07	2.68462e-08	2.63286e-08
GOTERM_BP_DIRECT	GO:0001501~skeletal system development	44	1.55203	4.30544e-11	CDKN1C, COL13A1, WFIKKN1, DLX5, DLX6, NPR3, CHD7, COL11A2, WFIKKN2, CHRD, HOXD13, PTH1R, HOXA13, HOXC10, COL19A1, HAPLN1, DLL3, HOXA10, ACAN, RPS6KA3, RAI1, EXTL1, ANKH, FRZB, SUFU, TRPS1, SOX9, PITX1, NKX3-2, GDF10, GDF11, TGFB2, GUSBP1, NOG, EN1, SOX11, TBX3, BMP5, COL2A1, EVC, COL5A2, CDH11, COL9A2, FBN1	2142	134	19414	2.97607	2.59015e-07	3.23769e-08	3.17526e-08
GOTERM_BP_DIRECT	GO:0007417~central nervous system development	44	1.55203	1.44908e-09	ROBO2, PRKN, SHC3, CHD7, PTEN, KALRN, HAPLN1, STK3, NHLH2, ACAN, RPS6KA3, RELN, ADGRA2, NHLH1, PDGFC, ZIC1, NDN, NRCAM, SOX6, ASIC2, SPTBN1, NGFR, ARSA, SZT2, ZBTB16, APLP1, SPINK5, VPS13B, ZIC4, PAX6, S100B, TBX3, AHI1, MARCKS, COL2A1, RNF103, PAX8, TLX3, B3GNT5, DCX, ID3, MAL, TAGLN3, DSCAML1	2142	148	19414	2.69455	8.71761e-06	7.92513e-07	7.77232e-07
GOTERM_BP_DIRECT	GO:0051216~cartilage development	25	0.881834	1.97538e-08	DLX2, COL11A2, GATA3, HOXA3, HOXC4, SOX9, SOX6, ATP7A, PITX1, HES5, SOX5, BBS2, CSGALNACT1, PRRX1, ZBTB16, NOG, WNT5A, SULF1, BMP5, SULF2, COL2A1, EVC, ZEB1, HOXB3, HOXD3	2142	63	19414	3.59662	0.000118832	9.14147e-06	8.96521e-06
GOTERM_BP_DIRECT	GO:0030154~cell differentiation	122	4.30335	1.315e-07	CPNE5, SPATA20, ELK3, FOXQ1, FGF5, FGF7, FGF9, PEG10, INSC, AKT1, THSD7A, HES6, SRRM4, MEF2C, SEMA6D, SPINK5, SOX11, SOX12, MYT1, PGF, SFRP1, MXRA8, MAL, PRKD1, ZFPM2, SPATA9, DLX1, DLX2, DLX3, COL13A1, DLX5, ARHGEF28, DLX6, GATA6, TWIST2, ZBTB1, CREM, GATA4, GATA3, GATA2, ADGRG1, NHLH1, MAP3K20, TSNAXIP1, ZNF423, SYT4, SMAD3, CADM1, ODF2, NR2F1, LARP7, SMAD9, NR2F2, TDRD6, NOTCH2NLA, SMAD6, FLI1…	2142	690	19414	1.60253	0.00079079	4.94439e-05	4.84906e-05
GOTERM_BP_DIRECT	GO:0035115~embryonic forelimb morphogenesis	16	0.564374	3.74641e-07	TFAP2A, CRABP2, MSX2, EN1, TWIST1, CACNA1C, TBX5, HOXA13, TBX3, HOXA9, ALX3, MSX1, HOXD9, RECK, WNT3, LNPK	2142	32	19414	4.53175	0.0022513	0.000120534	0.00011821
GOTERM_BP_DIRECT	GO:0003180~aortic valve morphogenesis	17	0.599647	3.80676e-07	ROBO2, NOS3, GATA5, TWIST1, GATA4, NFATC1, GATA3, SMAD6, ADAMTS5, HEY1, TBX20, SNAI1, SNAI2, EMILIN1, SLIT3, SOX9, SLIT2	2142	36	19414	4.27998	0.00228753	0.000120534	0.00011821
GOTERM_BP_DIRECT	GO:0045444~fat cell differentiation	26	0.917108	8.55389e-07	RNASEL, GATA2, C1QTNF3, GRK5, FAM120B, LRRC8C, BBS9, WNT1, BBS2, GDF10, TFAP2B, WNT10B, WNT5B, WNT3A, HMGA2, ARID5B, GDF6, SMAD6, CLIP3, TTC8, MAFB, ANGPTL8, ID4, CNTN2, PLCB1, ZFPM2	2142	80	19414	2.94563	0.00513281	0.00023391	0.0002294
GOTERM_BP_DIRECT	GO:0001822~kidney development	33	1.16402	9.71059e-07	CDKN1C, FOXC1, ARL3, GREB1L, GATA3, PRDM1, CYP26B1, ADAMTS1, CNTRL, NPHP3, HAS2, CC2D2A, ADAMTS6, STRA6, TFAP2A, TFAP2B, TGFB2, WNT5A, ARID5B, SOX11, CPLANE1, GFRA1, PROX1, SULF1, BICC1, AGT, SULF2, PYGO1, IFT88, PAX8, ITGA8, REN, FREM2	2142	118	19414	2.53471	0.00582486	0.000250146	0.000245322
GOTERM_BP_DIRECT	GO:0042472~inner ear morphogenesis	21	0.740741	9.97921e-07	TFAP2A, PRRX1, DLX5, WNT3A, DLX6, INSIG1, CHD7, GATA3, GATA2, SOBP, PAX2, COL2A1, MAFB, PAX8, FGF9, ZIC1, ITGA8, ROR2, EPHB2, WNT1, NEUROG1	2142	56	19414	3.39881	0.00598551	0.000250146	0.000245322
GOTERM_BP_DIRECT	GO:0001525~angiogenesis	54	1.90476	3.82677e-06	ACVRL1, NRP1, ECM1, PTEN, SAT1, AMOT, ELK3, TMEM100, HEY1, FGF9, GJA5, HOXA3, LEPR, NRCAM, ITGAV, THSD7A, EPHB2, HOXA7, EPHB3, PDGFRB, MINAR1, BCAS3, UNC5B, MMP2, VEZF1, VASH1, RHOB, EMCN, HAND2, RHOJ, HAND1, HOXB3, PRKD1, FOXC1, CALCRL, NPR3, NDNF, APOLD1, ADGRG1, S1PR1, NDP, ANGPT4, ANGPT2, ANGPT1, NOS3, COL22A1, DAB2IP, TBX4, FMNL3, MEIS1, FAP, ACKR3, TGFBI, RAMP1	2142	255	19414	1.91933	0.0227589	0.000742641	0.000728322
GOTERM_BP_DIRECT	GO:0001649~osteoblast differentiation	32	1.12875	1.50406e-05	BMPR2, CBFB, DLX5, DHH, COL11A2, LEF1, TWIST1, GLI3, MRC2, FGF9, KCNQ1OT1, CCL3, AKT1, CTHRC1, GDF10, WNT10B, MEF2C, MSX2, IGFBP5, WNT3A, NOG, IGF2, RSL1D1, SFRP1, CYP24A1, HAND2, COL6A1, ITGA11, ID4, TMEM119, SNAI1, SNAI2	2142	127	19414	2.28371	0.0865119	0.00231337	0.00226877
GOTERM_BP_DIRECT	GO:0048706~embryonic skeletal system development	14	0.493827	1.5766e-05	DLX1, HOXD1, WNT5A, NOG, SULF1, SULF2, EDNRA, FGF9, HAND2, CDK20, HOXC5, HOXA6, NKX3-2, HOXC6	2142	32	19414	3.96528	0.0904898	0.00231337	0.00226877
GOTERM_BP_DIRECT	GO:0003281~ventricular septum development	14	0.493827	2.33951e-05	LMO4, HEG1, GATA4, CPLANE1, GATA3, PRDM1, SMAD6, TBX5, HOXA13, PAX8, SUFU, GJA5, CNTRL, STRA6	2142	33	19414	3.84512	0.131291	0.00305967	0.00300068
GOTERM_BP_DIRECT	GO:0003203~endocardial cushion morphogenesis	11	0.388007	2.91254e-05	ACVRL1, ADAMTS5, TGFB2, HEY1, NOS3, TBX20, NOG, TWIST1, SOX9, ISL1, TBX2	2142	21	19414	4.74754	0.160728	0.00372805	0.00365616
GOTERM_BP_DIRECT	GO:0036302~atrioventricular canal development	8	0.282187	4.33464e-05	TBX20, CHD7, GATA6, HAS2, GATA4, FOXN4, TBX3, TBX2	2142	11	19414	6.59163	0.229548	0.00501484	0.00491815
GOTERM_BP_DIRECT	GO:0090102~cochlea development	13	0.458554	5.91746e-05	GABRB2, EPHA4, NTRK3, GATA3, GATA2, SOBP, PAX2, SLITRK6, DCHS1, HOXA1, KCNK2, NEUROG1, SLC26A5	2142	31	19414	3.80082	0.299531	0.00659249	0.00646537
GOTERM_BP_DIRECT	GO:0050772~positive regulation of axonogenesis	13	0.458554	5.91746e-05	ROBO2, NTRK2, METRN, TIAM2, TIAM1, NIN, SLITRK1, PLXNA2, MAP6, NEFL, SLIT2, PLXNA4, PLXNA3	2142	31	19414	3.80082	0.299531	0.00659249	0.00646537
GOTERM_BP_DIRECT	GO:0060412~ventricular septum morphogenesis	14	0.493827	9.51969e-05	ROBO2, EGLN1, TGFB2, BMPR2, NOS3, NOG, SOX11, PROX1, TBX3, TGFBR3, HEY1, SLIT3, SLIT2, ZFPM2	2142	37	19414	3.42943	0.436017	0.00987422	0.00968383
GOTERM_BP_DIRECT	GO:0048856~anatomical structure development	18	0.634921	0.000116112	TFAP2A, TFAP2B, EYA1, EYA4, NR2F1, PAX3, PAX6, NR2F2, HOXD11, PAX2, ZEB2, SFRP1, ZEB1, PAX8, FRZB, PAX7, EGFL8, RXRG	2142	58	19414	2.81281	0.502705	0.0112667	0.0110494
GOTERM_BP_DIRECT	GO:0048485~sympathetic nervous system development	9	0.31746	0.000122777	NTRK1, TFAP2B, EDNRA, HAND2, SOX11, GATA3, ASCL1, PHOX2B, PLXNA4	2142	16	19414	5.09821	0.522252	0.0117242	0.0114982
GOTERM_BP_DIRECT	GO:0048839~inner ear development	16	0.564374	0.000130518	PDGFRB, TGFB2, TGFB3, PLPPR4, EYA4, PCDH15, HOXA13, PHOX2B, NEUROD1, BMPER, C1QTNF5, CYTL1, HOXA1, NEUROG1, DUOX2, FREM2	2142	48	19414	3.02116	0.543994	0.01208	0.011847
GOTERM_BP_DIRECT	GO:0001568~blood vessel development	16	0.564374	0.000130518	MEF2C, FOXC1, BMPR2, DLX3, AMHR2, FOXF1, LAMA4, SPHK1, PAX6, ANTXR1, TBX3, FOXS1, COL5A1, BMPER, ATP7A, STRA6	2142	48	19414	3.02116	0.543994	0.01208	0.011847
GOTERM_BP_DIRECT	GO:0001656~metanephros development	12	0.42328	0.000149096	ROBO2, GDF11, EYA1, IRX3, GREB1L, ITGA8, BCL2, ID3, SPRY1, GDF6, GLI3, FBN1	2142	29	19414	3.75041	0.592221	0.0133875	0.0131294
GOTERM_BP_DIRECT	GO:0045599~negative regulation of fat cell differentiation	18	0.634921	0.000183667	WNT10B, ANKRD26, SMAD3, MSX2, WNT3A, INSIG1, WNT5A, LRP3, GATA3, GATA2, C1QL4, ASXL1, MMP11, GPER1, ID4, WNT1, ZFPM2, TRIB2	2142	60	19414	2.71905	0.668804	0.0155626	0.0152625
GOTERM_BP_DIRECT	GO:0030182~neuron differentiation	36	1.26984	0.000192746	RTN1, HOXD1, FZD10, ASCL1, VXN, CYB5D2, NEUROD1, NEUROD4, ATOH8, S1PR1, WNT1, HOXC8, WNT2, RXRG, WNT3, FZD1, NTRK2, WNT10B, MEF2C, WNT5B, OLIG3, WNT3A, IRX3, WNT5A, EN1, SOX11, OLIG1, TRAPPC9, POU3F2, HIPK2, LMX1A, LHX2, IL1RAPL1, ID3, NEUROG1, NEUROG2	2142	170	19414	1.91933	0.686411	0.016105	0.0157945
GOTERM_BP_DIRECT	GO:0003184~pulmonary valve morphogenesis	9	0.31746	0.000209506	ROBO2, ADAMTS5, TGFB2, HEY1, NOS3, NFATC1, SLIT2, SMAD6, STRA6	2142	17	19414	4.79832	0.716494	0.0168052	0.0164812
GOTERM_BP_DIRECT	GO:0001654~eye development	15	0.529101	0.000228966	TGFB2, FOXC1, PBX2, PAX6, MEIS3, MEIS2, HIPK2, MEIS1, FGF9, ADAMTS18, MAB21L1, SMOC1, CPAMD8, MAB21L2, FREM2	2142	45	19414	3.02116	0.747821	0.0177233	0.0173816
GOTERM_BP_DIRECT	GO:0043010~camera-type eye development	15	0.529101	0.000228966	CDKN1C, FBN2, FOXC1, MITF, CACNA1C, PRSS56, PAX2, NEUROD4, MAB21L1, MAB21L2, PITX2, CC2D2A, HES5, FBN1, STRA6	2142	45	19414	3.02116	0.747821	0.0177233	0.0173816
GOTERM_BP_DIRECT	GO:0048709~oligodendrocyte differentiation	13	0.458554	0.000229791	DLX1, NTRK2, DLX2, CDKN2C, MYRF, CNP, TRPC4, NRG1, SOX10, GLI3, SLC8A3, NEUROD4, SOX9	2142	35	19414	3.36644	0.749069	0.0177233	0.0173816
GOTERM_BP_DIRECT	GO:0045668~negative regulation of osteoblast differentiation	18	0.634921	0.000283181	GDF10, SMAD3, IGFBP5, NOG, CHRD, TWIST2, VEGFC, TWIST1, SMAD6, SFRP1, BAMBI, SUFU, HAND2, ID3, HOXA2, PPARG, OSTN, SOX9	2142	62	19414	2.63134	0.81802	0.0215647	0.0211489
GOTERM_BP_DIRECT	GO:0030879~mammary gland development	10	0.352734	0.000308388	HOXA9, HOXB9, TGFB3, WNT3A, LEF1, NRG1, PRL, SOX9, HOXD9, TBX3	2142	22	19414	4.11977	0.843633	0.0231908	0.0227437
GOTERM_BP_DIRECT	GO:0045665~negative regulation of neuron differentiation	18	0.634921	0.000426396	GDF11, IRX3, PAX6, FOXO3, ASCL1, ISL1, PHOX2B, GLI3, MEIS1, HEY1, LMX1A, TLX3, CTDSP1, ID4, CNTN2, HOXA2, CNTN4, HES5	2142	64	19414	2.54911	0.923138	0.0316691	0.0310585
GOTERM_BP_DIRECT	GO:0045669~positive regulation of osteoblast differentiation	20	0.705467	0.000464671	GDF10, FBN2, WNT10B, MEF2C, ZHX3, BMPR2, MSX2, HGF, CTNNBIP1, SUCO, LRP3, SOX11, GLI3, SCUBE3, NELL1, TMEM119, PRKD1, IL6ST, PDLIM7, CTHRC1	2142	76	19414	2.38513	0.938953	0.034091	0.0334336
GOTERM_BP_DIRECT	GO:0048935~peripheral nervous system neuron development	7	0.246914	0.000504504	NTRK2, ONECUT2, HAND2, ASCL1, POU4F1, HOXD9, HOXD10	2142	11	19414	5.76768	0.951967	0.0355987	0.0349123
GOTERM_BP_DIRECT	GO:0010001~glial cell differentiation	10	0.352734	0.000660546	FGF5, ACAN, CRB1, RELN, NEUROD4, METRN, KLF15, PHOX2B, PAX2, HAPLN1	2142	24	19414	3.77646	0.981224	0.0424295	0.0416113
GOTERM_BP_DIRECT	GO:0060536~cartilage morphogenesis	5	0.176367	0.000672745	HAND2, HAND1, SNAI1, SNAI2, MSX1	2142	5	19414	9.06349	0.982553	0.0424295	0.0416113
GOTERM_BP_DIRECT	GO:0022008~neurogenesis	17	0.599647	0.000724371	SMARCE1, PRDM6, LPAR1, CXCR4, NAV1, PRDM12, ASCL1, VXN, TBX2, NEUROD1, MARCKS, NAV3, ERBB4, RARB, DCHS1, FAT4, WNT2	2142	61	19414	2.52589	0.987214	0.0435782	0.0427379
GOTERM_BP_DIRECT	GO:0021766~hippocampus development	18	0.634921	0.00108128	BBS2, ALK, KIRREL3, DLX1, DLX2, WNT3A, ATP2B4, DCLK2, XRCC1, GLI3, PPP1R9B, RELN, ZIC1, ID4, DCX, RARA, NEFL, PLXNA3	2142	69	19414	2.36439	0.998509	0.059136	0.0579958
GOTERM_BP_DIRECT	GO:0007517~muscle organ development	23	0.811287	0.00113484	ZFHX3, MEF2C, MSTN, TCF12, PAX3, TWIST1, TMEM182, FOXK1, KY, EVC, SGCD, PAX7, ITGA11, FRG1, ID3, COL6A3, DPF3, CAPN3, MSX1, SOX6, VAMP5, BVES, SGCG	2142	100	19414	2.0846	0.99892	0.0615062	0.0603202
GOTERM_BP_DIRECT	GO:0001657~ureteric bud development	12	0.42328	0.00124998	RET, ROBO2, GDF11, SFRP1, FOXC1, SMAD3, BMPER, RARA, RARB, SPRY1, SLIT2, SMAD6	2142	36	19414	3.02116	0.99946	0.065964	0.0646921
GOTERM_BP_DIRECT	GO:0003197~endocardial cushion development	6	0.21164	0.00139549	BMPR2, FOXF1, GATA4, CRELD1, TBX5, RBM24	2142	9	19414	6.04233	0.999775	0.0693826	0.0680448
GOTERM_BP_DIRECT	GO:0061298~retina vasculature development in camera-type eye	6	0.21164	0.00139549	PDGFRB, ACVRL1, PDGFRA, BMPR2, ROM1, VSTM4	2142	9	19414	6.04233	0.999775	0.0693826	0.0680448
GOTERM_BP_DIRECT	GO:0030324~lung development	20	0.705467	0.00146585	PDGFRA, CCBE1, NOS3, FOXF1, HEG1, WNT5A, PROX1, TBX5, TBX4, GLI3, COL3A1, FGF7, FGF9, CRISPLD2, GPC3, NPHP3, ZFPM2, WNT2, CCDC40, STRA6	2142	83	19414	2.18397	0.999853	0.0716955	0.070313
GOTERM_BP_DIRECT	GO:0008584~male gonad development	24	0.846561	0.0016056	PDGFRB, TGFB2, AMHR2, WNT5A, GATA6, RHOBTB3, ADAM32, ARID5B, GATA4, GFRA1, NR0B1, GATA3, HOXA10, NHLH2, HOXA9, SFRP1, FGF9, AGO4, ERCC1, TNFSF10, BCL2, REN, SOX9, MAMLD1	2142	109	19414	1.99563	0.999937	0.0766609	0.0751828
GOTERM_BP_DIRECT	GO:0001701~in utero embryonic development	39	1.37566	0.00207417	ACVRL1, FOXC1, CHD7, GATA6, TWIST1, GATA3, PTH1R, BMI1, GLI3, AMOT, TMEM100, C5, EDNRA, ADAMTS3, SH3PXD2A, ZMIZ1, TCTN1, MGAT1, MSX1, ATP7A, PDGFRA, SMAD3, ANGPT1, TGFB3, KIDINS220, NOS3, WNT3A, FOXF1, HEG1, NOG, IGF2, SOX10, TERF2, TBX3, SLC5A7, COL3A1, HAND2, ZFPM2, APBA2	2142	214	19414	1.65176	0.999996	0.0926468	0.0908604
GOTERM_BP_DIRECT	GO:0051145~smooth muscle cell differentiation	8	0.282187	0.00207782	MEF2C, TMEM204, FOXF1, GATA6, ITGA8, TBX3, NFATC4, TBX2	2142	18	19414	4.02822	0.999996	0.0926468	0.0908604
GOTERM_BP_DIRECT	GO:0060065~uterus development	8	0.282187	0.00207782	CDKN1C, HOXA10, TGFB2, HOXA9, SRC, WNT5A, GREB1L, GATA3	2142	18	19414	4.02822	0.999996	0.0926468	0.0908604
GOTERM_BP_DIRECT	GO:0002062~chondrocyte differentiation	15	0.529101	0.00249557	WNT10B, MEF2C, WNT5B, COL11A2, HMGA2, PTH1R, GLI3, COL3A1, COL2A1, FGF9, CYTL1, TGFBI, SOX9, SOX6, SOX5	2142	56	19414	2.42772	1	0.107238	0.105171
GOTERM_BP_DIRECT	GO:0030878~thyroid gland development	10	0.352734	0.00304063	EDNRA, SMAD3, TG, PAX8, THRA, HOXA3, HOXB3, HOXD3, HOXA5, DUOX2	2142	29	19414	3.12534	1	0.123598	0.121214
GOTERM_BP_DIRECT	GO:0021559~trigeminal nerve development	5	0.176367	0.00392074	TFAP2A, POU4F1, ISL1, NEUROG1, DRGX	2142	7	19414	6.47392	1	0.150259	0.147362
GOTERM_BP_DIRECT	GO:0032332~positive regulation of chondrocyte differentiation	8	0.282187	0.00415266	ACVRL1, SMAD3, ZBTB16, SOX9, SOX6, GDF6, GLI3, SOX5	2142	20	19414	3.6254	1	0.155451	0.152454
GOTERM_BP_DIRECT	GO:0035904~aorta development	9	0.31746	0.00416018	ROBO2, EDNRA, EFEMP2, SUFU, CNTRL, PRICKLE1, PRDM1, SMAD6, ADAMTS6	2142	25	19414	3.26286	1	0.155451	0.152454
GOTERM_BP_DIRECT	GO:0007420~brain development	44	1.55203	0.00472042	ROBO2, CX3CR1, DLX2, RTN1, AMIGO2, CXCR4, BMI1, MACROH2A2, PCDH18, AFF2, RGS4, ADGRG1, SRR, RELN, ZIC1, S1PR1, NRCAM, JHY, MACROD2, SOX6, CFAP43, HES5, GIT2, ZFHX3, CADM1, NCOA6, SPHK1, SCTR, PBX2, MACO1, UNC5C, PROX1, MEIS3, GRIN2C, MEIS2, NFASC, MEIS1, B3GNT5, ITGA8, CNTN4, AGTR2, PLCB1, MDGA1, DSCAML1	2142	261	19414	1.52795	1	0.169036	0.165777
GOTERM_BP_DIRECT	GO:0030900~forebrain development	13	0.458554	0.00494761	CNP, SRC, APLP1, NR2F2, SSTR2, DKK1, TYROBP, ZEB1, DLC1, MSX1, NEUROG1, NEUROG2, PRKG1	2142	48	19414	2.4547	1	0.171829	0.168516
GOTERM_BP_DIRECT	GO:0031175~neuron projection development	25	0.881834	0.0052521	UCN, BTG2, CDNF, DOCK7, STMN2, STMND1, STMN4, PRDM12, AGER, PPP1R9B, SAMD14, FLRT3, CLMN, STMN1, MAP4, NTRK1, VPS13B, GFRA1, POU4F1, ADCYAP1, VAPA, CNTN4, MAPT, LRP12, HDGFL3	2142	126	19414	1.79831	1	0.179526	0.176065
GOTERM_BP_DIRECT	GO:0045446~endothelial cell differentiation	7	0.246914	0.00537355	FZD1, KDM6B, SCUBE1, S1PR1, CXCR4, NDP, HOXB5	2142	16	19414	3.96528	1	0.181614	0.178112
GOTERM_BP_DIRECT	GO:1900006~positive regulation of dendrite development	7	0.246914	0.0075397	ALK, CRTC1, DAB2IP, ELAVL4, TMEM106B, PTN, BMP5	2142	17	19414	3.73203	1	0.226794	0.222421
GOTERM_BP_DIRECT	GO:0061036~positive regulation of cartilage development	7	0.246914	0.0075397	BMPR2, MDK, ZBTB16, WNT5A, SOX9, SOX6, SOX5	2142	17	19414	3.73203	1	0.226794	0.222421
GOTERM_BP_DIRECT	GO:0048513~animal organ development	11	0.388007	0.00823037	MEF2C, TLX3, TLX2, KAT6A, GATA4, SPRY1, NRG1, NRG2, FOXP4, ZFPM2, SOBP	2142	39	19414	2.55637	1	0.24148	0.236824
GOTERM_BP_DIRECT	GO:0010976~positive regulation of neuron projection development	23	0.811287	0.00852595	FZD1, NTRK1, RET, NTRK2, KIDINS220, NTRK3, PLPPR5, WNT5A, DAB2IP, STMN2, PPP2R5B, NDNF, PTN, CBFA2T2, AGT, RELN, MDK, CNR1, ENC1, PRKD1, ROR2, DISC1, EPHA3	2142	117	19414	1.78171	1	0.247788	0.24301
GOTERM_BP_DIRECT	GO:0021987~cerebral cortex development	17	0.599647	0.00899149	BBS2, NTRK2, BAD, TRAPPC9, NOTCH2NLA, ASCL1, PPP1R9B, NOTCH2NLB, COL3A1, TH, MDK, LHX2, NEFL, MGARP, FAT4, PLCB1, MCPH1	2142	77	19414	2.00103	1	0.257585	0.252618
GOTERM_BP_DIRECT	GO:0002064~epithelial cell development	6	0.21164	0.00976576	B4GALT1, ONECUT2, FRZB, ONECUT1, CXCR4, SLC4A5	2142	13	19414	4.18315	1	0.26978	0.264578
GOTERM_BP_DIRECT	GO:0014003~oligodendrocyte development	8	0.282187	0.00977594	PRDM8, MYRF, LPAR1, OLIG1, SOX11, ASCL1, SOX10, HES5	2142	23	19414	3.15252	1	0.26978	0.264578
GOTERM_BP_DIRECT	GO:0021542~dentate gyrus development	8	0.282187	0.00977594	ATAT1, NEUROD1, BTG2, LMX1A, MDK, LEF1, PTEN, PROX1	2142	23	19414	3.15252	1	0.26978	0.264578
GOTERM_BP_DIRECT	GO:0021549~cerebellum development	12	0.42328	0.00990962	GDF10, NEUROD1, FOXC1, KCNC1, LMX1A, LPAR1, EN1, ABAT, CPLANE1, FAIM2, SSTR2, MYO16	2142	46	19414	2.36439	1	0.269864	0.264661
GOTERM_BP_DIRECT	GO:0050767~regulation of neurogenesis	11	0.388007	0.00991357	CX3CR1, HES6, HEY1, DOCK7, CHD7, LEF1, HOXB3, ASCL1, POU4F1, WNT3, HES5	2142	40	19414	2.49246	1	0.269864	0.264661
