# Supplementary material for: Epigenomic regulation of neural crest differentiation in human-induced pluripotent stem cells
Source: iScience. 2026 May 22;29(6):115993. doi: 10.1016/j.isci.2026.115993 (PMC13224019; doi:10.1016/j.isci.2026.115993)
Supplement: Table S3. Cancer cell enrichment analysis (p < 0.05) of genes upregulated in cNCCs compared to iPSCs across all three iPSC–cNCC pairs, based on the Cancer Cell Line Encyclopedia [file mmc4.xlsx]

## Sheet: Table S3
Table S3. Cancer cell enrichment analysis (p < 0.05) of genes upregulated in cNCCs compared to iPSCs across all three iPSC–cNCC pairs, based on the Cancer Cell Line Encyclopedia.
Term	Adjusted P-value	Odds Ratio	Combined Score
TE159T SOFT TISSUE	5.83365e-06	2.84064	53.7533
HS274T BREAST	6.99064e-06	2.78086	49.2321
TO175T HAEMATOPOIETIC AND LYMPHOID TISSUE	6.99064e-06	2.97819	52.5454
WM115 SKIN	4.32764e-05	2.57908	40.06
HS571T OVARY	4.91768e-05	2.45759	37.3105
HS839T SKIN	7.21166e-05	2.76444	40.4066
CCFSTTG1 CENTRAL NERVOUS SYSTEM	7.23962e-05	3.28014	47.4261
TE125T SOFT TISSUE	0.000133766	2.50253	34.3124
HS600T SKIN	0.000352096	2.5417	32.0902
HS863T BONE	0.000880411	2.51881	29.2274
HS940T SKIN	0.00189578	2.39513	25.6659
HLFA LUNG	0.00189578	2.70549	28.8251
HS819T BONE	0.00241781	2.17225	22.4409
TE441T SOFT TISSUE	0.00241781	2.02384	20.7584
HS840T UPPER AERODIGESTIVE TRACT	0.00291137	2.92602	29.2666
HS821T BONE	0.00306015	2.38158	23.4545
HS616T HAEMATOPOIETIC AND LYMPHOID TISSUE	0.00306015	2.30671	22.6684
NB1 AUTONOMIC GANGLIA	0.00324252	2.08094	20.2104
RH41 SOFT TISSUE	0.0034923	1.85319	17.7607
HS618T LUNG	0.00528046	2.79748	25.4449
HS934T SKIN	0.00528046	2.42521	21.9974
HS688AT SKIN	0.00593535	2.07629	18.4933
G292CLONEA141B1 BONE	0.00981087	2.1338	17.8383
HS698T LARGE INTESTINE	0.012959	2.11737	17.0216
YKG1 CENTRAL NERVOUS SYSTEM	0.0149893	2.39768	18.8281
COLO818 SKIN	0.0159449	2.1355	16.5535
HS604T HAEMATOPOIETIC AND LYMPHOID TISSUE	0.0161384	2.01227	15.4091
HS737T BONE	0.0161384	2.11743	16.162
SNU685 ENDOMETRIUM	0.0161384	2.30564	17.5929
U138MG CENTRAL NERVOUS SYSTEM	0.0267274	2.29669	16.288
RD SOFT TISSUE	0.0291495	1.84628	12.873
HS675T LARGE INTESTINE	0.0292647	1.96171	13.6079
KPNRTBM1 AUTONOMIC GANGLIA	0.0334901	1.5454	10.4448
A2780 OVARY	0.0334901	1.89137	12.7502
HS343T BREAST	0.0340631	2.21712	14.8443
DKMG CENTRAL NERVOUS SYSTEM	0.0421994	1.91358	12.3075
SNU201 CENTRAL NERVOUS SYSTEM	0.0421994	2.37645	15.27
NCIH196 LUNG	0.044062	2.03843	12.9556
