# Supplementary material for: Epigenomic regulation of neural crest differentiation in human-induced pluripotent stem cells
Source: iScience. 2026 May 22;29(6):115993. doi: 10.1016/j.isci.2026.115993 (PMC13224019; doi:10.1016/j.isci.2026.115993)
Supplement: Table S4. Cancer cell enrichment analysis (p < 0.05) of genes upregulated in tNCCs compared to iPSCs across all three iPSC–tNCC pairs, based on the Cancer Cell Line Encyclopedia [file mmc5.xlsx]

## Sheet: Table S4
Table S4. Cancer cell enrichment analysis (p < 0.05) of genes upregulated in tNCCs compared to iPSCs across all three iPSC–tNCC pairs, based on the Cancer Cell Line Encyclopedia.
Term	Adjusted P-value	Odds Ratio	Combined Score
KPNRTBM1 AUTONOMIC GANGLIA	4.7969e-24	3.21475	194.709
SHSY5Y AUTONOMIC GANGLIA	3.34969e-17	2.78069	122.67
KPNYN AUTONOMIC GANGLIA	3.36796e-17	3.12654	136.643
CHP126 AUTONOMIC GANGLIA	3.67003e-16	2.66504	109.341
NB1 AUTONOMIC GANGLIA	5.07579e-15	3.619	138.166
KELLY AUTONOMIC GANGLIA	6.05651e-15	3.15707	119.397
SKNBE2 AUTONOMIC GANGLIA	6.0441e-14	2.90393	102.696
NH6 AUTONOMIC GANGLIA	4.02725e-12	2.89156	89.73
SKNAS AUTONOMIC GANGLIA	5.07408e-12	3.97728	122.034
SKNDZ AUTONOMIC GANGLIA	6.57225e-12	3.05204	92.5341
SKNSH AUTONOMIC GANGLIA	9.15366e-12	5.12495	153.196
KPNSI9S AUTONOMIC GANGLIA	1.65756e-10	4.63024	124.594
SIMA AUTONOMIC GANGLIA	1.87367e-10	2.21019	59.0257
HS688AT SKIN	3.48683e-10	3.07002	79.8541
CHP212 AUTONOMIC GANGLIA	6.09575e-10	3.59071	91.1442
ECC12 STOMACH	7.55631e-10	2.19075	54.9966
A2780 OVARY	3.81945e-09	2.95765	69.2775
SKNFI AUTONOMIC GANGLIA	1.62863e-08	2.22325	48.7242
HS343T BREAST	1.69922e-08	3.71536	81.0662
HCC33 LUNG	2.00946e-08	2.13189	46.0494
NCIH1092 LUNG	5.74574e-08	2.07938	42.6291
HS281T BREAST	1.40935e-07	3.49103	68.2744
HS606T BREAST	1.89923e-07	3.31212	63.6402
HS600T SKIN	2.07569e-07	2.81514	53.7212
IMR32 AUTONOMIC GANGLIA	3.24527e-07	2.179	40.519
TE125T SOFT TISSUE	3.31153e-07	2.61659	48.5005
HS839T SKIN	3.449e-07	2.81492	51.956
UACC62 SKIN	7.94931e-07	2.78702	49.0124
HS698T LARGE INTESTINE	1.1506e-06	2.70897	46.543
WM1799 SKIN	1.4844e-06	2.81473	47.5477
HS737T BONE	2.17345e-06	2.72979	44.9825
HS616T HAEMATOPOIETIC AND LYMPHOID TISSUE	2.26512e-06	2.65599	43.5724
HS274T BREAST	2.3967e-06	2.43774	39.7792
HS618T LUNG	2.58861e-06	3.49988	56.7372
HS742T BREAST	3.33271e-06	2.70036	43.0155
WM115 SKIN	3.49763e-06	2.37351	37.5837
TO175T HAEMATOPOIETIC AND LYMPHOID TISSUE	3.49763e-06	2.56421	40.5804
HS863T BONE	3.56342e-06	2.64981	41.815
NCIH2141 LUNG	4.65751e-06	1.99578	30.9079
HS675T LARGE INTESTINE	7.55428e-06	2.47596	37.0841
NCIH2081 LUNG	7.70332e-06	1.98142	29.5894
NCIH1694 LUNG	9.9053e-06	1.97406	28.9357
TT THYROID	1.00594e-05	1.70611	24.9415
NCIH69 LUNG	1.15362e-05	1.83529	26.5365
CCFSTTG1 CENTRAL NERVOUS SYSTEM	1.44797e-05	2.93825	41.7504
NCIH446 LUNG	1.58161e-05	1.9318	27.2364
HS934T SKIN	1.76017e-05	2.71458	37.9241
HS571T OVARY	2.1303e-05	2.16036	29.6827
A2058 SKIN	2.1303e-05	3.33158	45.7693
DM3 PLEURA	2.28638e-05	2.41388	32.9424
CORL279 LUNG	2.6015e-05	1.73511	23.4208
HS819T BONE	2.65381e-05	2.22082	29.8896
HS739T BREAST	3.63165e-05	2.81748	36.9825
WM2664 SKIN	5.08848e-05	2.08153	26.5814
COLO800 SKIN	5.2647e-05	2.51116	31.9303
TE441T SOFT TISSUE	5.2647e-05	2.02179	25.6462
DKMG CENTRAL NERVOUS SYSTEM	5.2647e-05	2.31091	29.307
MHHNB11 AUTONOMIC GANGLIA	6.19637e-05	1.68071	21.0117
HLFA LUNG	7.83959e-05	2.63564	32.2849
CORL51 LUNG	0.000103334	1.87611	22.4314
HS888T BONE	0.000111255	2.82007	33.4591
YKG1 CENTRAL NERVOUS SYSTEM	0.000111255	2.66297	31.5555
KURAMOCHI OVARY	0.000146067	1.97176	22.7887
SKMEL24 SKIN	0.000146067	2.0827	24.0463
SNU466 CENTRAL NERVOUS SYSTEM	0.000178829	2.0183	22.863
CORL95 LUNG	0.000188675	1.79875	20.2521
UACC257 SKIN	0.000199556	2.11743	23.6895
HS940T SKIN	0.000252964	2.2139	24.2101
SNU201 CENTRAL NERVOUS SYSTEM	0.000252964	2.82292	30.8132
ECC10 STOMACH	0.000252964	1.84056	20.0749
TOV112D OVARY	0.000370746	2.29091	24.0785
ML1 THYROID	0.000395127	2.48351	25.91
RH41 SOFT TISSUE	0.000415857	1.77138	18.3655
SNU685 ENDOMETRIUM	0.000520512	2.39882	24.2996
NCIH1963 LUNG	0.00057888	1.72033	17.2206
NCIH810 LUNG	0.000628823	1.74144	17.2648
COLO783 SKIN	0.00064728	2.16047	21.3283
NCIH1184 LUNG	0.000653999	1.75928	17.3269
HS822T BONE	0.00069058	1.92414	18.8214
T173 BONE	0.000739464	2.0213	19.6081
HS604T HAEMATOPOIETIC AND LYMPHOID TISSUE	0.000834256	2.02491	19.3737
RD SOFT TISSUE	0.000873119	1.91282	18.1907
G292CLONEA141B1 BONE	0.00104	2.05414	19.1505
U138MG CENTRAL NERVOUS SYSTEM	0.00114637	2.36717	21.7805
YH13 CENTRAL NERVOUS SYSTEM	0.00114637	2.54541	23.3923
HS840T UPPER AERODIGESTIVE TRACT	0.00114637	2.54541	23.3923
D283MED CENTRAL NERVOUS SYSTEM	0.00117057	1.71898	15.7416
COLO679 SKIN	0.00121882	1.88892	17.1999
QGP1 PANCREAS	0.00150423	1.75434	15.5855
SKMEL31 SKIN	0.00154698	1.96581	17.3872
NCIH1385 LUNG	0.0016237	1.46944	12.9081
SKMEL1 SKIN	0.0016237	1.80202	15.8117
T98G CENTRAL NERVOUS SYSTEM	0.00163823	2.77059	24.2557
NCIH2227 LUNG	0.00171924	1.5135	13.161
COLO818 SKIN	0.00180202	2.05623	17.762
HS821T BONE	0.00237845	2.04222	17.0528
CADOES1 BONE	0.00310616	1.57779	12.7372
MALME3M SKIN	0.00327237	1.76696	14.1541
NCIH1105 LUNG	0.00342578	1.52889	12.1615
A172 CENTRAL NERVOUS SYSTEM	0.00347994	2.40155	19.0413
NCIH1341 LUNG	0.00361228	1.94511	15.3303
TE159T SOFT TISSUE	0.00391595	1.81445	14.1362
CORL88 LUNG	0.00437727	1.60888	12.3397
NCIH2106 LUNG	0.00497974	1.48816	11.2076
NCIH1581 LUNG	0.00524282	1.70976	12.7721
MHHES1 BONE	0.00590736	1.67296	12.2817
NCIH716 LARGE INTESTINE	0.00606633	1.65394	12.0741
NCIH1048 LUNG	0.00606633	2.09588	15.2723
U251MG CENTRAL NERVOUS SYSTEM	0.00606633	2.09588	15.2723
KNS42 CENTRAL NERVOUS SYSTEM	0.00608807	1.78732	12.9997
DMS153 LUNG	0.00608807	1.63654	11.8895
SJRH30 SOFT TISSUE	0.00627196	1.58905	11.483
NCIH889 LUNG	0.00679326	1.5371	10.9712
D341MED CENTRAL NERVOUS SYSTEM	0.00761989	1.47555	10.3495
CORL47 LUNG	0.00777493	1.55563	10.8647
DMS79 LUNG	0.00777493	1.52624	10.6398
HS895T SKIN	0.00777493	2.04573	14.2543
CORL311 LUNG	0.00786436	1.55805	10.8207
COLO704 OVARY	0.00786436	1.61768	11.2258
NCIH1836 LUNG	0.00915109	1.5568	10.5544
SNB19 CENTRAL NERVOUS SYSTEM	0.0092785	2.42239	16.3691
MDAMB157 BREAST	0.0103285	1.88326	12.5086
KG1C CENTRAL NERVOUS SYSTEM	0.0103895	2.14975	14.2484
NCIH1436 LUNG	0.0105256	1.54426	10.2027
NCIH146 LUNG	0.0122532	1.49585	9.64347
HS683 CENTRAL NERVOUS SYSTEM	0.0133463	2.97845	18.9233
HS172T URINARY TRACT	0.0145161	1.81551	11.3678
SW579 THYROID	0.0194566	1.99402	11.8858
HGC27 STOMACH	0.020859	1.78174	10.4689
CORL24 LUNG	0.020859	1.36482	8.01916
NCIH196 LUNG	0.0216599	1.82875	10.6621
KYM1 SOFT TISSUE	0.0224681	1.44395	8.35471
MDAMB134VI BREAST	0.0225585	1.38769	8.01318
CAL51 BREAST	0.0250118	1.91464	10.844
HS729 SOFT TISSUE	0.025831	2.15247	12.1057
AZ521 STOMACH	0.0258425	1.76337	9.9035
HS939T SKIN	0.026352	2.09965	11.7358
HS578T BREAST	0.0272231	1.82701	10.1392
SKES1 BONE	0.0355617	1.52864	8.06386
CGTHW1 THYROID	0.0357369	1.84593	9.70219
MOGGCCM CENTRAL NERVOUS SYSTEM	0.0357369	1.84593	9.70219
RVH421 SKIN	0.0376502	1.75509	9.12077
NCIH1155 LUNG	0.0383168	1.61688	8.36281
HS695T SKIN	0.0406559	1.72462	8.80191
KNS81 CENTRAL NERVOUS SYSTEM	0.0406559	1.92538	9.81757
IGR37 SKIN	0.0412154	1.56061	7.92557
NCIH1618 LUNG	0.0413576	1.63743	8.29887
IPC298 SKIN	0.0419737	1.6862	8.50967
SKNMC BONE	0.0423909	1.49372	7.51348
OUMS27 BONE	0.0441035	1.82304	9.08557
KS1 CENTRAL NERVOUS SYSTEM	0.0443402	1.84538	9.17476
NCIH209 LUNG	0.0449961	1.48649	7.35879
A204 SOFT TISSUE	0.0463907	1.55919	7.65375
NCIH1876 LUNG	0.0463907	1.48829	7.30284
COLO684 ENDOMETRIUM	0.0469548	1.34664	6.58279
WM88 SKIN	0.0470872	1.69248	8.25771
