# Supplementary material for: Epigenomic regulation of neural crest differentiation in human-induced pluripotent stem cells
Source: iScience. 2026 May 22;29(6):115993. doi: 10.1016/j.isci.2026.115993 (PMC13224019; doi:10.1016/j.isci.2026.115993)
Supplement: Table S5. Transcription factor enrichment analysis (p < 0.05) of genes upregulated in cNCCs compared to iPSCs, consistently across all three iPSC–cNCC, using Enrichr Submissions TF-Gene Cooccurrence [file mmc6.xlsx]

## Sheet: Table S5
Table S5. Transcription factor enrichment analysis (p < 0.05) of genes upregulated in cNCCs compared to iPSCs, consistently across all three iPSC–cNCC, using Enrichr Submissions TF-Gene Cooccurrence.
Term	Adjusted p-value	Odds Ratio	Combined Score
ERG	1.00052e-30	5.13679	393.107
ZNF521	6.44437e-29	4.91137	351.994
FOXC2	1.57965e-28	4.83789	339.037
TBX18	1.57965e-28	4.83789	339.037
EBF1	2.41977e-27	4.69338	314.198
TSHZ3	2.41977e-27	4.69338	314.198
EBF3	6.80403e-27	4.62231	302.301
HAND2	6.80403e-27	4.62231	302.301
PRRX1	6.80403e-27	4.62231	302.301
ZFHX4	6.80403e-27	4.62231	302.301
BNC2	2.41596e-26	4.55202	290.741
PRDM6	2.41596e-26	4.55202	290.741
TBX2	2.41596e-26	4.55202	290.741
GLI3	1.01993e-25	4.48249	279.512
HIC1	4.26225e-25	4.41371	268.607
MEIS1	1.76191e-24	4.34568	258.019
ALX4	6.80013e-24	4.27837	247.741
TWIST1	6.80013e-24	4.27837	247.741
HEYL	2.37866e-23	4.21178	237.766
ZEB2	2.37866e-23	4.21178	237.766
ZNF25	2.37866e-23	4.21178	237.766
ZNF366	2.37866e-23	4.21178	237.766
MEOX1	8.81108e-23	4.14591	228.088
TBX15	8.81108e-23	4.14591	228.088
ZEB1	8.81108e-23	4.14591	228.088
LHX6	3.14776e-22	4.08072	218.701
NR2F2	3.14776e-22	4.08072	218.701
PKNOX2	3.14776e-22	4.08072	218.701
SOX18	3.14776e-22	4.08072	218.701
BCL6B	1.06401e-21	4.01623	209.597
GLIS1	1.06401e-21	4.01623	209.597
MEOX2	1.06401e-21	4.01623	209.597
PRRX2	1.06401e-21	4.01623	209.597
SIX1	1.06401e-21	4.01623	209.597
ZNF70	1.06401e-21	4.01623	209.597
AFF3	3.83449e-21	3.95242	200.772
MEIS2	3.83449e-21	3.95242	200.772
TRPS1	3.83449e-21	3.95242	200.772
ZFHX3	3.83449e-21	3.95242	200.772
FOXF1	1.31351e-20	3.88927	192.219
FOXF2	1.31351e-20	3.88927	192.219
HOXC8	1.31351e-20	3.88927	192.219
HOXD8	1.31351e-20	3.88927	192.219
PITX2	1.31351e-20	3.88927	192.219
ZNF518B	1.31351e-20	3.88927	192.219
ALX1	4.25798e-20	3.82678	183.932
DPF3	4.25798e-20	3.82678	183.932
FOXC1	4.25798e-20	3.82678	183.932
GLIS3	4.25798e-20	3.82678	183.932
NR2F1	4.25798e-20	3.82678	183.932
RARB	4.25798e-20	3.82678	183.932
TSHZ2	4.25798e-20	3.82678	183.932
ZHX3	4.25798e-20	3.82678	183.932
ZNF624	4.25798e-20	3.82678	183.932
FOXL1	1.44297e-19	3.76493	175.906
GLI2	1.44297e-19	3.76493	175.906
MEF2C	1.44297e-19	3.76493	175.906
MSX1	1.44297e-19	3.76493	175.906
NFATC4	1.44297e-19	3.76493	175.906
ZBTB20	1.44297e-19	3.76493	175.906
ZFPM2	1.44297e-19	3.76493	175.906
KLF12	4.94882e-19	3.70373	168.134
MSX2	4.94882e-19	3.70373	168.134
PLAGL1	4.94882e-19	3.70373	168.134
SHOX2	4.94882e-19	3.70373	168.134
TCF21	4.94882e-19	3.70373	168.134
ZBTB47	4.94882e-19	3.70373	168.134
DZIP1	1.73089e-18	3.64315	160.612
TBX3	1.73089e-18	3.64315	160.612
ZNF423	1.73089e-18	3.64315	160.612
ZNF516	1.73089e-18	3.64315	160.612
FBN1	5.27205e-18	3.5832	153.333
HOXA2	5.27205e-18	3.5832	153.333
HOXB2	5.27205e-18	3.5832	153.333
HOXB3	5.27205e-18	3.5832	153.333
HOXC5	5.27205e-18	3.5832	153.333
OSR2	5.27205e-18	3.5832	153.333
PRDM5	5.27205e-18	3.5832	153.333
PRDM8	5.27205e-18	3.5832	153.333
SETBP1	5.27205e-18	3.5832	153.333
SNAI2	5.27205e-18	3.5832	153.333
SOX17	5.27205e-18	3.5832	153.333
TBX20	5.27205e-18	3.5832	153.333
TSHZ1	5.27205e-18	3.5832	153.333
ZNF503	5.27205e-18	3.5832	153.333
HOXB4	1.80617e-17	3.52385	146.292
HOXC9	1.80617e-17	3.52385	146.292
PBX3	1.80617e-17	3.52385	146.292
SIX2	1.80617e-17	3.52385	146.292
ATOH8	5.84739e-17	3.46511	139.484
ELK3	5.84739e-17	3.46511	139.484
EMX2	5.84739e-17	3.46511	139.484
HOXB5	5.84739e-17	3.46511	139.484
HOXC4	5.84739e-17	3.46511	139.484
IRX5	5.84739e-17	3.46511	139.484
SOX7	5.84739e-17	3.46511	139.484
TEAD1	5.84739e-17	3.46511	139.484
DZIP1L	1.85697e-16	3.40697	132.905
IRX1	1.85697e-16	3.40697	132.905
LEF1	1.85697e-16	3.40697	132.905
RBM20	1.85697e-16	3.40697	132.905
TBX1	1.85697e-16	3.40697	132.905
ZNF250	1.85697e-16	3.40697	132.905
ZNF462	1.85697e-16	3.40697	132.905
ZNF491	1.85697e-16	3.40697	132.905
ZNF704	1.85697e-16	3.40697	132.905
BACH2	5.69314e-16	3.34941	126.548
FOXD2	5.69314e-16	3.34941	126.548
FOXS1	5.69314e-16	3.34941	126.548
HOXA10	5.69314e-16	3.34941	126.548
HOXD10	5.69314e-16	3.34941	126.548
PLAG1	5.69314e-16	3.34941	126.548
PLXND1	5.69314e-16	3.34941	126.548
SMAD6	5.69314e-16	3.34941	126.548
TIGD6	5.69314e-16	3.34941	126.548
ZIC1	5.69314e-16	3.34941	126.548
ZNF546	5.69314e-16	3.34941	126.548
ZNF608	5.69314e-16	3.34941	126.548
EBF4	1.77522e-15	3.29242	120.408
GATA6	1.77522e-15	3.29242	120.408
HOXA3	1.77522e-15	3.29242	120.408
LHX9	1.77522e-15	3.29242	120.408
SALL1	1.77522e-15	3.29242	120.408
ZBTB7C	1.77522e-15	3.29242	120.408
ZFP30	1.77522e-15	3.29242	120.408
ZNF214	1.77522e-15	3.29242	120.408
ZNF343	1.77522e-15	3.29242	120.408
DACH1	5.43012e-15	3.23601	114.482
FLI1	5.43012e-15	3.23601	114.482
FOXN3	5.43012e-15	3.23601	114.482
HOXD4	5.43012e-15	3.23601	114.482
NFIA	5.43012e-15	3.23601	114.482
PLXNA2	5.43012e-15	3.23601	114.482
PLXNC1	5.43012e-15	3.23601	114.482
POU3F2	5.43012e-15	3.23601	114.482
TAL1	5.43012e-15	3.23601	114.482
TFAP2B	5.43012e-15	3.23601	114.482
DLX1	1.61964e-14	3.18016	108.764
EN1	1.61964e-14	3.18016	108.764
GATA2	1.61964e-14	3.18016	108.764
HIVEP3	1.61964e-14	3.18016	108.764
HLX	1.61964e-14	3.18016	108.764
MEIS3	1.61964e-14	3.18016	108.764
MITF	1.61964e-14	3.18016	108.764
MLLT3	1.61964e-14	3.18016	108.764
PROX1	1.61964e-14	3.18016	108.764
SATB2	1.61964e-14	3.18016	108.764
SMAD9	1.61964e-14	3.18016	108.764
SOX11	1.61964e-14	3.18016	108.764
CREB3L2	4.87054e-14	3.12486	103.249
ETS1	4.87054e-14	3.12486	103.249
HAND1	4.87054e-14	3.12486	103.249
HOXB7	4.87054e-14	3.12486	103.249
MAF	4.87054e-14	3.12486	103.249
MKX	4.87054e-14	3.12486	103.249
RAPGEF5	4.87054e-14	3.12486	103.249
SOX5	4.87054e-14	3.12486	103.249
SP7	4.87054e-14	3.12486	103.249
DLX2	1.3704e-13	3.07011	97.9326
ETV1	1.3704e-13	3.07011	97.9326
FMNL2	1.3704e-13	3.07011	97.9326
GLI1	1.3704e-13	3.07011	97.9326
HOXB6	1.3704e-13	3.07011	97.9326
HOXD9	1.3704e-13	3.07011	97.9326
IKZF4	1.3704e-13	3.07011	97.9326
KIAA1549	1.3704e-13	3.07011	97.9326
RUNX2	1.3704e-13	3.07011	97.9326
TBX4	1.3704e-13	3.07011	97.9326
TBX5	1.3704e-13	3.07011	97.9326
TCF4	1.3704e-13	3.07011	97.9326
TOX	1.3704e-13	3.07011	97.9326
TRERF1	1.3704e-13	3.07011	97.9326
WT1	1.3704e-13	3.07011	97.9326
ZBTB4	1.3704e-13	3.07011	97.9326
ZNF154	1.3704e-13	3.07011	97.9326
ZNF71	1.3704e-13	3.07011	97.9326
ADAMTS17	3.95164e-13	3.0159	92.8105
BCL11B	3.95164e-13	3.0159	92.8105
GBX2	3.95164e-13	3.0159	92.8105
HEY1	3.95164e-13	3.0159	92.8105
HOXA13	3.95164e-13	3.0159	92.8105
NFATC2	3.95164e-13	3.0159	92.8105
NFIB	3.95164e-13	3.0159	92.8105
NRK	3.95164e-13	3.0159	92.8105
PAX3	3.95164e-13	3.0159	92.8105
SIM2	3.95164e-13	3.0159	92.8105
SP5	3.95164e-13	3.0159	92.8105
TCF7L1	3.95164e-13	3.0159	92.8105
FOXP2	1.14139e-12	2.96222	87.878
HOXA11	1.14139e-12	2.96222	87.878
HOXA9	1.14139e-12	2.96222	87.878
HOXD3	1.14139e-12	2.96222	87.878
JAZF1	1.14139e-12	2.96222	87.878
RFX3	1.14139e-12	2.96222	87.878
SSH2	1.14139e-12	2.96222	87.878
ZBTB38	1.14139e-12	2.96222	87.878
ZNF436	1.14139e-12	2.96222	87.878
DMRTA1	3.13923e-12	2.90907	83.1307
HEY2	3.13923e-12	2.90907	83.1307
HOXB8	3.13923e-12	2.90907	83.1307
HOXC6	3.13923e-12	2.90907	83.1307
LHX2	3.13923e-12	2.90907	83.1307
LHX8	3.13923e-12	2.90907	83.1307
LMX1B	3.13923e-12	2.90907	83.1307
OTX1	3.13923e-12	2.90907	83.1307
POU6F1	3.13923e-12	2.90907	83.1307
SCAPER	3.13923e-12	2.90907	83.1307
SIX4	3.13923e-12	2.90907	83.1307
SSH1	3.13923e-12	2.90907	83.1307
ZFP28	3.13923e-12	2.90907	83.1307
ZFP41	3.13923e-12	2.90907	83.1307
ZNF711	3.13923e-12	2.90907	83.1307
ZNF792	3.13923e-12	2.90907	83.1307
AR	8.49285e-12	2.85643	78.5643
DLX5	8.49285e-12	2.85643	78.5643
GLIS2	8.49285e-12	2.85643	78.5643
IRX3	8.49285e-12	2.85643	78.5643
ISL1	8.49285e-12	2.85643	78.5643
NFATC1	8.49285e-12	2.85643	78.5643
NFIX	8.49285e-12	2.85643	78.5643
PBX1	8.49285e-12	2.85643	78.5643
PRDM16	8.49285e-12	2.85643	78.5643
RFX2	8.49285e-12	2.85643	78.5643
SATB1	8.49285e-12	2.85643	78.5643
TOX2	8.49285e-12	2.85643	78.5643
ZBTB46	8.49285e-12	2.85643	78.5643
ZHX1	8.49285e-12	2.85643	78.5643
ZNF248	8.49285e-12	2.85643	78.5643
ZNF618	8.49285e-12	2.85643	78.5643
ZNF827	8.49285e-12	2.85643	78.5643
HILS1	2.38512e-11	2.8043	74.1745
HOXA5	2.38512e-11	2.8043	74.1745
MBNL3	2.38512e-11	2.8043	74.1745
SOX6	2.38512e-11	2.8043	74.1745
ZNF438	2.38512e-11	2.8043	74.1745
DLX3	6.47355e-11	2.75268	69.9571
GTF2IRD2	6.47355e-11	2.75268	69.9571
HOXA4	6.47355e-11	2.75268	69.9571
HOXA6	6.47355e-11	2.75268	69.9571
HOXA7	6.47355e-11	2.75268	69.9571
RORA	6.47355e-11	2.75268	69.9571
SP8	6.47355e-11	2.75268	69.9571
ZNF532	6.47355e-11	2.75268	69.9571
ZNF713	6.47355e-11	2.75268	69.9571
EPAS1	1.70078e-10	2.70155	65.908
FOXO1	1.70078e-10	2.70155	65.908
FOXP1	1.70078e-10	2.70155	65.908
GATA4	1.70078e-10	2.70155	65.908
HOXA1	1.70078e-10	2.70155	65.908
IKZF2	1.70078e-10	2.70155	65.908
IRX6	1.70078e-10	2.70155	65.908
LBX2	1.70078e-10	2.70155	65.908
LGR4	1.70078e-10	2.70155	65.908
PLXNA4	1.70078e-10	2.70155	65.908
TCF7L2	1.70078e-10	2.70155	65.908
ZFP14	1.70078e-10	2.70155	65.908
ZSCAN20	1.70078e-10	2.70155	65.908
BMP2	4.36609e-10	2.65091	62.023
DLX6	4.36609e-10	2.65091	62.023
GATA5	4.36609e-10	2.65091	62.023
HMBOX1	4.36609e-10	2.65091	62.023
HOXB1	4.36609e-10	2.65091	62.023
HOXD13	4.36609e-10	2.65091	62.023
LHX1	4.36609e-10	2.65091	62.023
MYCN	4.36609e-10	2.65091	62.023
NR5A2	4.36609e-10	2.65091	62.023
RARG	4.36609e-10	2.65091	62.023
SIX5	4.36609e-10	2.65091	62.023
SNAI1	4.36609e-10	2.65091	62.023
TFAP2A	4.36609e-10	2.65091	62.023
ZFP37	4.36609e-10	2.65091	62.023
ZNF362	4.36609e-10	2.65091	62.023
FOXP4	1.11923e-09	2.60076	58.2982
IRX2	1.11923e-09	2.60076	58.2982
KLF7	1.11923e-09	2.60076	58.2982
PGR	1.11923e-09	2.60076	58.2982
RAPGEF3	1.11923e-09	2.60076	58.2982
SLC26A10	1.11923e-09	2.60076	58.2982
SMARCA1	1.11923e-09	2.60076	58.2982
TFDP2	1.11923e-09	2.60076	58.2982
ZIC4	1.11923e-09	2.60076	58.2982
ZNF471	1.11923e-09	2.60076	58.2982
ZSCAN23	1.11923e-09	2.60076	58.2982
CREB5	2.68342e-09	2.55109	54.7297
CSDC2	2.68342e-09	2.55109	54.7297
DLX4	2.68342e-09	2.55109	54.7297
ESR1	2.68342e-09	2.55109	54.7297
ETV5	2.68342e-09	2.55109	54.7297
GATA3	2.68342e-09	2.55109	54.7297
HMGA2	2.68342e-09	2.55109	54.7297
HOXC10	2.68342e-09	2.55109	54.7297
ID4	2.68342e-09	2.55109	54.7297
KLF14	2.68342e-09	2.55109	54.7297
MEF2A	2.68342e-09	2.55109	54.7297
MSC	2.68342e-09	2.55109	54.7297
PAX6	2.68342e-09	2.55109	54.7297
PLXNA1	2.68342e-09	2.55109	54.7297
POU3F1	2.68342e-09	2.55109	54.7297
RREB1	2.68342e-09	2.55109	54.7297
SOX10	2.68342e-09	2.55109	54.7297
TCF15	2.68342e-09	2.55109	54.7297
YY2	2.68342e-09	2.55109	54.7297
ZBTB16	2.68342e-09	2.55109	54.7297
ZNF175	2.68342e-09	2.55109	54.7297
ZNF184	2.68342e-09	2.55109	54.7297
ZNF487	2.68342e-09	2.55109	54.7297
ZNF583	2.68342e-09	2.55109	54.7297
ZNF699	2.68342e-09	2.55109	54.7297
ZNF703	2.68342e-09	2.55109	54.7297
ALX3	6.57462e-09	2.50188	51.3135
CHD7	6.57462e-09	2.50188	51.3135
FOXO6	6.57462e-09	2.50188	51.3135
MAFA	6.57462e-09	2.50188	51.3135
MSGN1	6.57462e-09	2.50188	51.3135
NCOA1	6.57462e-09	2.50188	51.3135
ONECUT2	6.57462e-09	2.50188	51.3135
RUNX1	6.57462e-09	2.50188	51.3135
TEAD2	6.57462e-09	2.50188	51.3135
THRB	6.57462e-09	2.50188	51.3135
ZFAT	6.57462e-09	2.50188	51.3135
ZHX2	6.57462e-09	2.50188	51.3135
ZNF235	6.57462e-09	2.50188	51.3135
ZNF35	6.57462e-09	2.50188	51.3135
ZNF575	6.57462e-09	2.50188	51.3135
CREB3L1	1.57929e-08	2.45314	48.0458
DMBX1	1.57929e-08	2.45314	48.0458
DMRT2	1.57929e-08	2.45314	48.0458
ETV2	1.57929e-08	2.45314	48.0458
FOXL2	1.57929e-08	2.45314	48.0458
FOXN4	1.57929e-08	2.45314	48.0458
GPR155	1.57929e-08	2.45314	48.0458
HDX	1.57929e-08	2.45314	48.0458
HSF2	1.57929e-08	2.45314	48.0458
NPAS3	1.57929e-08	2.45314	48.0458
PLXNA3	1.57929e-08	2.45314	48.0458
RFX4	1.57929e-08	2.45314	48.0458
SOX12	1.57929e-08	2.45314	48.0458
TAL2	1.57929e-08	2.45314	48.0458
THRA	1.57929e-08	2.45314	48.0458
ZNF8	1.57929e-08	2.45314	48.0458
ARNT2	3.61814e-08	2.40486	44.9228
BNC1	3.61814e-08	2.40486	44.9228
CASZ1	3.61814e-08	2.40486	44.9228
ETV6	3.61814e-08	2.40486	44.9228
FAM171B	3.61814e-08	2.40486	44.9228
FGD1	3.61814e-08	2.40486	44.9228
GSC	3.61814e-08	2.40486	44.9228
HIF3A	3.61814e-08	2.40486	44.9228
HLF	3.61814e-08	2.40486	44.9228
HOXB9	3.61814e-08	2.40486	44.9228
KLF3	3.61814e-08	2.40486	44.9228
NEUROG2	3.61814e-08	2.40486	44.9228
PAX2	3.61814e-08	2.40486	44.9228
PAX9	3.61814e-08	2.40486	44.9228
POU3F3	3.61814e-08	2.40486	44.9228
PRDM10	3.61814e-08	2.40486	44.9228
SORBS2	3.61814e-08	2.40486	44.9228
ZBTB10	3.61814e-08	2.40486	44.9228
ZFP2	3.61814e-08	2.40486	44.9228
ZFPM1	3.61814e-08	2.40486	44.9228
ZMAT3	3.61814e-08	2.40486	44.9228
ZNF124	3.61814e-08	2.40486	44.9228
ZNF135	3.61814e-08	2.40486	44.9228
ZNF354C	3.61814e-08	2.40486	44.9228
ZNF599	3.61814e-08	2.40486	44.9228
ZNF629	3.61814e-08	2.40486	44.9228
ZNF660	3.61814e-08	2.40486	44.9228
AHR	8.34415e-08	2.35703	41.9409
ASCL1	8.34415e-08	2.35703	41.9409
BARX2	8.34415e-08	2.35703	41.9409
DMRTA2	8.34415e-08	2.35703	41.9409
HMG20A	8.34415e-08	2.35703	41.9409
JRKL	8.34415e-08	2.35703	41.9409
MGMT	8.34415e-08	2.35703	41.9409
MKRN3	8.34415e-08	2.35703	41.9409
NR3C2	8.34415e-08	2.35703	41.9409
POU4F1	8.34415e-08	2.35703	41.9409
PRDM15	8.34415e-08	2.35703	41.9409
SIM1	8.34415e-08	2.35703	41.9409
SOX9	8.34415e-08	2.35703	41.9409
TFAP2C	8.34415e-08	2.35703	41.9409
ZC3H6	8.34415e-08	2.35703	41.9409
ZFP64	8.34415e-08	2.35703	41.9409
ZFP90	8.34415e-08	2.35703	41.9409
ZNF407	8.34415e-08	2.35703	41.9409
ZNF846	8.34415e-08	2.35703	41.9409
BCL11A	1.87784e-07	2.30965	39.0963
HIVEP1	1.87784e-07	2.30965	39.0963
HOXD1	1.87784e-07	2.30965	39.0963
MAFB	1.87784e-07	2.30965	39.0963
MBNL2	1.87784e-07	2.30965	39.0963
MESP1	1.87784e-07	2.30965	39.0963
MIXL1	1.87784e-07	2.30965	39.0963
NFIC	1.87784e-07	2.30965	39.0963
PITX1	1.87784e-07	2.30965	39.0963
PRDM2	1.87784e-07	2.30965	39.0963
SMAD3	1.87784e-07	2.30965	39.0963
SMAD7	1.87784e-07	2.30965	39.0963
SOX2	1.87784e-07	2.30965	39.0963
SOX4	1.87784e-07	2.30965	39.0963
SP4	1.87784e-07	2.30965	39.0963
TCF12	1.87784e-07	2.30965	39.0963
TFEB	1.87784e-07	2.30965	39.0963
TUB	1.87784e-07	2.30965	39.0963
ZBED3	1.87784e-07	2.30965	39.0963
ZNF443	1.87784e-07	2.30965	39.0963
ZNF536	1.87784e-07	2.30965	39.0963
ZSCAN18	1.87784e-07	2.30965	39.0963
ARID5B	4.07991e-07	2.26271	36.3855
CUX1	4.07991e-07	2.26271	36.3855
DMRTB1	4.07991e-07	2.26271	36.3855
ELF4	4.07991e-07	2.26271	36.3855
HIVEP2	4.07991e-07	2.26271	36.3855
HOXD11	4.07991e-07	2.26271	36.3855
LMX1A	4.07991e-07	2.26271	36.3855
NPAS2	4.07991e-07	2.26271	36.3855
NR0B1	4.07991e-07	2.26271	36.3855
NR2E3	4.07991e-07	2.26271	36.3855
PCSK6	4.07991e-07	2.26271	36.3855
POU2F1	4.07991e-07	2.26271	36.3855
PPARG	4.07991e-07	2.26271	36.3855
RXRG	4.07991e-07	2.26271	36.3855
SCML4	4.07991e-07	2.26271	36.3855
SOX13	4.07991e-07	2.26271	36.3855
SOX3	4.07991e-07	2.26271	36.3855
TCF7	4.07991e-07	2.26271	36.3855
TEAD3	4.07991e-07	2.26271	36.3855
VAX2	4.07991e-07	2.26271	36.3855
XPA	4.07991e-07	2.26271	36.3855
ZBTB34	4.07991e-07	2.26271	36.3855
ZFP82	4.07991e-07	2.26271	36.3855
ZMAT1	4.07991e-07	2.26271	36.3855
ZNF2	4.07991e-07	2.26271	36.3855
ZNF319	4.07991e-07	2.26271	36.3855
ZNF333	4.07991e-07	2.26271	36.3855
ZNF441	4.07991e-07	2.26271	36.3855
ZNF449	4.07991e-07	2.26271	36.3855
ZNF799	4.07991e-07	2.26271	36.3855
ATF7	8.82514e-07	2.21621	33.8048
BARX1	8.82514e-07	2.21621	33.8048
CREBL2	8.82514e-07	2.21621	33.8048
EOMES	8.82514e-07	2.21621	33.8048
KLF8	8.82514e-07	2.21621	33.8048
LCOR	8.82514e-07	2.21621	33.8048
MLXIP	8.82514e-07	2.21621	33.8048
NR2E1	8.82514e-07	2.21621	33.8048
PAX5	8.82514e-07	2.21621	33.8048
PAX7	8.82514e-07	2.21621	33.8048
PLXNB1	8.82514e-07	2.21621	33.8048
PRDM1	8.82514e-07	2.21621	33.8048
RNF113B	8.82514e-07	2.21621	33.8048
SALL2	8.82514e-07	2.21621	33.8048
SOX21	8.82514e-07	2.21621	33.8048
TBX19	8.82514e-07	2.21621	33.8048
THAP2	8.82514e-07	2.21621	33.8048
ZNF251	8.82514e-07	2.21621	33.8048
ZNF275	8.82514e-07	2.21621	33.8048
ZNF395	8.82514e-07	2.21621	33.8048
ZNF396	8.82514e-07	2.21621	33.8048
ZNF445	8.82514e-07	2.21621	33.8048
ZNF781	8.82514e-07	2.21621	33.8048
ZNF805	8.82514e-07	2.21621	33.8048
ZXDA	8.82514e-07	2.21621	33.8048
CAMTA1	1.86126e-06	2.17013	31.3507
ESX1	1.86126e-06	2.17013	31.3507
HOPX	1.86126e-06	2.17013	31.3507
HOXC11	1.86126e-06	2.17013	31.3507
KLF11	1.86126e-06	2.17013	31.3507
MTA3	1.86126e-06	2.17013	31.3507
NCOA2	1.86126e-06	2.17013	31.3507
NHLH1	1.86126e-06	2.17013	31.3507
NRL	1.86126e-06	2.17013	31.3507
PITX3	1.86126e-06	2.17013	31.3507
RNF125	1.86126e-06	2.17013	31.3507
RORB	1.86126e-06	2.17013	31.3507
SALL4	1.86126e-06	2.17013	31.3507
SIX3	1.86126e-06	2.17013	31.3507
SLC39A10	1.86126e-06	2.17013	31.3507
SMAD1	1.86126e-06	2.17013	31.3507
SOX8	1.86126e-06	2.17013	31.3507
ZIC5	1.86126e-06	2.17013	31.3507
ZKSCAN2	1.86126e-06	2.17013	31.3507
ZNF197	1.86126e-06	2.17013	31.3507
ZNF287	1.86126e-06	2.17013	31.3507
ZNF641	1.86126e-06	2.17013	31.3507
ZNF648	1.86126e-06	2.17013	31.3507
ZNF710	1.86126e-06	2.17013	31.3507
ZNF717	1.86126e-06	2.17013	31.3507
ZNF783	1.86126e-06	2.17013	31.3507
ZNF800	1.86126e-06	2.17013	31.3507
ZNF804A	1.86126e-06	2.17013	31.3507
ZNF91	1.86126e-06	2.17013	31.3507
ADAMTS19	3.85283e-06	2.12449	29.0198
ARNTL	3.85283e-06	2.12449	29.0198
CD36	3.85283e-06	2.12449	29.0198
DMRT3	3.85283e-06	2.12449	29.0198
EGR3	3.85283e-06	2.12449	29.0198
FOXO3	3.85283e-06	2.12449	29.0198
HOMEZ	3.85283e-06	2.12449	29.0198
KLF13	3.85283e-06	2.12449	29.0198
LARP6	3.85283e-06	2.12449	29.0198
LCORL	3.85283e-06	2.12449	29.0198
MXD4	3.85283e-06	2.12449	29.0198
NFAT5	3.85283e-06	2.12449	29.0198
NR3C1	3.85283e-06	2.12449	29.0198
PAX8	3.85283e-06	2.12449	29.0198
PKHD1L1	3.85283e-06	2.12449	29.0198
RAG1	3.85283e-06	2.12449	29.0198
SMAD5	3.85283e-06	2.12449	29.0198
T	3.85283e-06	2.12449	29.0198
TCFL5	3.85283e-06	2.12449	29.0198
TIGD2	3.85283e-06	2.12449	29.0198
VDR	3.85283e-06	2.12449	29.0198
ZBTB1	3.85283e-06	2.12449	29.0198
ZBTB5	3.85283e-06	2.12449	29.0198
ZFHX2	3.85283e-06	2.12449	29.0198
ZFP1	3.85283e-06	2.12449	29.0198
ZFP57	3.85283e-06	2.12449	29.0198
ZNF300	3.85283e-06	2.12449	29.0198
ZNF385D	3.85283e-06	2.12449	29.0198
ZNF41	3.85283e-06	2.12449	29.0198
ZSCAN5A	3.85283e-06	2.12449	29.0198
BBX	7.99931e-06	2.07926	26.8087
CHD6	7.99931e-06	2.07926	26.8087
ESRRB	7.99931e-06	2.07926	26.8087
HES7	7.99931e-06	2.07926	26.8087
KLF2	7.99931e-06	2.07926	26.8087
LIN28B	7.99931e-06	2.07926	26.8087
MYF5	7.99931e-06	2.07926	26.8087
NR6A1	7.99931e-06	2.07926	26.8087
ONECUT1	7.99931e-06	2.07926	26.8087
PKNOX1	7.99931e-06	2.07926	26.8087
RERE	7.99931e-06	2.07926	26.8087
ZFP3	7.99931e-06	2.07926	26.8087
ZIC2	7.99931e-06	2.07926	26.8087
ZNF280D	7.99931e-06	2.07926	26.8087
ZNF467	7.99931e-06	2.07926	26.8087
ZNF652	7.99931e-06	2.07926	26.8087
ZNF75D	7.99931e-06	2.07926	26.8087
ZNF763	7.99931e-06	2.07926	26.8087
ZNF839	7.99931e-06	2.07926	26.8087
CHD9	1.60596e-05	2.03444	24.7139
E2F5	1.60596e-05	2.03444	24.7139
FOXA2	1.60596e-05	2.03444	24.7139
FOXD3	1.60596e-05	2.03444	24.7139
FOXJ1	1.60596e-05	2.03444	24.7139
JDP2	1.60596e-05	2.03444	24.7139
KLF17	1.60596e-05	2.03444	24.7139
MET	1.60596e-05	2.03444	24.7139
MYOD1	1.60596e-05	2.03444	24.7139
NFATC3	1.60596e-05	2.03444	24.7139
PPARA	1.60596e-05	2.03444	24.7139
PRDM9	1.60596e-05	2.03444	24.7139
RXRA	1.60596e-05	2.03444	24.7139
SOX1	1.60596e-05	2.03444	24.7139
TP63	1.60596e-05	2.03444	24.7139
TP73	1.60596e-05	2.03444	24.7139
ZKSCAN4	1.60596e-05	2.03444	24.7139
ZNF169	1.60596e-05	2.03444	24.7139
ZNF177	1.60596e-05	2.03444	24.7139
ZNF365	1.60596e-05	2.03444	24.7139
ZNF474	1.60596e-05	2.03444	24.7139
ZNF496	1.60596e-05	2.03444	24.7139
ZNF584	1.60596e-05	2.03444	24.7139
ZNF596	1.60596e-05	2.03444	24.7139
ZNF621	1.60596e-05	2.03444	24.7139
ZNF823	1.60596e-05	2.03444	24.7139
ZSCAN12	1.60596e-05	2.03444	24.7139
AFF1	3.20249e-05	1.99004	22.732
ASCL2	3.20249e-05	1.99004	22.732
EN2	3.20249e-05	1.99004	22.732
ESRRG	3.20249e-05	1.99004	22.732
FOSL2	3.20249e-05	1.99004	22.732
FOXB1	3.20249e-05	1.99004	22.732
FOXG1	3.20249e-05	1.99004	22.732
HES1	3.20249e-05	1.99004	22.732
HES5	3.20249e-05	1.99004	22.732
ISL2	3.20249e-05	1.99004	22.732
OTX2	3.20249e-05	1.99004	22.732
PAX1	3.20249e-05	1.99004	22.732
RARA	3.20249e-05	1.99004	22.732
ZBTB12	3.20249e-05	1.99004	22.732
ZNF264	3.20249e-05	1.99004	22.732
ZNF280B	3.20249e-05	1.99004	22.732
ZNF341	3.20249e-05	1.99004	22.732
ZNF558	3.20249e-05	1.99004	22.732
ZNF662	3.20249e-05	1.99004	22.732
ZNF667	3.20249e-05	1.99004	22.732
BAZ2B	6.17902e-05	1.94603	20.8599
EEA1	6.17902e-05	1.94603	20.8599
EMX1	6.17902e-05	1.94603	20.8599
FOXJ2	6.17902e-05	1.94603	20.8599
FOXK1	6.17902e-05	1.94603	20.8599
FOXN2	6.17902e-05	1.94603	20.8599
KLF9	6.17902e-05	1.94603	20.8599
MECP2	6.17902e-05	1.94603	20.8599
NR4A2	6.17902e-05	1.94603	20.8599
PATZ1	6.17902e-05	1.94603	20.8599
PBX2	6.17902e-05	1.94603	20.8599
PHF20	6.17902e-05	1.94603	20.8599
PHF21A	6.17902e-05	1.94603	20.8599
PHOX2B	6.17902e-05	1.94603	20.8599
RBPJ	6.17902e-05	1.94603	20.8599
RBPJL	6.17902e-05	1.94603	20.8599
RGS9	6.17902e-05	1.94603	20.8599
STAT5A	6.17902e-05	1.94603	20.8599
TBX6	6.17902e-05	1.94603	20.8599
VAX1	6.17902e-05	1.94603	20.8599
ZBTB44	6.17902e-05	1.94603	20.8599
ZNF217	6.17902e-05	1.94603	20.8599
ZNF254	6.17902e-05	1.94603	20.8599
ZNF311	6.17902e-05	1.94603	20.8599
ZNF415	6.17902e-05	1.94603	20.8599
ZNF627	6.17902e-05	1.94603	20.8599
ZNF782	6.17902e-05	1.94603	20.8599
ZXDB	6.17902e-05	1.94603	20.8599
ASCL4	0.000117869	1.90243	19.0941
CDX1	0.000117869	1.90243	19.0941
CLOCK	0.000117869	1.90243	19.0941
DBP	0.000117869	1.90243	19.0941
DMTF1	0.000117869	1.90243	19.0941
FOXD4L1	0.000117869	1.90243	19.0941
INF2	0.000117869	1.90243	19.0941
KLF15	0.000117869	1.90243	19.0941
MIER3	0.000117869	1.90243	19.0941
NFXL1	0.000117869	1.90243	19.0941
NR4A3	0.000117869	1.90243	19.0941
PAWR	0.000117869	1.90243	19.0941
PPARD	0.000117869	1.90243	19.0941
PROX2	0.000117869	1.90243	19.0941
TEF	0.000117869	1.90243	19.0941
TFAP2E	0.000117869	1.90243	19.0941
ZNF132	0.000117869	1.90243	19.0941
ZNF16	0.000117869	1.90243	19.0941
ZNF563	0.000117869	1.90243	19.0941
ZNF565	0.000117869	1.90243	19.0941
ZNF623	0.000117869	1.90243	19.0941
ZNF77	0.000117869	1.90243	19.0941
ZNF774	0.000117869	1.90243	19.0941
ATXN7	0.000214517	1.85922	17.4315
BACH1	0.000214517	1.85922	17.4315
BCL6	0.000214517	1.85922	17.4315
DBX2	0.000214517	1.85922	17.4315
DPF1	0.000214517	1.85922	17.4315
ELK4	0.000214517	1.85922	17.4315
FEZF1	0.000214517	1.85922	17.4315
FOXQ1	0.000214517	1.85922	17.4315
HHEX	0.000214517	1.85922	17.4315
INSM1	0.000214517	1.85922	17.4315
IRX4	0.000214517	1.85922	17.4315
KLF4	0.000214517	1.85922	17.4315
LBX1	0.000214517	1.85922	17.4315
NHLH2	0.000214517	1.85922	17.4315
NR1D2	0.000214517	1.85922	17.4315
OLIG2	0.000214517	1.85922	17.4315
PKHD1	0.000214517	1.85922	17.4315
POU3F4	0.000214517	1.85922	17.4315
PRDM7	0.000214517	1.85922	17.4315
RCOR2	0.000214517	1.85922	17.4315
RGS6	0.000214517	1.85922	17.4315
SETDB2	0.000214517	1.85922	17.4315
SKIL	0.000214517	1.85922	17.4315
SP6	0.000214517	1.85922	17.4315
WNT8B	0.000214517	1.85922	17.4315
ZFP36L2	0.000214517	1.85922	17.4315
ZFY	0.000214517	1.85922	17.4315
ZKSCAN3	0.000214517	1.85922	17.4315
ZNF219	0.000214517	1.85922	17.4315
ZNF229	0.000214517	1.85922	17.4315
ZNF236	0.000214517	1.85922	17.4315
ZNF260	0.000214517	1.85922	17.4315
ZNF3	0.000214517	1.85922	17.4315
ZNF318	0.000214517	1.85922	17.4315
ZNF34	0.000214517	1.85922	17.4315
ZNF43	0.000214517	1.85922	17.4315
ZNF514	0.000214517	1.85922	17.4315
ZNF654	0.000214517	1.85922	17.4315
ZNF658	0.000214517	1.85922	17.4315
ZNF780B	0.000214517	1.85922	17.4315
ZSCAN22	0.000214517	1.85922	17.4315
AHDC1	0.000392127	1.8164	15.8688
ATF6	0.000392127	1.8164	15.8688
CUX2	0.000392127	1.8164	15.8688
GFI1	0.000392127	1.8164	15.8688
HELZ	0.000392127	1.8164	15.8688
HES6	0.000392127	1.8164	15.8688
NCOR2	0.000392127	1.8164	15.8688
NEUROG1	0.000392127	1.8164	15.8688
NPAS4	0.000392127	1.8164	15.8688
NR2C2	0.000392127	1.8164	15.8688
NR4A1	0.000392127	1.8164	15.8688
RAPGEF4	0.000392127	1.8164	15.8688
RCOR3	0.000392127	1.8164	15.8688
REST	0.000392127	1.8164	15.8688
RUNX3	0.000392127	1.8164	15.8688
SREBF2	0.000392127	1.8164	15.8688
TRIM32	0.000392127	1.8164	15.8688
ZBTB26	0.000392127	1.8164	15.8688
ZNF189	0.000392127	1.8164	15.8688
ZNF19	0.000392127	1.8164	15.8688
ZNF20	0.000392127	1.8164	15.8688
ZNF268	0.000392127	1.8164	15.8688
ZNF555	0.000392127	1.8164	15.8688
ZNF585B	0.000392127	1.8164	15.8688
ZSCAN2	0.000392127	1.8164	15.8688
AKNA	0.000699264	1.77396	14.4028
ARX	0.000699264	1.77396	14.4028
CEBPA	0.000699264	1.77396	14.4028
CPSF4L	0.000699264	1.77396	14.4028
EGR2	0.000699264	1.77396	14.4028
EZH1	0.000699264	1.77396	14.4028
FOXE1	0.000699264	1.77396	14.4028
GCM1	0.000699264	1.77396	14.4028
HOXC13	0.000699264	1.77396	14.4028
LHX4	0.000699264	1.77396	14.4028
MZF1	0.000699264	1.77396	14.4028
NR2C1	0.000699264	1.77396	14.4028
OLIG1	0.000699264	1.77396	14.4028
ONECUT3	0.000699264	1.77396	14.4028
PROP1	0.000699264	1.77396	14.4028
REL	0.000699264	1.77396	14.4028
SHOX	0.000699264	1.77396	14.4028
SP2	0.000699264	1.77396	14.4028
TIGD7	0.000699264	1.77396	14.4028
TOX3	0.000699264	1.77396	14.4028
ZNF226	0.000699264	1.77396	14.4028
ZNF23	0.000699264	1.77396	14.4028
ZNF30	0.000699264	1.77396	14.4028
ZNF37A	0.000699264	1.77396	14.4028
ZNF497	0.000699264	1.77396	14.4028
ZNF582	0.000699264	1.77396	14.4028
ZNF76	0.000699264	1.77396	14.4028
ZNF83	0.000699264	1.77396	14.4028
AEBP2	0.00120718	1.7319	13.0304
ARID3A	0.00120718	1.7319	13.0304
ATOH1	0.00120718	1.7319	13.0304
CDX2	0.00120718	1.7319	13.0304
CTCFL	0.00120718	1.7319	13.0304
DBX1	0.00120718	1.7319	13.0304
ELF2	0.00120718	1.7319	13.0304
FOXD4	0.00120718	1.7319	13.0304
FOXO4	0.00120718	1.7319	13.0304
HOXB13	0.00120718	1.7319	13.0304
ID3	0.00120718	1.7319	13.0304
MBNL1	0.00120718	1.7319	13.0304
NR1D1	0.00120718	1.7319	13.0304
PHOX2A	0.00120718	1.7319	13.0304
POGK	0.00120718	1.7319	13.0304
RCOR1	0.00120718	1.7319	13.0304
TEAD4	0.00120718	1.7319	13.0304
TLX1	0.00120718	1.7319	13.0304
TSC22D3	0.00120718	1.7319	13.0304
VSX2	0.00120718	1.7319	13.0304
ZBED4	0.00120718	1.7319	13.0304
ZBTB24	0.00120718	1.7319	13.0304
ZBTB25	0.00120718	1.7319	13.0304
ZBTB39	0.00120718	1.7319	13.0304
ZFP36L1	0.00120718	1.7319	13.0304
ZFYVE26	0.00120718	1.7319	13.0304
ZIC3	0.00120718	1.7319	13.0304
ZNF133	0.00120718	1.7319	13.0304
ZNF280C	0.00120718	1.7319	13.0304
ZNF329	0.00120718	1.7319	13.0304
ZNF432	0.00120718	1.7319	13.0304
ZNF439	0.00120718	1.7319	13.0304
ZNF540	0.00120718	1.7319	13.0304
ZNF569	0.00120718	1.7319	13.0304
ZNF619	0.00120718	1.7319	13.0304
ZNF697	0.00120718	1.7319	13.0304
ZNF740	0.00120718	1.7319	13.0304
ESR2	0.00205284	1.69022	11.7485
ETS2	0.00205284	1.69022	11.7485
FOXA1	0.00205284	1.69022	11.7485
GATA1	0.00205284	1.69022	11.7485
ID2	0.00205284	1.69022	11.7485
NR1H3	0.00205284	1.69022	11.7485
PBX4	0.00205284	1.69022	11.7485
PLAGL2	0.00205284	1.69022	11.7485
POU6F2	0.00205284	1.69022	11.7485
SOX15	0.00205284	1.69022	11.7485
SREBF1	0.00205284	1.69022	11.7485
ST18	0.00205284	1.69022	11.7485
TGIF2	0.00205284	1.69022	11.7485
TIGD4	0.00205284	1.69022	11.7485
TLX2	0.00205284	1.69022	11.7485
TRIM3	0.00205284	1.69022	11.7485
YOD1	0.00205284	1.69022	11.7485
ZBTB22	0.00205284	1.69022	11.7485
ZBTB37	0.00205284	1.69022	11.7485
ZFX	0.00205284	1.69022	11.7485
ZKSCAN1	0.00205284	1.69022	11.7485
ZNF117	0.00205284	1.69022	11.7485
ZNF33B	0.00205284	1.69022	11.7485
ZNF350	0.00205284	1.69022	11.7485
ZNF354A	0.00205284	1.69022	11.7485
ZNF354B	0.00205284	1.69022	11.7485
ZNF484	0.00205284	1.69022	11.7485
ZNF585A	0.00205284	1.69022	11.7485
ZNF611	0.00205284	1.69022	11.7485
ZNF665	0.00205284	1.69022	11.7485
ZNF671	0.00205284	1.69022	11.7485
ZNF696	0.00205284	1.69022	11.7485
ZNF84	0.00205284	1.69022	11.7485
ARNT	0.00335064	1.64891	10.5539
BARHL2	0.00335064	1.64891	10.5539
EGR1	0.00335064	1.64891	10.5539
ELF5	0.00335064	1.64891	10.5539
ETV3	0.00335064	1.64891	10.5539
ETV4	0.00335064	1.64891	10.5539
GBX1	0.00335064	1.64891	10.5539
H1FOO	0.00335064	1.64891	10.5539
HIC2	0.00335064	1.64891	10.5539
HMX1	0.00335064	1.64891	10.5539
HNF1B	0.00335064	1.64891	10.5539
HSF4	0.00335064	1.64891	10.5539
IFI16	0.00335064	1.64891	10.5539
MAEL	0.00335064	1.64891	10.5539
MBD2	0.00335064	1.64891	10.5539
MNT	0.00335064	1.64891	10.5539
MXI1	0.00335064	1.64891	10.5539
MYOG	0.00335064	1.64891	10.5539
MYT1	0.00335064	1.64891	10.5539
NEUROD4	0.00335064	1.64891	10.5539
NOTO	0.00335064	1.64891	10.5539
OLIG3	0.00335064	1.64891	10.5539
PLEKHA4	0.00335064	1.64891	10.5539
PLXNB3	0.00335064	1.64891	10.5539
POU2F2	0.00335064	1.64891	10.5539
PRR3	0.00335064	1.64891	10.5539
RFX5	0.00335064	1.64891	10.5539
RGS11	0.00335064	1.64891	10.5539
SALL3	0.00335064	1.64891	10.5539
SNAI3	0.00335064	1.64891	10.5539
STAT5B	0.00335064	1.64891	10.5539
STAT6	0.00335064	1.64891	10.5539
UNKL	0.00335064	1.64891	10.5539
YEATS2	0.00335064	1.64891	10.5539
ZBTB40	0.00335064	1.64891	10.5539
ZNF180	0.00335064	1.64891	10.5539
ZNF230	0.00335064	1.64891	10.5539
ZNF284	0.00335064	1.64891	10.5539
ZNF302	0.00335064	1.64891	10.5539
ZNF382	0.00335064	1.64891	10.5539
ZNF385A	0.00335064	1.64891	10.5539
ZNF557	0.00335064	1.64891	10.5539
ZNF564	0.00335064	1.64891	10.5539
ZNF595	0.00335064	1.64891	10.5539
ZNF609	0.00335064	1.64891	10.5539
ZNF678	0.00335064	1.64891	10.5539
ZNF7	0.00335064	1.64891	10.5539
ZNF709	0.00335064	1.64891	10.5539
ZNF81	0.00335064	1.64891	10.5539
ZRSR1	0.00335064	1.64891	10.5539
ASH1L	0.00549812	1.60796	9.44349
CAMTA2	0.00549812	1.60796	9.44349
CREB1	0.00549812	1.60796	9.44349
CREM	0.00549812	1.60796	9.44349
DMRT1	0.00549812	1.60796	9.44349
E2F3	0.00549812	1.60796	9.44349
E2F6	0.00549812	1.60796	9.44349
HES2	0.00549812	1.60796	9.44349
IRF2	0.00549812	1.60796	9.44349
IRF4	0.00549812	1.60796	9.44349
LHX5	0.00549812	1.60796	9.44349
LYL1	0.00549812	1.60796	9.44349
NFYA	0.00549812	1.60796	9.44349
POU1F1	0.00549812	1.60796	9.44349
RORC	0.00549812	1.60796	9.44349
TCF20	0.00549812	1.60796	9.44349
TIPARP	0.00549812	1.60796	9.44349
ZNF18	0.00549812	1.60796	9.44349
ZNF334	0.00549812	1.60796	9.44349
ZNF404	0.00549812	1.60796	9.44349
ZNF512B	0.00549812	1.60796	9.44349
ZNF552	0.00549812	1.60796	9.44349
ZNF573	0.00549812	1.60796	9.44349
ZNF610	0.00549812	1.60796	9.44349
ZNF655	0.00549812	1.60796	9.44349
ZNF74	0.00549812	1.60796	9.44349
ZNF821	0.00549812	1.60796	9.44349
ZNF843	0.00549812	1.60796	9.44349
ADNP2	0.00871083	1.56738	8.4143
ARGFX	0.00871083	1.56738	8.4143
CRX	0.00871083	1.56738	8.4143
DNAJC1	0.00871083	1.56738	8.4143
EVX2	0.00871083	1.56738	8.4143
FOS	0.00871083	1.56738	8.4143
FOXD4L5	0.00871083	1.56738	8.4143
FOXI1	0.00871083	1.56738	8.4143
FOXI2	0.00871083	1.56738	8.4143
GTF2IRD2B	0.00871083	1.56738	8.4143
GZF1	0.00871083	1.56738	8.4143
HELT	0.00871083	1.56738	8.4143
MACF1	0.00871083	1.56738	8.4143
MAFF	0.00871083	1.56738	8.4143
MLLT1	0.00871083	1.56738	8.4143
MNX1	0.00871083	1.56738	8.4143
NOBOX	0.00871083	1.56738	8.4143
PLXNB2	0.00871083	1.56738	8.4143
POU4F2	0.00871083	1.56738	8.4143
RAX	0.00871083	1.56738	8.4143
TCF23	0.00871083	1.56738	8.4143
TFCP2L1	0.00871083	1.56738	8.4143
TIGD3	0.00871083	1.56738	8.4143
UNCX	0.00871083	1.56738	8.4143
ZBTB33	0.00871083	1.56738	8.4143
ZNF160	0.00871083	1.56738	8.4143
ZNF205	0.00871083	1.56738	8.4143
ZNF274	0.00871083	1.56738	8.4143
ZNF277	0.00871083	1.56738	8.4143
ZNF32	0.00871083	1.56738	8.4143
ZNF418	0.00871083	1.56738	8.4143
ZNF44	0.00871083	1.56738	8.4143
ZNF568	0.00871083	1.56738	8.4143
ZNF606	0.00871083	1.56738	8.4143
ZNF675	0.00871083	1.56738	8.4143
ZNF700	0.00871083	1.56738	8.4143
ZNF718	0.00871083	1.56738	8.4143
ZNF761	0.00871083	1.56738	8.4143
ZNF780A	0.00871083	1.56738	8.4143
ZXDC	0.00871083	1.56738	8.4143
ATOH7	0.0134539	1.52715	7.46321
DEPDC7	0.0134539	1.52715	7.46321
EGR4	0.0134539	1.52715	7.46321
ERF	0.0134539	1.52715	7.46321
EVX1	0.0134539	1.52715	7.46321
FEZF2	0.0134539	1.52715	7.46321
FOSB	0.0134539	1.52715	7.46321
GSX2	0.0134539	1.52715	7.46321
HNF1A	0.0134539	1.52715	7.46321
JUN	0.0134539	1.52715	7.46321
LEUTX	0.0134539	1.52715	7.46321
MBD1	0.0134539	1.52715	7.46321
MIER1	0.0134539	1.52715	7.46321
NPAS1	0.0134539	1.52715	7.46321
PRDM12	0.0134539	1.52715	7.46321
RPA4	0.0134539	1.52715	7.46321
SCRT2	0.0134539	1.52715	7.46321
SMAD2	0.0134539	1.52715	7.46321
SSH3	0.0134539	1.52715	7.46321
THAP6	0.0134539	1.52715	7.46321
THAP8	0.0134539	1.52715	7.46321
TSC22D2	0.0134539	1.52715	7.46321
ZBTB41	0.0134539	1.52715	7.46321
ZCCHC11	0.0134539	1.52715	7.46321
ZNF148	0.0134539	1.52715	7.46321
ZNF182	0.0134539	1.52715	7.46321
ZNF224	0.0134539	1.52715	7.46321
ZNF280A	0.0134539	1.52715	7.46321
ZNF286A	0.0134539	1.52715	7.46321
ZNF331	0.0134539	1.52715	7.46321
ZNF358	0.0134539	1.52715	7.46321
ZNF426	0.0134539	1.52715	7.46321
ZNF433	0.0134539	1.52715	7.46321
ZNF506	0.0134539	1.52715	7.46321
ZNF507	0.0134539	1.52715	7.46321
ZNF518A	0.0134539	1.52715	7.46321
ZNF561	0.0134539	1.52715	7.46321
ZNF586	0.0134539	1.52715	7.46321
ZNF605	0.0134539	1.52715	7.46321
ZNF615	0.0134539	1.52715	7.46321
ZNF775	0.0134539	1.52715	7.46321
ZNF789	0.0134539	1.52715	7.46321
ZNF841	0.0134539	1.52715	7.46321
ZSCAN21	0.0134539	1.52715	7.46321
ARID2	0.0204839	1.48728	6.58718
ARNTL2	0.0204839	1.48728	6.58718
DPRX	0.0204839	1.48728	6.58718
EXOC2	0.0204839	1.48728	6.58718
GFI1B	0.0204839	1.48728	6.58718
GRM6	0.0204839	1.48728	6.58718
HNF4G	0.0204839	1.48728	6.58718
HOXD12	0.0204839	1.48728	6.58718
IKZF1	0.0204839	1.48728	6.58718
MESP2	0.0204839	1.48728	6.58718
MYB	0.0204839	1.48728	6.58718
NFKB1	0.0204839	1.48728	6.58718
PPP1R13L	0.0204839	1.48728	6.58718
RC3H1	0.0204839	1.48728	6.58718
RNF166	0.0204839	1.48728	6.58718
SIX6	0.0204839	1.48728	6.58718
SOHLH2	0.0204839	1.48728	6.58718
SOX30	0.0204839	1.48728	6.58718
SP100	0.0204839	1.48728	6.58718
SRY	0.0204839	1.48728	6.58718
TCF3	0.0204839	1.48728	6.58718
THAP1	0.0204839	1.48728	6.58718
TRIM23	0.0204839	1.48728	6.58718
VEZF1	0.0204839	1.48728	6.58718
ZBED1	0.0204839	1.48728	6.58718
ZBTB2	0.0204839	1.48728	6.58718
ZBTB43	0.0204839	1.48728	6.58718
ZC3H3	0.0204839	1.48728	6.58718
ZKSCAN5	0.0204839	1.48728	6.58718
ZNF114	0.0204839	1.48728	6.58718
ZNF233	0.0204839	1.48728	6.58718
ZNF266	0.0204839	1.48728	6.58718
ZNF562	0.0204839	1.48728	6.58718
ZNF689	0.0204839	1.48728	6.58718
ZNF75A	0.0204839	1.48728	6.58718
ZNF777	0.0204839	1.48728	6.58718
ZNF778	0.0204839	1.48728	6.58718
ATF2	0.0307992	1.44775	5.78316
BSX	0.0307992	1.44775	5.78316
DEAF1	0.0307992	1.44775	5.78316
DOT1L	0.0307992	1.44775	5.78316
DRGX	0.0307992	1.44775	5.78316
FIGLA	0.0307992	1.44775	5.78316
GCM2	0.0307992	1.44775	5.78316
HBP1	0.0307992	1.44775	5.78316
HOXC12	0.0307992	1.44775	5.78316
ID1	0.0307992	1.44775	5.78316
KLF10	0.0307992	1.44775	5.78316
KLF6	0.0307992	1.44775	5.78316
MGA	0.0307992	1.44775	5.78316
TFE3	0.0307992	1.44775	5.78316
TGIF1	0.0307992	1.44775	5.78316
VSX1	0.0307992	1.44775	5.78316
ZBTB7B	0.0307992	1.44775	5.78316
ZC3H7B	0.0307992	1.44775	5.78316
ZNF10	0.0307992	1.44775	5.78316
ZNF33A	0.0307992	1.44775	5.78316
ZNF391	0.0307992	1.44775	5.78316
ZNF429	0.0307992	1.44775	5.78316
ZNF440	0.0307992	1.44775	5.78316
ZNF488	0.0307992	1.44775	5.78316
ZNF554	0.0307992	1.44775	5.78316
ZNF597	0.0307992	1.44775	5.78316
ZNF616	0.0307992	1.44775	5.78316
DEPDC5	0.0444139	1.40857	5.04811
DSP	0.0444139	1.40857	5.04811
ETV3L	0.0444139	1.40857	5.04811
GRHL1	0.0444139	1.40857	5.04811
HIF1A	0.0444139	1.40857	5.04811
HKR1	0.0444139	1.40857	5.04811
HMX2	0.0444139	1.40857	5.04811
HMX3	0.0444139	1.40857	5.04811
HSF5	0.0444139	1.40857	5.04811
IKZF5	0.0444139	1.40857	5.04811
MAFK	0.0444139	1.40857	5.04811
MLXIPL	0.0444139	1.40857	5.04811
MYC	0.0444139	1.40857	5.04811
MYF6	0.0444139	1.40857	5.04811
PRDM13	0.0444139	1.40857	5.04811
PRDM4	0.0444139	1.40857	5.04811
RFX7	0.0444139	1.40857	5.04811
SLC22A4	0.0444139	1.40857	5.04811
SRF	0.0444139	1.40857	5.04811
STAT4	0.0444139	1.40857	5.04811
TBR1	0.0444139	1.40857	5.04811
TBX10	0.0444139	1.40857	5.04811
TLX3	0.0444139	1.40857	5.04811
TSC22D1	0.0444139	1.40857	5.04811
TSC22D4	0.0444139	1.40857	5.04811
YBX2	0.0444139	1.40857	5.04811
ZBTB6	0.0444139	1.40857	5.04811
ZFP92	0.0444139	1.40857	5.04811
ZNF136	0.0444139	1.40857	5.04811
ZNF213	0.0444139	1.40857	5.04811
ZNF276	0.0444139	1.40857	5.04811
ZNF292	0.0444139	1.40857	5.04811
ZNF347	0.0444139	1.40857	5.04811
ZNF425	0.0444139	1.40857	5.04811
ZNF451	0.0444139	1.40857	5.04811
ZNF460	0.0444139	1.40857	5.04811
ZNF502	0.0444139	1.40857	5.04811
ZNF517	0.0444139	1.40857	5.04811
ZNF541	0.0444139	1.40857	5.04811
ZNF548	0.0444139	1.40857	5.04811
ZNF57	0.0444139	1.40857	5.04811
ZNF747	0.0444139	1.40857	5.04811
ZNF764	0.0444139	1.40857	5.04811
ZNF772	0.0444139	1.40857	5.04811
ZSCAN16	0.0444139	1.40857	5.04811
ZSCAN29	0.0444139	1.40857	5.04811
ZSCAN5C	0.0444139	1.40857	5.04811
