# Supplementary material for: Epigenomic regulation of neural crest differentiation in human-induced pluripotent stem cells
Source: iScience. 2026 May 22;29(6):115993. doi: 10.1016/j.isci.2026.115993 (PMC13224019; doi:10.1016/j.isci.2026.115993)
Supplement: Table S6. Transcription factor enrichment analysis (p < 0.05) of genes upregulated in tNCCs compared to iPSCs, consistently across all three iPSC–tNCC, using Enrichr Submissions TF-Gene Cooccurrence [file mmc7.xlsx]

## Sheet: Table S6
Table S6. Transcription factor enrichment analysis (p < 0.05) of genes upregulated in tNCCs compared to iPSCs, consistently across all three iPSC–tNCC, using Enrichr Submissions TF-Gene Cooccurrence.
Term	Adjusted P-value	Odds Ratio	Combined Score
HAND2	1.25397e-45	6.11345	677.619
HOXD3	2.59652e-41	5.62821	564
HOXD4	2.92805e-39	5.4002	513.443
EBF3	7.87792e-39	5.32622	497.446
HOXD10	7.87792e-39	5.32622	497.446
PRDM6	7.87792e-39	5.32622	497.446
ALX1	1.31351e-37	5.18118	466.674
HOXA2	1.31351e-37	5.18118	466.674
HOXC5	1.31351e-37	5.18118	466.674
TBX18	1.31351e-37	5.18118	466.674
HOXC4	1.3354e-35	4.97064	423.433
HOXD8	1.3354e-35	4.97064	423.433
TBX5	1.3354e-35	4.97064	423.433
HOXB1	5.73552e-35	4.90226	409.762
ZFHX4	5.73552e-35	4.90226	409.762
HOXB3	1.19264e-33	4.76811	383.483
PKNOX2	1.19264e-33	4.76811	383.483
HOXB8	5.07433e-33	4.70231	370.859
HOXD9	5.07433e-33	4.70231	370.859
ALX4	2.15326e-32	4.63733	358.567
PHOX2B	2.15326e-32	4.63733	358.567
HOXC9	8.045e-32	4.57317	346.602
NEUROD4	8.045e-32	4.57317	346.602
PAX3	8.045e-32	4.57317	346.602
SHOX2	8.045e-32	4.57317	346.602
TFAP2B	8.045e-32	4.57317	346.602
ZNF521	3.53439e-31	4.5098	334.954
AFF3	5.95441e-30	4.3854	312.584
HOXA3	5.95441e-30	4.3854	312.584
HOXC8	5.95441e-30	4.3854	312.584
MEIS1	5.95441e-30	4.3854	312.584
TBX4	5.95441e-30	4.3854	312.584
HOXB4	2.3825e-29	4.32434	301.848
TBX20	2.3825e-29	4.32434	301.848
ZIC4	2.3825e-29	4.32434	301.848
GLIS1	8.99732e-29	4.26402	291.402
HOXA4	8.99732e-29	4.26402	291.402
HOXB5	8.99732e-29	4.26402	291.402
LHX9	8.99732e-29	4.26402	291.402
RARB	8.99732e-29	4.26402	291.402
BNC2	3.40394e-28	4.20443	281.24
FOXP2	3.40394e-28	4.20443	281.24
HOXA6	3.40394e-28	4.20443	281.24
POU3F2	3.40394e-28	4.20443	281.24
ZNF491	3.40394e-28	4.20443	281.24
ASCL1	1.26062e-27	4.14556	271.356
HAND1	1.26062e-27	4.14556	271.356
HOXC11	1.26062e-27	4.14556	271.356
SOX5	1.26062e-27	4.14556	271.356
TSHZ2	1.26062e-27	4.14556	271.356
ZFPM2	1.26062e-27	4.14556	271.356
EBF1	4.5879e-27	4.08739	261.742
EN1	4.5879e-27	4.08739	261.742
HOXA13	4.5879e-27	4.08739	261.742
HOXD1	4.5879e-27	4.08739	261.742
HOXD13	4.5879e-27	4.08739	261.742
ISL1	4.5879e-27	4.08739	261.742
NHLH2	4.5879e-27	4.08739	261.742
DLX5	1.75167e-26	4.02991	252.394
MSX2	1.75167e-26	4.02991	252.394
OLIG3	1.75167e-26	4.02991	252.394
SIM1	1.75167e-26	4.02991	252.394
EMX2	6.52344e-26	3.97311	243.305
GSC	6.52344e-26	3.97311	243.305
PAX7	6.52344e-26	3.97311	243.305
SETBP1	6.52344e-26	3.97311	243.305
TSHZ3	6.52344e-26	3.97311	243.305
DMRT3	2.31253e-25	3.91698	234.468
EVX2	2.31253e-25	3.91698	234.468
LHX1	2.31253e-25	3.91698	234.468
LHX8	2.31253e-25	3.91698	234.468
MEIS2	2.31253e-25	3.91698	234.468
NEUROG1	2.31253e-25	3.91698	234.468
PAX1	2.31253e-25	3.91698	234.468
TBX2	2.31253e-25	3.91698	234.468
FOXF1	8.59002e-25	3.86151	225.88
HOXA11	8.59002e-25	3.86151	225.88
HOXA9	8.59002e-25	3.86151	225.88
PITX2	8.59002e-25	3.86151	225.88
GLI3	3.07992e-24	3.80668	217.534
HOXB6	3.07992e-24	3.80668	217.534
HOXC10	3.07992e-24	3.80668	217.534
HOXD11	3.07992e-24	3.80668	217.534
PLXNA4	3.07992e-24	3.80668	217.534
ZIC1	3.07992e-24	3.80668	217.534
HOXA7	1.08232e-23	3.75249	209.424
MEOX2	1.08232e-23	3.75249	209.424
NEUROG2	1.08232e-23	3.75249	209.424
NHLH1	1.08232e-23	3.75249	209.424
NPAS3	1.08232e-23	3.75249	209.424
PROX1	1.08232e-23	3.75249	209.424
VAX1	1.08232e-23	3.75249	209.424
ALX3	3.69692e-23	3.69893	201.545
DACH1	3.69692e-23	3.69893	201.545
FOXB1	3.69692e-23	3.69893	201.545
FOXC2	3.69692e-23	3.69893	201.545
GATA4	3.69692e-23	3.69893	201.545
HOXD12	3.69692e-23	3.69893	201.545
IRX1	3.69692e-23	3.69893	201.545
IRX5	3.69692e-23	3.69893	201.545
POU4F1	3.69692e-23	3.69893	201.545
BARX1	1.21085e-22	3.64598	193.893
HOXA10	1.21085e-22	3.64598	193.893
IRX6	1.21085e-22	3.64598	193.893
LBX1	1.21085e-22	3.64598	193.893
LMX1A	1.21085e-22	3.64598	193.893
MEOX1	1.21085e-22	3.64598	193.893
NR2F1	1.21085e-22	3.64598	193.893
PRRX1	1.21085e-22	3.64598	193.893
T	1.21085e-22	3.64598	193.893
TBX15	1.21085e-22	3.64598	193.893
TCF21	1.21085e-22	3.64598	193.893
VSX2	1.21085e-22	3.64598	193.893
ZNF536	1.21085e-22	3.64598	193.893
DLX6	4.12357e-22	3.59363	186.462
HOXA1	4.12357e-22	3.59363	186.462
HOXC6	4.12357e-22	3.59363	186.462
POU4F2	4.12357e-22	3.59363	186.462
TLX3	4.12357e-22	3.59363	186.462
TWIST1	4.12357e-22	3.59363	186.462
ZNF25	4.12357e-22	3.59363	186.462
ZNF70	4.12357e-22	3.59363	186.462
HOXB2	1.39031e-21	3.54188	179.247
POU6F2	1.39031e-21	3.54188	179.247
SOX6	1.39031e-21	3.54188	179.247
ST18	1.39031e-21	3.54188	179.247
TLX1	1.39031e-21	3.54188	179.247
TLX2	1.39031e-21	3.54188	179.247
ZNF154	1.39031e-21	3.54188	179.247
ZNF518B	1.39031e-21	3.54188	179.247
ADAMTS17	4.70655e-21	3.49071	172.243
DLX4	4.70655e-21	3.49071	172.243
DPF3	4.70655e-21	3.49071	172.243
NR2E1	4.70655e-21	3.49071	172.243
PHOX2A	4.70655e-21	3.49071	172.243
SP8	4.70655e-21	3.49071	172.243
HEYL	1.58474e-20	3.44012	165.446
LMX1B	1.58474e-20	3.44012	165.446
POU3F3	1.58474e-20	3.44012	165.446
UNCX	1.58474e-20	3.44012	165.446
ZNF804A	1.58474e-20	3.44012	165.446
DRGX	5.23028e-20	3.39009	158.851
DZIP1	5.23028e-20	3.39009	158.851
FOXL1	5.23028e-20	3.39009	158.851
KLF14	5.23028e-20	3.39009	158.851
OTP	5.23028e-20	3.39009	158.851
ZNF396	5.23028e-20	3.39009	158.851
DBX1	1.60954e-19	3.34062	152.453
DLX1	1.60954e-19	3.34062	152.453
DMRTA2	1.60954e-19	3.34062	152.453
ERG	1.60954e-19	3.34062	152.453
FOXF2	1.60954e-19	3.34062	152.453
GATA5	1.60954e-19	3.34062	152.453
GSX2	1.60954e-19	3.34062	152.453
HMX2	1.60954e-19	3.34062	152.453
HMX3	1.60954e-19	3.34062	152.453
HOXC13	1.60954e-19	3.34062	152.453
KLF12	1.60954e-19	3.34062	152.453
PRDM12	1.60954e-19	3.34062	152.453
RBM20	1.60954e-19	3.34062	152.453
SOX11	1.60954e-19	3.34062	152.453
ZNF71	1.60954e-19	3.34062	152.453
EVX1	5.12666e-19	3.2917	146.249
MKX	5.12666e-19	3.2917	146.249
PAX2	5.12666e-19	3.2917	146.249
PRDM16	5.12666e-19	3.2917	146.249
VAX2	5.12666e-19	3.2917	146.249
ZNF385D	5.12666e-19	3.2917	146.249
ZNF471	5.12666e-19	3.2917	146.249
ZSCAN23	5.12666e-19	3.2917	146.249
FOXB2	1.62198e-18	3.24332	140.233
GLI2	1.62198e-18	3.24332	140.233
HOXB7	1.62198e-18	3.24332	140.233
NEUROD1	1.62198e-18	3.24332	140.233
SIM2	1.62198e-18	3.24332	140.233
SOX1	1.62198e-18	3.24332	140.233
ZEB1	1.62198e-18	3.24332	140.233
DLX2	4.95727e-18	3.19547	134.401
DMRTA1	4.95727e-18	3.19547	134.401
FOXG1	4.95727e-18	3.19547	134.401
HOXC12	4.95727e-18	3.19547	134.401
PAX6	4.95727e-18	3.19547	134.401
POU3F4	4.95727e-18	3.19547	134.401
SIX1	4.95727e-18	3.19547	134.401
SIX6	4.95727e-18	3.19547	134.401
TBX1	4.95727e-18	3.19547	134.401
TOX	4.95727e-18	3.19547	134.401
ZNF423	4.95727e-18	3.19547	134.401
BSX	1.48324e-17	3.14814	128.75
GLIS3	1.48324e-17	3.14814	128.75
INSM1	1.48324e-17	3.14814	128.75
MSX1	1.48324e-17	3.14814	128.75
NR2F2	1.48324e-17	3.14814	128.75
ONECUT2	1.48324e-17	3.14814	128.75
PLAG1	1.48324e-17	3.14814	128.75
RAX	1.48324e-17	3.14814	128.75
SCRT2	1.48324e-17	3.14814	128.75
SMAD9	1.48324e-17	3.14814	128.75
ZNF214	1.48324e-17	3.14814	128.75
ZNF608	1.48324e-17	3.14814	128.75
ZNF704	1.48324e-17	3.14814	128.75
BARHL2	4.56198e-17	3.10133	123.275
CDX2	4.56198e-17	3.10133	123.275
EN2	4.56198e-17	3.10133	123.275
SIX2	4.56198e-17	3.10133	123.275
TSHZ1	4.56198e-17	3.10133	123.275
ADAMTS19	1.35132e-16	3.05502	117.972
ASCL4	1.35132e-16	3.05502	117.972
EBF4	1.35132e-16	3.05502	117.972
ESRRG	1.35132e-16	3.05502	117.972
OSR2	1.35132e-16	3.05502	117.972
PRDM5	1.35132e-16	3.05502	117.972
SIX3	1.35132e-16	3.05502	117.972
ZNF354C	1.35132e-16	3.05502	117.972
ZNF713	1.35132e-16	3.05502	117.972
ZNF781	1.35132e-16	3.05502	117.972
FOXD2	4.00547e-16	3.00922	112.837
GBX2	4.00547e-16	3.00922	112.837
HOXB9	4.00547e-16	3.00922	112.837
LBX2	4.00547e-16	3.00922	112.837
RFX4	4.00547e-16	3.00922	112.837
ZEB2	4.00547e-16	3.00922	112.837
ZNF503	4.00547e-16	3.00922	112.837
ARX	1.13151e-15	2.9639	107.867
DMBX1	1.13151e-15	2.9639	107.867
ESX1	1.13151e-15	2.9639	107.867
FEV	1.13151e-15	2.9639	107.867
FEZF2	1.13151e-15	2.9639	107.867
GSX1	1.13151e-15	2.9639	107.867
HMX1	1.13151e-15	2.9639	107.867
HOXA5	1.13151e-15	2.9639	107.867
MYT1	1.13151e-15	2.9639	107.867
NRK	1.13151e-15	2.9639	107.867
PITX3	1.13151e-15	2.9639	107.867
TFAP2D	1.13151e-15	2.9639	107.867
ZBTB47	1.13151e-15	2.9639	107.867
ZNF516	1.13151e-15	2.9639	107.867
ZNF711	1.13151e-15	2.9639	107.867
DMRT2	3.29164e-15	2.91907	103.058
OTX1	3.29164e-15	2.91907	103.058
ZFP2	3.29164e-15	2.91907	103.058
ZNF624	3.29164e-15	2.91907	103.058
ZNF804B	3.29164e-15	2.91907	103.058
ATOH1	9.10642e-15	2.87471	98.4052
FOXL2	9.10642e-15	2.87471	98.4052
HELT	9.10642e-15	2.87471	98.4052
HEY2	9.10642e-15	2.87471	98.4052
LHX5	9.10642e-15	2.87471	98.4052
ONECUT3	9.10642e-15	2.87471	98.4052
PGR	9.10642e-15	2.87471	98.4052
PRDM13	9.10642e-15	2.87471	98.4052
PRDM8	9.10642e-15	2.87471	98.4052
RORB	9.10642e-15	2.87471	98.4052
SP5	9.10642e-15	2.87471	98.4052
TBX3	9.10642e-15	2.87471	98.4052
VSX1	9.10642e-15	2.87471	98.4052
ZBTB20	9.10642e-15	2.87471	98.4052
DLX3	2.51687e-14	2.83082	93.9064
FOXC1	2.51687e-14	2.83082	93.9064
GATA6	2.51687e-14	2.83082	93.9064
HOXB13	2.51687e-14	2.83082	93.9064
MEF2C	2.51687e-14	2.83082	93.9064
NFATC4	2.51687e-14	2.83082	93.9064
PRRX2	2.51687e-14	2.83082	93.9064
SALL1	2.51687e-14	2.83082	93.9064
SOX14	2.51687e-14	2.83082	93.9064
TRPS1	2.51687e-14	2.83082	93.9064
WT1	2.51687e-14	2.83082	93.9064
ATOH8	6.83872e-14	2.78739	89.5575
DACH2	6.83872e-14	2.78739	89.5575
IRX2	6.83872e-14	2.78739	89.5575
LHX2	6.83872e-14	2.78739	89.5575
MEIS3	6.83872e-14	2.78739	89.5575
NFIA	6.83872e-14	2.78739	89.5575
PAX9	6.83872e-14	2.78739	89.5575
PLAGL1	6.83872e-14	2.78739	89.5575
SOX17	6.83872e-14	2.78739	89.5575
ZBTB7C	6.83872e-14	2.78739	89.5575
ZNF660	6.83872e-14	2.78739	89.5575
ZNF846	6.83872e-14	2.78739	89.5575
BARHL1	1.85898e-13	2.74442	85.3551
FOXD4L1	1.85898e-13	2.74442	85.3551
INSM2	1.85898e-13	2.74442	85.3551
NOTO	1.85898e-13	2.74442	85.3551
RFX3	1.85898e-13	2.74442	85.3551
SATB2	1.85898e-13	2.74442	85.3551
SNAI2	1.85898e-13	2.74442	85.3551
ZHX3	1.85898e-13	2.74442	85.3551
ETV1	4.96376e-13	2.7019	81.2958
GLI1	4.96376e-13	2.7019	81.2958
HIC1	4.96376e-13	2.7019	81.2958
PLXNA2	4.96376e-13	2.7019	81.2958
POU4F3	4.96376e-13	2.7019	81.2958
RGS6	4.96376e-13	2.7019	81.2958
SP7	4.96376e-13	2.7019	81.2958
ZFHX3	4.96376e-13	2.7019	81.2958
ZNF454	4.96376e-13	2.7019	81.2958
FAM171B	1.29794e-12	2.65982	77.3763
FEZF1	1.29794e-12	2.65982	77.3763
FIGLA	1.29794e-12	2.65982	77.3763
FOXD4	1.29794e-12	2.65982	77.3763
MKRN3	1.29794e-12	2.65982	77.3763
MNX1	1.29794e-12	2.65982	77.3763
ONECUT1	1.29794e-12	2.65982	77.3763
PBX3	1.29794e-12	2.65982	77.3763
PDX1	1.29794e-12	2.65982	77.3763
SHOX	1.29794e-12	2.65982	77.3763
ZNF366	1.29794e-12	2.65982	77.3763
AR	3.33578e-12	2.61817	73.5934
BACH2	3.33578e-12	2.61817	73.5934
BCL11B	3.33578e-12	2.61817	73.5934
ESRRB	3.33578e-12	2.61817	73.5934
FBN1	3.33578e-12	2.61817	73.5934
FOXE3	3.33578e-12	2.61817	73.5934
GBX1	3.33578e-12	2.61817	73.5934
ISL2	3.33578e-12	2.61817	73.5934
NR2E3	3.33578e-12	2.61817	73.5934
PTF1A	3.33578e-12	2.61817	73.5934
RFX6	3.33578e-12	2.61817	73.5934
ZNF135	3.33578e-12	2.61817	73.5934
ATOH7	8.53039e-12	2.57696	69.9437
BNC1	8.53039e-12	2.57696	69.9437
MYF5	8.53039e-12	2.57696	69.9437
PBX1	8.53039e-12	2.57696	69.9437
TIGD6	8.53039e-12	2.57696	69.9437
TUB	8.53039e-12	2.57696	69.9437
ZNF540	8.53039e-12	2.57696	69.9437
ZNF546	8.53039e-12	2.57696	69.9437
ZNF596	8.53039e-12	2.57696	69.9437
HEY1	2.18162e-11	2.53616	66.4243
LHX4	2.18162e-11	2.53616	66.4243
ZNF599	2.18162e-11	2.53616	66.4243
ZNF662	2.18162e-11	2.53616	66.4243
FOXD4L5	5.33535e-11	2.49578	63.0321
FOXD4L6	5.33535e-11	2.49578	63.0321
FOXN3	5.33535e-11	2.49578	63.0321
GSC2	5.33535e-11	2.49578	63.0321
LHX6	5.33535e-11	2.49578	63.0321
OTX2	5.33535e-11	2.49578	63.0321
PLXNC1	5.33535e-11	2.49578	63.0321
POU3F1	5.33535e-11	2.49578	63.0321
TAL2	5.33535e-11	2.49578	63.0321
THRB	5.33535e-11	2.49578	63.0321
WNT8B	5.33535e-11	2.49578	63.0321
ZFP14	5.33535e-11	2.49578	63.0321
ZNF248	5.33535e-11	2.49578	63.0321
ZNF648	5.33535e-11	2.49578	63.0321
ARNT2	1.29013e-10	2.45582	59.7639
DMRTB1	1.29013e-10	2.45582	59.7639
DZIP1L	1.29013e-10	2.45582	59.7639
FERD3L	1.29013e-10	2.45582	59.7639
FOXD3	1.29013e-10	2.45582	59.7639
FOXE1	1.29013e-10	2.45582	59.7639
FOXO6	1.29013e-10	2.45582	59.7639
NR3C2	1.29013e-10	2.45582	59.7639
POU6F1	1.29013e-10	2.45582	59.7639
SOX21	1.29013e-10	2.45582	59.7639
ZFP37	1.29013e-10	2.45582	59.7639
ZIM2	1.29013e-10	2.45582	59.7639
ZNF250	1.29013e-10	2.45582	59.7639
CSDC2	3.09968e-10	2.41625	56.6169
DBX2	3.09968e-10	2.41625	56.6169
EMX1	3.09968e-10	2.41625	56.6169
FOXS1	3.09968e-10	2.41625	56.6169
GCM2	3.09968e-10	2.41625	56.6169
GTF2IRD2	3.09968e-10	2.41625	56.6169
IKZF2	3.09968e-10	2.41625	56.6169
NEUROG3	3.09968e-10	2.41625	56.6169
PKHD1	3.09968e-10	2.41625	56.6169
ZFP28	3.09968e-10	2.41625	56.6169
FOXN4	7.41343e-10	2.37709	53.5882
HDX	7.41343e-10	2.37709	53.5882
NFIB	7.41343e-10	2.37709	53.5882
PKHD1L1	7.41343e-10	2.37709	53.5882
TCF4	7.41343e-10	2.37709	53.5882
ZNF287	7.41343e-10	2.37709	53.5882
DPRX	1.73182e-09	2.33831	50.6748
FOXI2	1.73182e-09	2.33831	50.6748
HLF	1.73182e-09	2.33831	50.6748
MLLT3	1.73182e-09	2.33831	50.6748
OLIG2	1.73182e-09	2.33831	50.6748
SATB1	1.73182e-09	2.33831	50.6748
SOX18	1.73182e-09	2.33831	50.6748
ZNF462	1.73182e-09	2.33831	50.6748
ZNF717	1.73182e-09	2.33831	50.6748
LEF1	4.03461e-09	2.29993	47.874
NRL	4.03461e-09	2.29993	47.874
RORA	4.03461e-09	2.29993	47.874
TCF7L1	4.03461e-09	2.29993	47.874
CASZ1	9.11087e-09	2.26193	45.1831
DMRT1	9.11087e-09	2.26193	45.1831
ID4	9.11087e-09	2.26193	45.1831
IRX3	9.11087e-09	2.26193	45.1831
MIXL1	9.11087e-09	2.26193	45.1831
RAPGEF5	9.11087e-09	2.26193	45.1831
RXRG	9.11087e-09	2.26193	45.1831
SOX10	9.11087e-09	2.26193	45.1831
TEAD1	9.11087e-09	2.26193	45.1831
ZNF763	9.11087e-09	2.26193	45.1831
CAMTA1	1.99627e-08	2.2243	42.5993
CDX1	1.99627e-08	2.2243	42.5993
FOXD4L3	1.99627e-08	2.2243	42.5993
HIVEP3	1.99627e-08	2.2243	42.5993
JAZF1	1.99627e-08	2.2243	42.5993
KIAA1549	1.99627e-08	2.2243	42.5993
LHX3	1.99627e-08	2.2243	42.5993
MAF	1.99627e-08	2.2243	42.5993
MITF	1.99627e-08	2.2243	42.5993
NEUROD2	1.99627e-08	2.2243	42.5993
NR5A2	1.99627e-08	2.2243	42.5993
ZC3H6	1.99627e-08	2.2243	42.5993
ZFP30	1.99627e-08	2.2243	42.5993
ZNF333	1.99627e-08	2.2243	42.5993
ZNF827	1.99627e-08	2.2243	42.5993
ZSCAN20	1.99627e-08	2.2243	42.5993
CUX2	4.33986e-08	2.18704	40.1199
ESR1	4.33986e-08	2.18704	40.1199
GPR155	4.33986e-08	2.18704	40.1199
HES5	4.33986e-08	2.18704	40.1199
IKZF4	4.33986e-08	2.18704	40.1199
IRX4	4.33986e-08	2.18704	40.1199
MYT1L	4.33986e-08	2.18704	40.1199
NR0B1	4.33986e-08	2.18704	40.1199
SOX7	4.33986e-08	2.18704	40.1199
TBR1	4.33986e-08	2.18704	40.1199
TFAP2A	4.33986e-08	2.18704	40.1199
THRA	4.33986e-08	2.18704	40.1199
ZNF792	4.33986e-08	2.18704	40.1199
DUXA	9.33211e-08	2.15015	37.7425
HILS1	9.33211e-08	2.15015	37.7425
KLF17	9.33211e-08	2.15015	37.7425
MAFA	9.33211e-08	2.15015	37.7425
PAX5	9.33211e-08	2.15015	37.7425
SOX2	9.33211e-08	2.15015	37.7425
ZKSCAN2	9.33211e-08	2.15015	37.7425
ZNF343	9.33211e-08	2.15015	37.7425
ZNF436	9.33211e-08	2.15015	37.7425
ZNF438	9.33211e-08	2.15015	37.7425
ZNF487	9.33211e-08	2.15015	37.7425
BMP2	1.94061e-07	2.11363	35.4643
CDX4	1.94061e-07	2.11363	35.4643
CHD6	1.94061e-07	2.11363	35.4643
GRM6	1.94061e-07	2.11363	35.4643
NEUROD6	1.94061e-07	2.11363	35.4643
NFATC2	1.94061e-07	2.11363	35.4643
POU1F1	1.94061e-07	2.11363	35.4643
RUNX2	1.94061e-07	2.11363	35.4643
SCAPER	1.94061e-07	2.11363	35.4643
SMAD6	1.94061e-07	2.11363	35.4643
SMARCA1	1.94061e-07	2.11363	35.4643
SOX3	1.94061e-07	2.11363	35.4643
TFAP2E	1.94061e-07	2.11363	35.4643
ZBTB4	1.94061e-07	2.11363	35.4643
ZNF229	1.94061e-07	2.11363	35.4643
ZNF233	1.94061e-07	2.11363	35.4643
ZNF441	1.94061e-07	2.11363	35.4643
ZNF532	1.94061e-07	2.11363	35.4643
ZNF843	1.94061e-07	2.11363	35.4643
BARX2	4.06104e-07	2.07745	33.2828
GTF2IRD2B	4.06104e-07	2.07745	33.2828
SALL3	4.06104e-07	2.07745	33.2828
SORBS2	4.06104e-07	2.07745	33.2828
TOX2	4.06104e-07	2.07745	33.2828
ZMAT1	4.06104e-07	2.07745	33.2828
ZNF334	4.06104e-07	2.07745	33.2828
ZNF385B	4.06104e-07	2.07745	33.2828
ZNF583	4.06104e-07	2.07745	33.2828
BCL6B	8.20565e-07	2.04163	31.1957
FOXP1	8.20565e-07	2.04163	31.1957
GATA2	8.20565e-07	2.04163	31.1957
NFIX	8.20565e-07	2.04163	31.1957
SLC26A10	8.20565e-07	2.04163	31.1957
SLC4A10	8.20565e-07	2.04163	31.1957
SOX9	8.20565e-07	2.04163	31.1957
TOX3	8.20565e-07	2.04163	31.1957
TRERF1	8.20565e-07	2.04163	31.1957
ZMAT4	8.20565e-07	2.04163	31.1957
ZNF132	8.20565e-07	2.04163	31.1957
ZNF175	8.20565e-07	2.04163	31.1957
ZNF177	8.20565e-07	2.04163	31.1957
ZNF362	8.20565e-07	2.04163	31.1957
ZNF618	8.20565e-07	2.04163	31.1957
ZNF703	8.20565e-07	2.04163	31.1957
ZNF774	8.20565e-07	2.04163	31.1957
ZNF821	8.20565e-07	2.04163	31.1957
FMNL2	1.65236e-06	2.00615	29.2003
FOXA2	1.65236e-06	2.00615	29.2003
MYOD1	1.65236e-06	2.00615	29.2003
SALL2	1.65236e-06	2.00615	29.2003
ZBTB16	1.65236e-06	2.00615	29.2003
ZFAT	1.65236e-06	2.00615	29.2003
ZNF251	1.65236e-06	2.00615	29.2003
ZNF365	1.65236e-06	2.00615	29.2003
ZNF415	1.65236e-06	2.00615	29.2003
ZNF474	1.65236e-06	2.00615	29.2003
ZNF671	1.65236e-06	2.00615	29.2003
ZNF676	1.65236e-06	2.00615	29.2003
BCL11A	3.2929e-06	1.97102	27.2944
CREB5	3.2929e-06	1.97102	27.2944
PITX1	3.2929e-06	1.97102	27.2944
PROP1	3.2929e-06	1.97102	27.2944
RBPJL	3.2929e-06	1.97102	27.2944
SOX8	3.2929e-06	1.97102	27.2944
SSH2	3.2929e-06	1.97102	27.2944
ZFHX2	3.2929e-06	1.97102	27.2944
ZSCAN18	3.2929e-06	1.97102	27.2944
GLIS2	6.36715e-06	1.93622	25.4756
HOMEZ	6.36715e-06	1.93622	25.4756
PAX4	6.36715e-06	1.93622	25.4756
RAPGEF4	6.36715e-06	1.93622	25.4756
RGS9	6.36715e-06	1.93622	25.4756
SCRT1	6.36715e-06	1.93622	25.4756
ZBTB10	6.36715e-06	1.93622	25.4756
ZBTB46	6.36715e-06	1.93622	25.4756
ZIC5	6.36715e-06	1.93622	25.4756
ZNF2	6.36715e-06	1.93622	25.4756
ZNF425	6.36715e-06	1.93622	25.4756
ZNF641	6.36715e-06	1.93622	25.4756
ZNF710	6.36715e-06	1.93622	25.4756
ZSCAN2	6.36715e-06	1.93622	25.4756
ZSCAN4	6.36715e-06	1.93622	25.4756
ZXDA	6.36715e-06	1.93622	25.4756
CPXCR1	1.22738e-05	1.90176	23.7414
FAM170A	1.22738e-05	1.90176	23.7414
HIF3A	1.22738e-05	1.90176	23.7414
MSGN1	1.22738e-05	1.90176	23.7414
PRDM9	1.22738e-05	1.90176	23.7414
TGIF2LX	1.22738e-05	1.90176	23.7414
ZBTB38	1.22738e-05	1.90176	23.7414
ZFP3	1.22738e-05	1.90176	23.7414
ZSCAN1	1.22738e-05	1.90176	23.7414
KLF7	2.32631e-05	1.86762	22.0897
MESP1	2.32631e-05	1.86762	22.0897
PLXNA3	2.32631e-05	1.86762	22.0897
PRDM15	2.32631e-05	1.86762	22.0897
TAL1	2.32631e-05	1.86762	22.0897
TBX19	2.32631e-05	1.86762	22.0897
ZNF208	2.32631e-05	1.86762	22.0897
ZNF667	2.32631e-05	1.86762	22.0897
ZNF699	2.32631e-05	1.86762	22.0897
CHD7	4.28781e-05	1.83381	20.5182
KLF8	4.28781e-05	1.83381	20.5182
LGR4	4.28781e-05	1.83381	20.5182
MXD4	4.28781e-05	1.83381	20.5182
MYCN	4.28781e-05	1.83381	20.5182
PLXND1	4.28781e-05	1.83381	20.5182
RGS7	4.28781e-05	1.83381	20.5182
TFAP2C	4.28781e-05	1.83381	20.5182
TP63	4.28781e-05	1.83381	20.5182
ZIC3	4.28781e-05	1.83381	20.5182
ZKSCAN4	4.28781e-05	1.83381	20.5182
ZNF235	4.28781e-05	1.83381	20.5182
ZNF311	4.28781e-05	1.83381	20.5182
ZNF610	4.28781e-05	1.83381	20.5182
ZNF8	4.28781e-05	1.83381	20.5182
CREB3L2	7.75882e-05	1.80031	19.0246
HES7	7.75882e-05	1.80031	19.0246
HMBOX1	7.75882e-05	1.80031	19.0246
NOBOX	7.75882e-05	1.80031	19.0246
PAX8	7.75882e-05	1.80031	19.0246
PHF21A	7.75882e-05	1.80031	19.0246
RPA4	7.75882e-05	1.80031	19.0246
SIX4	7.75882e-05	1.80031	19.0246
SOX30	7.75882e-05	1.80031	19.0246
TBX22	7.75882e-05	1.80031	19.0246
TCF7L2	7.75882e-05	1.80031	19.0246
ZHX2	7.75882e-05	1.80031	19.0246
ZNF497	7.75882e-05	1.80031	19.0246
ZNF627	7.75882e-05	1.80031	19.0246
ZNF658	7.75882e-05	1.80031	19.0246
ZNF75D	7.75882e-05	1.80031	19.0246
ETV2	0.000138066	1.76713	17.6067
GATA3	0.000138066	1.76713	17.6067
HLX	0.000138066	1.76713	17.6067
MZF1	0.000138066	1.76713	17.6067
NPAS2	0.000138066	1.76713	17.6067
OLIG1	0.000138066	1.76713	17.6067
RNF113B	0.000138066	1.76713	17.6067
SIX5	0.000138066	1.76713	17.6067
SNAI1	0.000138066	1.76713	17.6067
TCF15	0.000138066	1.76713	17.6067
TIGD4	0.000138066	1.76713	17.6067
ZNF319	0.000138066	1.76713	17.6067
ZNF449	0.000138066	1.76713	17.6067
ZNF568	0.000138066	1.76713	17.6067
ZNF575	0.000138066	1.76713	17.6067
ZNF782	0.000138066	1.76713	17.6067
CRX	0.00024077	1.73427	16.2624
ELK3	0.00024077	1.73427	16.2624
EPAS1	0.00024077	1.73427	16.2624
FLI1	0.00024077	1.73427	16.2624
FOXO1	0.00024077	1.73427	16.2624
FOXP4	0.00024077	1.73427	16.2624
GCM1	0.00024077	1.73427	16.2624
LIN28B	0.00024077	1.73427	16.2624
MBNL2	0.00024077	1.73427	16.2624
PCSK6	0.00024077	1.73427	16.2624
PRDM2	0.00024077	1.73427	16.2624
RFX2	0.00024077	1.73427	16.2624
ZHX1	0.00024077	1.73427	16.2624
ZNF117	0.00024077	1.73427	16.2624
ZNF19	0.00024077	1.73427	16.2624
ZNF382	0.00024077	1.73427	16.2624
ZNF429	0.00024077	1.73427	16.2624
ZNF467	0.00024077	1.73427	16.2624
CD36	0.000416873	1.7017	14.9895
HIVEP2	0.000416873	1.7017	14.9895
MEF2A	0.000416873	1.7017	14.9895
MSC	0.000416873	1.7017	14.9895
NPAS4	0.000416873	1.7017	14.9895
RREB1	0.000416873	1.7017	14.9895
SSH1	0.000416873	1.7017	14.9895
ZNF184	0.000416873	1.7017	14.9895
ZNF439	0.000416873	1.7017	14.9895
ZNF528	0.000416873	1.7017	14.9895
ZNF677	0.000416873	1.7017	14.9895
ZNF98	0.000416873	1.7017	14.9895
FOXI1	0.000710413	1.66944	13.7859
NFATC1	0.000710413	1.66944	13.7859
NR6A1	0.000710413	1.66944	13.7859
RAG1	0.000710413	1.66944	13.7859
TFDP2	0.000710413	1.66944	13.7859
ZIC2	0.000710413	1.66944	13.7859
ZNF34	0.000710413	1.66944	13.7859
ZNF391	0.000710413	1.66944	13.7859
ZNF585A	0.000710413	1.66944	13.7859
ZNF645	0.000710413	1.66944	13.7859
ZXDB	0.000710413	1.66944	13.7859
ARID5B	0.00118208	1.63748	12.6495
CREB3L1	0.00118208	1.63748	12.6495
CREBL2	0.00118208	1.63748	12.6495
LARP6	0.00118208	1.63748	12.6495
MAFB	0.00118208	1.63748	12.6495
SOX13	0.00118208	1.63748	12.6495
ZBTB34	0.00118208	1.63748	12.6495
ZFP57	0.00118208	1.63748	12.6495
ZNF280D	0.00118208	1.63748	12.6495
ZNF35	0.00118208	1.63748	12.6495
ZNF606	0.00118208	1.63748	12.6495
ZNF709	0.00118208	1.63748	12.6495
ZNF716	0.00118208	1.63748	12.6495
ZNF799	0.00118208	1.63748	12.6495
ZNF91	0.00118208	1.63748	12.6495
HNF1B	0.00192109	1.60582	11.5784
KLF13	0.00192109	1.60582	11.5784
KLF15	0.00192109	1.60582	11.5784
MESP2	0.00192109	1.60582	11.5784
NCOA1	0.00192109	1.60582	11.5784
SP6	0.00192109	1.60582	11.5784
SRY	0.00192109	1.60582	11.5784
TP73	0.00192109	1.60582	11.5784
ZFP41	0.00192109	1.60582	11.5784
ZNF133	0.00192109	1.60582	11.5784
ZNF189	0.00192109	1.60582	11.5784
ZNF3	0.00192109	1.60582	11.5784
ZNF418	0.00192109	1.60582	11.5784
ZNF443	0.00192109	1.60582	11.5784
ZNF514	0.00192109	1.60582	11.5784
ZNF517	0.00192109	1.60582	11.5784
ZNF555	0.00192109	1.60582	11.5784
ZNF563	0.00192109	1.60582	11.5784
ZNF585B	0.00192109	1.60582	11.5784
CUX1	0.00307299	1.57444	10.5703
ELF5	0.00307299	1.57444	10.5703
HSF2	0.00307299	1.57444	10.5703
KLF3	0.00307299	1.57444	10.5703
PROX2	0.00307299	1.57444	10.5703
RUNX1	0.00307299	1.57444	10.5703
SCML4	0.00307299	1.57444	10.5703
ZFP90	0.00307299	1.57444	10.5703
ZKSCAN3	0.00307299	1.57444	10.5703
ZNF226	0.00307299	1.57444	10.5703
ZNF300	0.00307299	1.57444	10.5703
ZNF404	0.00307299	1.57444	10.5703
ZNF554	0.00307299	1.57444	10.5703
ZNF582	0.00307299	1.57444	10.5703
ZNF629	0.00307299	1.57444	10.5703
ZNF740	0.00307299	1.57444	10.5703
ZNF783	0.00307299	1.57444	10.5703
ZNF83	0.00307299	1.57444	10.5703
AHDC1	0.00478212	1.54335	9.62332
ARNTL	0.00478212	1.54335	9.62332
ESR2	0.00478212	1.54335	9.62332
ETS1	0.00478212	1.54335	9.62332
FGD1	0.00478212	1.54335	9.62332
HMG20A	0.00478212	1.54335	9.62332
HOPX	0.00478212	1.54335	9.62332
HSF5	0.00478212	1.54335	9.62332
MAEL	0.00478212	1.54335	9.62332
MBNL3	0.00478212	1.54335	9.62332
MLXIP	0.00478212	1.54335	9.62332
MYF6	0.00478212	1.54335	9.62332
RARG	0.00478212	1.54335	9.62332
RHOXF1	0.00478212	1.54335	9.62332
TEAD2	0.00478212	1.54335	9.62332
THAP2	0.00478212	1.54335	9.62332
ZFP92	0.00478212	1.54335	9.62332
ZNF264	0.00478212	1.54335	9.62332
ZNF284	0.00478212	1.54335	9.62332
ZNF329	0.00478212	1.54335	9.62332
ZNF407	0.00478212	1.54335	9.62332
ZNF43	0.00478212	1.54335	9.62332
ZNF558	0.00478212	1.54335	9.62332
ZNF705D	0.00478212	1.54335	9.62332
ZSCAN5C	0.00478212	1.54335	9.62332
ETV6	0.00738665	1.51255	8.73548
EZH1	0.00738665	1.51255	8.73548
FOXA1	0.00738665	1.51255	8.73548
FOXO3	0.00738665	1.51255	8.73548
FOXO4	0.00738665	1.51255	8.73548
MYOG	0.00738665	1.51255	8.73548
PPARA	0.00738665	1.51255	8.73548
PRDM10	0.00738665	1.51255	8.73548
RERE	0.00738665	1.51255	8.73548
SOX12	0.00738665	1.51255	8.73548
XPA	0.00738665	1.51255	8.73548
ZFP82	0.00738665	1.51255	8.73548
ZFPM1	0.00738665	1.51255	8.73548
ZMAT3	0.00738665	1.51255	8.73548
ZNF20	0.00738665	1.51255	8.73548
ZNF23	0.00738665	1.51255	8.73548
ZNF33B	0.00738665	1.51255	8.73548
ZNF44	0.00738665	1.51255	8.73548
CPSF4L	0.0111932	1.48202	7.90476
EGR3	0.0111932	1.48202	7.90476
EOMES	0.0111932	1.48202	7.90476
HSF4	0.0111932	1.48202	7.90476
LCORL	0.0111932	1.48202	7.90476
NR3C1	0.0111932	1.48202	7.90476
POGK	0.0111932	1.48202	7.90476
PRDM7	0.0111932	1.48202	7.90476
SP4	0.0111932	1.48202	7.90476
ZNF124	0.0111932	1.48202	7.90476
ZNF181	0.0111932	1.48202	7.90476
ZNF280B	0.0111932	1.48202	7.90476
ZNF341	0.0111932	1.48202	7.90476
ZNF395	0.0111932	1.48202	7.90476
ZNF479	0.0111932	1.48202	7.90476
ZNF506	0.0111932	1.48202	7.90476
ZNF541	0.0111932	1.48202	7.90476
ZNF665	0.0111932	1.48202	7.90476
ZNF805	0.0111932	1.48202	7.90476
PLXNB1	0.0167717	1.45178	7.12922
RHOXF2	0.0167717	1.45178	7.12922
ZBED3	0.0167717	1.45178	7.12922
ZBTB22	0.0167717	1.45178	7.12922
ZBTB5	0.0167717	1.45178	7.12922
ZFP64	0.0167717	1.45178	7.12922
ZNF197	0.0167717	1.45178	7.12922
ZNF254	0.0167717	1.45178	7.12922
ZNF350	0.0167717	1.45178	7.12922
ZNF354B	0.0167717	1.45178	7.12922
ZNF556	0.0167717	1.45178	7.12922
ZNF654	0.0167717	1.45178	7.12922
ZNF793	0.0167717	1.45178	7.12922
ZSCAN5A	0.0167717	1.45178	7.12922
AFF1	0.0245804	1.4218	6.40691
AHR	0.0245804	1.4218	6.40691
BAZ2B	0.0245804	1.4218	6.40691
HIVEP1	0.0245804	1.4218	6.40691
HNF4G	0.0245804	1.4218	6.40691
KLF11	0.0245804	1.4218	6.40691
MNT	0.0245804	1.4218	6.40691
PLXNB3	0.0245804	1.4218	6.40691
PPARG	0.0245804	1.4218	6.40691
SMAD7	0.0245804	1.4218	6.40691
TIGD2	0.0245804	1.4218	6.40691
YY2	0.0245804	1.4218	6.40691
ZFY	0.0245804	1.4218	6.40691
ZNF230	0.0245804	1.4218	6.40691
ZNF565	0.0245804	1.4218	6.40691
ZNF605	0.0245804	1.4218	6.40691
ZNF772	0.0245804	1.4218	6.40691
ETV3L	0.0351543	1.3921	5.73589
FOXJ2	0.0351543	1.3921	5.73589
HMGA2	0.0351543	1.3921	5.73589
NFAT5	0.0351543	1.3921	5.73589
NFIC	0.0351543	1.3921	5.73589
PLXNA1	0.0351543	1.3921	5.73589
RXRA	0.0351543	1.3921	5.73589
SEBOX	0.0351543	1.3921	5.73589
SMAD1	0.0351543	1.3921	5.73589
SMAD3	0.0351543	1.3921	5.73589
SOHLH2	0.0351543	1.3921	5.73589
TBX6	0.0351543	1.3921	5.73589
TFEB	0.0351543	1.3921	5.73589
ZFP1	0.0351543	1.3921	5.73589
ZFYVE26	0.0351543	1.3921	5.73589
ZNF169	0.0351543	1.3921	5.73589
ZNF221	0.0351543	1.3921	5.73589
ZNF433	0.0351543	1.3921	5.73589
ZNF564	0.0351543	1.3921	5.73589
ZNF775	0.0351543	1.3921	5.73589
ZNF823	0.0351543	1.3921	5.73589
ZSCAN12	0.0351543	1.3921	5.73589
FBXO41	0.0490241	1.36266	5.11425
FOXJ1	0.0490241	1.36266	5.11425
KLF9	0.0490241	1.36266	5.11425
LCOR	0.0490241	1.36266	5.11425
NR2C1	0.0490241	1.36266	5.11425
PRDM1	0.0490241	1.36266	5.11425
RGS11	0.0490241	1.36266	5.11425
SALL4	0.0490241	1.36266	5.11425
TCFL5	0.0490241	1.36266	5.11425
TEF	0.0490241	1.36266	5.11425
TFDP3	0.0490241	1.36266	5.11425
THAP6	0.0490241	1.36266	5.11425
TIGD7	0.0490241	1.36266	5.11425
TPRX1	0.0490241	1.36266	5.11425
ZKSCAN1	0.0490241	1.36266	5.11425
ZNF18	0.0490241	1.36266	5.11425
ZNF277	0.0490241	1.36266	5.11425
ZNF302	0.0490241	1.36266	5.11425
ZNF337	0.0490241	1.36266	5.11425
ZNF41	0.0490241	1.36266	5.11425
ZNF432	0.0490241	1.36266	5.11425
ZNF445	0.0490241	1.36266	5.11425
ZNF483	0.0490241	1.36266	5.11425
ZNF490	0.0490241	1.36266	5.11425
ZNF595	0.0490241	1.36266	5.11425
ZNF75A	0.0490241	1.36266	5.11425
ZNF780A	0.0490241	1.36266	5.11425
ZNF99	0.0490241	1.36266	5.11425
