# Supplementary material for: Epigenomic regulation of neural crest differentiation in human-induced pluripotent stem cells
Source: iScience. 2026 May 22;29(6):115993. doi: 10.1016/j.isci.2026.115993 (PMC13224019; doi:10.1016/j.isci.2026.115993)
Supplement: Table S7. DNA methylation state of iPSCs, cNCCs, and tNCCs [file mmc8.xlsx]

## Sheet: Table S7
Table S7. DNA methylation state of iPSCs, cNCCs, and tNCCs.
TargetID	GB	CHR	start	end	length	UCSC_RefGene_Name	UCSC_RefGene_Accession	UCSC_RefGene_Group	group_type	UCSC_CpG_Islands_Name	Relation_to_UCSC_CpG_Island	414C2 iPSC	414C2 cNCC	414C2 tNCC	604A3 iPSC	604A3 cNCC	604A3 tNCC	201B7 iPSC	201B7 cNCC	201B7 tNCC
cg12045430;cg20826792	4	1	29407	29425	19	WASH5P	NR_024540	TSS200	TSS200	chr1:28735-29810	Island	0.420982	0.388579	0.228999	0.166015	0.149172	0.183373	0.161236	0.144638	0.203158
cg11731845	35	1	714239	714239	1	LOC100288069	NR_033908	TSS200	TSS200	chr1:713984-714547	Island	0.567498	0.471525	0.529364	0.553672	0.592316	0.556549	0.543597	0.54651	0.554546
cg11882405	52	1	762891	762891	1	LINC00115;LINC01128;LINC01128;LINC01128;LINC01128;LINC01128;LINC01128	NR_024321;NR_047525;NR_047526;NR_047524;NR_047523;NR_047521;NR_047519	Body;TSS1500;TSS200;TSS200;TSS200;TSS200;TSS200	TSS1500;TSS200;Body	chr1:762416-763445	Island	0.231674	0.148214	0.198789	0.0210117	0.0274224	0.0335057	0.0883123	0.0630593	0.209543
cg22394869;cg02550592	53	1	762912	762915	4	NCRNA00115;LOC643837	NR_024321;NR_015368	TSS200;TSS200	TSS200	chr1:762416-763445	Island	0.44164	0.397884	0.373292	0.0446149	0.0614373	0.082277	0.294621	0.25957	0.388712
cg08029603;cg16347928;cg22699361;cg03890988;cg21786289	101	1	854824	854966	143	FLJ39609	NR_026874	TSS200	TSS200	chr1:854765-854973	Island	0.883553	0.944334	0.884326	0.87731	0.903003	0.880186	0.885925	0.927134	0.882015
cg12712429	103	1	855122	855122	1	LOC100130417;LOC100130417	NR_122045;NR_026874	TSS200;TSS200	TSS200	chr1:854765-854973	S_Shore	0.908119	0.958994	0.838202	0.916275	0.881909	0.796201	0.910307	0.927356	0.805232
cg03735847;cg27009105;cg03180780;cg04531633	111	1	860925	861090	166	SAMD11	NM_152486	TSS200	TSS200	chr1:858970-861632	Island	0.0227093	0.00994125	0.0339216	0.0301286	0.0224926	0.0375388	0.0162961	0.0175507	0.0520361
cg09166659	112	1	861177	861177	1	SAMD11;SAMD11	NM_152486;NM_152486	5'UTR;1stExon	5'UTR;1stExon	chr1:858970-861632	Island	0.0261663	0.0233624	0.0549947	0.0291401	0.028144	0.0458081	0.0254499	0.0245333	0.0285731
cg05527507;cg14324200	113	1	861265	861317	53	SAMD11	NM_152486	5'UTR	5'UTR	chr1:858970-861632	Island	0.0886272	0.0478724	0.0761458	0.0781498	0.0738643	0.0737542	0.0693961	0.0671472	0.0802612
cg16389252	146	1	894601	894601	1	KLHL17;NOC2L	NM_198317;NM_015658	TSS1500;1stExon	TSS1500;1stExon	chr1:894313-902654	Island	0.00585081	0.00299214	0.021657	0.00468214	0.0116948	0.019839	0.0091339	0.00493416	0.014629
cg13713718;cg22114309	148	1	895864	895869	6	NOC2L;KLHL17	NM_015658;NM_198317	TSS1500;TSS200	TSS1500;TSS200	chr1:894313-902654	Island	0.473526	0.432357	0.467555	0.455866	0.467481	0.480802	0.462099	0.467253	0.478655
cg17368944;cg11132698	149	1	895983	895988	6	NOC2L;KLHL17;KLHL17	NM_015658;NM_198317;NM_198317	TSS1500;5'UTR;1stExon	TSS1500;5'UTR;1stExon	chr1:894313-902654	Island	0.0612986	0.0346766	0.081855	0.0831768	0.0650794	0.0741081	0.0889024	0.0602755	0.0782514
cg12663811;cg07390924;cg10110857;cg10375192	159	1	901685	901799	115	PLEKHN1;PLEKHN1	NM_032129;NM_001160184	TSS200;TSS200	TSS200	chr1:894313-902654	Island	0.33039	0.30665	0.281865	0.28176	0.404254	0.249418	0.287768	0.370789	0.291475
cg02056921	160	1	901892	901892	1	PLEKHN1;PLEKHN1;PLEKHN1;PLEKHN1	NM_032129;NM_001160184;NM_032129;NM_001160184	1stExon;5'UTR;5'UTR;1stExon	5'UTR;1stExon	chr1:894313-902654	Island	0.211202	0.0747344	0.088271	0.144504	0.16756	0.0784925	0.139959	0.107777	0.0878479
cg09582238	177	1	916663	916663	1	PERM1;PERM1	NM_001291367;NM_001291366	Body;5'UTR	5'UTR;Body	chr1:912869-913153	S_Shelf	0.810248	0.903884	0.759171	0.862447	0.900466	0.857109	0.812388	0.822251	0.789779
cg20869814	179	1	917453	917453	1	PERM1;PERM1;PERM1	NM_001291366;NM_001291367;NM_001291366	5'UTR;1stExon;1stExon	5'UTR;1stExon	chr1:919726-919927	N_Shelf	0.877088	0.855985	0.77257	0.869021	0.84314	0.856615	0.878748	0.847517	0.83531
cg22579372;cg22583825;cg15526941;cg10201533	180	1	917548	917661	114	PERM1;PERM1	NM_001291367;NM_001291366	TSS200;TSS200	TSS200	chr1:919726-919927	N_Shelf	0.796408	0.771278	0.721124	0.79374	0.768563	0.766457	0.812463	0.795823	0.690537
cg02397514	193	1	935139	935139	1	HES4;HES4	NM_001142467;NM_021170	1stExon;Body	1stExon;Body	chr1:933387-937410	Island	0.026399	0.0186237	0.0261726	0.0205497	0.0208149	0.0441545	0.0160397	0.0214786	0.0409477
cg20022511;cg21503301;cg22115423	213	1	948740	948819	80	ISG15	NM_005101	TSS200	TSS200	chr1:948670-948894	Island	0.0498367	0.00701022	0.0480473	0.0351131	0.0202924	0.0396442	0.0327725	0.0111566	0.0427769
cg23684711;cg08067365	214	1	948879	948893	15	ISG15;ISG15	NM_005101;NM_005101	1stExon;5'UTR	5'UTR;1stExon	chr1:948670-948894	Island	0.112329	0.0105563	0.0422646	0.0971331	0.0166032	0.0582251	0.0787029	0.0165242	0.0496832
cg25177113	221	1	955463	955463	1	AGRN	NM_198576	TSS200	TSS200	chr1:954768-956343	Island	0.0469913	0.0215079	0.073478	0.062093	0.0301009	0.0893683	0.0625776	0.034739	0.0719335
cg08223393;cg07008945	222	1	955701	955720	20	AGRN	NM_198576	1stExon	1stExon	chr1:954768-956343	Island	0.0207678	0.0143032	0.0385378	0.0107666	0.0339009	0.0398526	0.00547694	0.0184257	0.030853
cg26111997	281	1	1009281	1009281	1	RNF223	NM_001205252	5'UTR	5'UTR	chr1:1002663-1005318	S_Shelf	0.910269	0.880768	0.857153	0.901892	0.860918	0.835061	0.89598	0.912858	0.854538
cg25646531;cg00478379	283	1	1009741	1009781	41	RNF223	NM_001205252	TSS200	TSS200	chr1:1011509-1013402	N_Shore	0.684953	0.641132	0.577317	0.685067	0.629916	0.642788	0.652202	0.618256	0.569819
cg11144217;cg10782633;cg27169685;cg06727198	304	1	1027520	1027729	210	C1orf159	NM_017891	5'UTR	5'UTR	chr1:1027509-1027730	Island	0.934236	0.953443	0.935015	0.926157	0.944532	0.918245	0.92926	0.956214	0.919434
cg06375409;cg19307389;cg06444226	305	1	1028286	1028785	500	C1orf159	NM_017891	5'UTR	5'UTR	chr1:1027509-1027730	S_Shore	0.859487	0.954662	0.824254	0.880463	0.921467	0.84358	0.874821	0.924318	0.806001
cg06181703	306	1	1028878	1028878	1	C1orf159	NM_017891	5'UTR	5'UTR	chr1:1027509-1027730	S_Shore	0.945822	0.983765	0.938261	0.931854	0.948937	0.934561	0.946051	0.956345	0.934615
cg23812948	307	1	1030656	1030656	1	C1orf159	NM_017891	5'UTR	5'UTR	chr1:1027509-1027730	S_Shelf	0.975554	0.970951	0.928469	0.923453	0.954409	0.951056	0.959524	0.967887	0.95202
cg17539962	308	1	1031460	1031460	1	C1orf159	NM_017891	5'UTR	5'UTR	chr1:1027509-1027730	S_Shelf	0.958251	0.83158	0.967378	0.878912	0.915234	0.955029	0.886088	0.934585	0.950468
cg05007472;cg01881456	311	1	1042420	1042451	32	C1orf159	NM_017891	5'UTR	5'UTR	chr1:1046044-1046340	N_Shelf	0.931802	0.966886	0.939445	0.916077	0.942991	0.922217	0.924458	0.925218	0.918278
cg00546078;cg16685990	312	1	1043888	1044287	400	C1orf159	NM_017891	5'UTR	5'UTR	chr1:1046044-1046340	N_Shelf	0.952521	0.968157	0.96087	0.899795	0.919109	0.92389	0.911965	0.942169	0.943795
cg19860160;cg26405545	313	1	1045382	1045506	125	C1orf159	NM_017891	5'UTR	5'UTR	chr1:1046044-1046340	N_Shore	0.955978	0.981776	0.941332	0.951785	0.950931	0.932436	0.950469	0.956266	0.946589
cg20961824;cg09762182;cg11754357;cg05527091	314	1	1046086	1046324	239	C1orf159	NM_017891	5'UTR	5'UTR	chr1:1046044-1046340	Island	0.947139	0.980292	0.944095	0.828472	0.858296	0.830175	0.941114	0.960627	0.939636
cg12137247	315	1	1047475	1047475	1	C1orf159	NM_017891	5'UTR	5'UTR	chr1:1046044-1046340	S_Shore	0.610839	0.620043	0.526305	0.513689	0.596716	0.515721	0.544431	0.571361	0.525787
cg24709745;cg08927102;cg27302190	316	1	1049864	1050210	347	C1orf159	NM_017891	5'UTR	5'UTR	chr1:1050515-1050830	N_Shore	0.858864	0.955696	0.887367	0.810959	0.89882	0.854198	0.868785	0.923788	0.884559
cg18025136;cg24638131;cg14981312	317	1	1050579	1050737	159	C1orf159	NM_017891	5'UTR	5'UTR	chr1:1050515-1050830	Island	0.128929	0.0804636	0.124015	0.0627429	0.0785859	0.0853551	0.129563	0.141241	0.173464
cg09383789	318	1	1051364	1051364	1	C1orf159	NM_017891	5'UTR	5'UTR	chr1:1051178-1052445	Island	0.0164933	0.00450947	0.0360137	0.011468	0.014481	0.0429711	1e-06	0.0102816	0.0373093
cg27053169;cg26541516;cg03956833	319	1	1051523	1051711	189	C1orf159;C1orf159	NM_017891;NM_017891	1stExon;5'UTR	5'UTR;1stExon	chr1:1051178-1052445	Island	0.054788	0.0340773	0.071584	0.0375083	0.0347637	0.0858954	0.0335471	0.0470773	0.0732784
cg08881995;cg03705284	320	1	1051895	1051907	13	C1orf159	NM_017891	TSS200	TSS200	chr1:1051178-1052445	Island	0.00881689	0.00502185	0.0197441	0.00644623	0.00621434	0.021594	0.0113177	0.00616262	0.0178259
cg07304255	343	1	1072259	1072259	1	LINC01342	NR_038869	TSS200	TSS200	chr1:1072369-1072847	N_Shore	0.0863394	0.0737515	0.11144	0.0280191	0.216377	0.117171	0.0747016	0.162206	0.16572
cg02825344;cg02331673;cg11203990	374	1	1102294	1102417	124	MIR200B;MIR200A	NR_029639;NR_029834	TSS200;TSS1500	TSS1500;TSS200	chr1:1098043-1100584	S_Shore	0.863261	0.919356	0.859586	0.864064	0.89331	0.874788	0.88262	0.910268	0.864759
cg21810793;cg25101291	376	1	1103225	1103235	11	MIR200A;MIR429	NR_029834;NR_029957	TSS200;TSS1500	TSS1500;TSS200	chr1:1098043-1100584	S_Shelf	0.866244	0.90018	0.801983	0.858675	0.870674	0.837058	0.883612	0.890461	0.815637
cg26330479;cg06967105;cg23651812	378	1	1104257	1104366	110	MIR429	NR_029957	TSS200	TSS200	chr1:1098043-1100584	S_Shelf	0.812624	0.760135	0.734738	0.810637	0.726458	0.777109	0.846484	0.770277	0.698929
cg14786652;cg21288685	384	1	1109192	1109244	53	TTLL10	NM_001130045	TSS200	TSS200	chr1:1109314-1110145	N_Shore	0.636582	0.353734	0.549698	0.423241	0.431099	0.560564	0.423087	0.290186	0.561038
cg25544075;cg10143960;cg01511231	385	1	1109315	1109676	362	TTLL10	NM_001130045	5'UTR	5'UTR	chr1:1109314-1110145	Island	0.761421	0.695989	0.52655	0.527757	0.658081	0.535994	0.585554	0.551397	0.535666
cg03278726;cg15417666;cg18770446;cg22047469	386	1	1109832	1110107	276	TTLL10	NM_001130045	5'UTR	5'UTR	chr1:1109314-1110145	Island	0.946339	0.976664	0.886239	0.887381	0.940901	0.896468	0.899804	0.916161	0.85122
cg08933284	387	1	1111095	1111095	1	TTLL10	NM_001130045	5'UTR	5'UTR	chr1:1109314-1110145	S_Shore	0.792077	0.812647	0.741065	0.810429	0.787613	0.751059	0.808759	0.780171	0.724637
cg04206665	388	1	1113501	1113501	1	TTLL10	NM_001130045	5'UTR	5'UTR	chr1:1115574-1116006	N_Shelf	0.877628	0.960622	0.908943	0.896072	0.916707	0.893489	0.898434	0.945332	0.911734
cg18382926	389	1	1113624	1113624	1	TTLL10;TTLL10	NM_153254;NM_001130045	TSS1500;5'UTR	TSS1500;5'UTR	chr1:1115574-1116006	N_Shore	0.793329	0.972029	0.842804	0.754094	0.875266	0.856177	0.843554	0.852272	0.848098
cg08844387;cg16043700;cg19584957	390	1	1114172	1114579	408	TTLL10;TTLL10	NM_153254;NM_001130045	TSS1500;5'UTR	TSS1500;5'UTR	chr1:1115574-1116006	N_Shore	0.834333	0.881557	0.828428	0.843448	0.876579	0.83983	0.856092	0.882463	0.814271
cg07841371;cg23275914;cg14220262	392	1	1114912	1114963	52	TTLL10;TTLL10	NM_001130045;NM_153254	Body;TSS200	TSS200;Body	chr1:1115574-1116006	N_Shore	0.875352	0.844299	0.771063	0.837535	0.826579	0.789394	0.870362	0.830092	0.765579
cg05555852	393	1	1115054	1115054	1	TTLL10;TTLL10;TTLL10	NM_153254;NM_001130045;NM_001130045	TSS200;ExonBnd;Body	TSS200;Body;ExonBnd	chr1:1115574-1116006	N_Shore	0.79737	0.608896	0.618444	0.767948	0.518906	0.674963	0.815545	0.598707	0.603103
cg02848157	394	1	1115070	1115070	1	TTLL10;TTLL10	NM_001130045;NM_153254	Body;TSS200	TSS200;Body	chr1:1115574-1116006	N_Shore	0.920791	0.84412	0.796086	0.910192	0.787573	0.840753	0.920066	0.843972	0.825725
cg24884961	395	1	1115083	1115083	1	TTLL10;TTLL10;TTLL10	NM_153254;NM_001130045;NM_153254	5'UTR;Body;1stExon	5'UTR;1stExon;Body	chr1:1115574-1116006	N_Shore	0.801491	0.786024	0.728701	0.792602	0.678597	0.728015	0.819307	0.751632	0.716507
cg17168771	396	1	1115378	1115378	1	TTLL10;TTLL10	NM_153254;NM_001130045	5'UTR;Body	5'UTR;Body	chr1:1115574-1116006	N_Shore	0.886677	0.906203	0.744774	0.902083	0.862505	0.769659	0.922574	0.903063	0.763169
cg08641866;cg14886269;cg15706223	419	1	1141790	1141934	145	TNFRSF18;TNFRSF18;TNFRSF18	NM_148901;NM_004195;NM_148902	1stExon;1stExon;1stExon	1stExon	chr1:1141670-1142150	Island	0.190526	0.0833745	0.0482911	0.162128	0.329402	0.226609	0.0718811	0.151407	0.0885187
cg06097659	420	1	1141991	1141991	1	TNFRSF18;TNFRSF18;TNFRSF18;TNFRSF18;TNFRSF18;TNFRSF18	NM_148901;NM_148901;NM_004195;NM_004195;NM_148902;NM_148902	5'UTR;1stExon;5'UTR;1stExon;1stExon;5'UTR	5'UTR;1stExon	chr1:1141670-1142150	Island	0.262873	0.0763663	0.0723424	0.203415	0.381213	0.297229	0.0948514	0.128679	0.115087
cg04343794;cg07671976;cg25725823	421	1	1142132	1142254	123	TNFRSF18;TNFRSF18;TNFRSF18	NM_148902;NM_004195;NM_148901	TSS200;TSS200;TSS200	TSS200	chr1:1141670-1142150	Island	0.433967	0.368912	0.356056	0.44444	0.588316	0.467842	0.392948	0.434825	0.365422
cg23166857	430	1	1149501	1149501	1	TNFRSF4	NM_003327	1stExon	1stExon	chr1:1149055-1149524	Island	0.867704	0.944125	0.724881	0.860935	0.90933	0.790453	0.888889	0.927075	0.728464
cg09586191;cg01341040	431	1	1149661	1149724	64	TNFRSF4	NM_003327	TSS200	TSS200	chr1:1149055-1149524	S_Shore	0.78194	0.923084	0.846935	0.80598	0.877671	0.843357	0.832034	0.911781	0.83184
cg25619287	451	1	1164537	1164537	1	SDF4;SDF4	NM_016547;NM_016176	5'UTR;5'UTR	5'UTR	chr1:1163502-1163895	S_Shore	0.680917	0.802568	0.784994	0.645679	0.80268	0.817939	0.719482	0.821188	0.780283
cg20014591	452	1	1165393	1165393	1	SDF4;SDF4	NM_016547;NM_016176	5'UTR;5'UTR	5'UTR	chr1:1167001-1168985	N_Shore	0.94122	0.971927	0.909113	0.926296	0.939746	0.903889	0.932913	0.947527	0.920186
cg02224920;cg20871445	453	1	1166824	1166916	93	SDF4;SDF4;B3GALT6	NM_016547;NM_016176;NM_080605	5'UTR;5'UTR;TSS1500	TSS1500;5'UTR	chr1:1167001-1168985	N_Shore	0.0282706	0.0122545	0.0518855	0.048477	0.0358177	0.0657333	0.0499907	0.0344211	0.0694627
cg14394203	454	1	1167497	1167497	1	B3GALT6;SDF4;SDF4	NM_080605;NM_016547;NM_016176	TSS200;TSS200;TSS200	TSS200	chr1:1167001-1168985	Island	0.0226714	0.0130365	0.0310763	0.0201982	0.0224	0.0315578	0.0196602	0.0231734	0.0413383
cg13924635;cg08701814;cg22220310;cg14477263	455	1	1168432	1168550	119	SDF4;SDF4;B3GALT6	NM_016547;NM_016176;NM_080605	TSS1500;TSS1500;1stExon	TSS1500;1stExon	chr1:1167001-1168985	Island	0.884393	0.967499	0.924015	0.833437	0.942809	0.901441	0.897879	0.94909	0.930094
cg08706355	456	1	1168984	1168984	1	B3GALT6;B3GALT6	NM_080605;NM_080605	1stExon;3'UTR	1stExon;3'UTR	chr1:1167001-1168985	Island	0.91533	0.982993	0.912676	0.930581	0.95677	0.949137	0.93478	0.972588	0.927719
cg07963816;cg07146103	457	1	1169972	1170069	98	B3GALT6;B3GALT6	NM_080605;NM_080605	1stExon;3'UTR	1stExon;3'UTR	chr1:1167001-1168985	S_Shore	0.829387	0.849721	0.823584	0.833847	0.850691	0.819569	0.836561	0.870625	0.813793
cg04719903	469	1	1181956	1181956	1	FAM132A	NM_001014980	1stExon	1stExon	chr1:1181756-1182470	Island	0.525181	0.427727	0.161845	0.18772	0.508578	0.149924	0.267506	0.612221	0.17222
cg25594899;cg06136878	470	1	1182226	1182228	3	FAM132A	NM_001014980	TSS200	TSS200	chr1:1181756-1182470	Island	0.273875	0.0553365	0.0339105	0.0195182	0.0740256	0.0493125	0.0206781	0.0794884	0.0432318
cg22725197	489	1	1199718	1199718	1	UBE2J2;UBE2J2;UBE2J2;UBE2J2	NM_194315;NM_194457;NM_058167;NM_194458	Body;5'UTR;Body;5'UTR	5'UTR;Body	chr1:1203166-1203597	N_Shelf	0.95126	0.988616	0.968742	0.909585	0.951079	0.951691	0.921373	0.952892	0.958289
cg02823370;cg08486042;cg07269843	490	1	1200452	1200858	407	UBE2J2;UBE2J2;UBE2J2;UBE2J2	NM_194458;NM_194457;NM_058167;NM_194315	5'UTR;5'UTR;Body;Body	5'UTR;Body	chr1:1203166-1203597	N_Shelf	0.938878	0.739495	0.894673	0.90617	0.804335	0.909454	0.90906	0.752745	0.889632
cg01341249;cg15578176	491	1	1201553	1201631	79	UBE2J2;UBE2J2;UBE2J2;UBE2J2	NM_194458;NM_194457;NM_058167;NM_194315	5'UTR;5'UTR;Body;Body	5'UTR;Body	chr1:1203166-1203597	N_Shore	0.920789	0.947094	0.92553	0.917804	0.929907	0.9211	0.910405	0.937538	0.925504
cg09906735;cg25674129;cg13375638	492	1	1202622	1202768	147	UBE2J2;UBE2J2;UBE2J2;UBE2J2	NM_194458;NM_194457;NM_058167;NM_194315	5'UTR;5'UTR;Body;Body	5'UTR;Body	chr1:1203166-1203597	N_Shore	0.946476	0.976603	0.941903	0.924544	0.949738	0.94838	0.932277	0.961014	0.945141
cg04296903;cg26527092	493	1	1203256	1203337	82	UBE2J2;UBE2J2;UBE2J2;UBE2J2	NM_194315;NM_194457;NM_058167;NM_194458	Body;5'UTR;Body;5'UTR	5'UTR;Body	chr1:1203166-1203597	Island	0.949991	0.945762	0.912529	0.916641	0.950055	0.91037	0.940061	0.95697	0.920983
cg19816994;cg24658349;cg02859098;cg22009470	494	1	1203436	1203660	225	UBE2J2;UBE2J2;UBE2J2;UBE2J2	NM_194315;NM_194457;NM_058167;NM_194458	5'UTR;5'UTR;5'UTR;5'UTR	5'UTR	chr1:1203166-1203597	Island	0.913892	0.942095	0.924964	0.866682	0.920289	0.912264	0.872396	0.928553	0.944983
cg17599045	495	1	1204353	1204353	1	UBE2J2;UBE2J2;UBE2J2;UBE2J2	NM_194315;NM_194457;NM_058167;NM_194458	5'UTR;5'UTR;5'UTR;5'UTR	5'UTR	chr1:1203166-1203597	S_Shore	0.888793	0.850812	0.96526	0.9069	0.930388	0.931813	0.909968	0.928023	0.953194
cg16045223	496	1	1206372	1206372	1	UBE2J2;UBE2J2;UBE2J2;UBE2J2	NM_194315;NM_194457;NM_058167;NM_194458	5'UTR;5'UTR;5'UTR;5'UTR	5'UTR	chr1:1208515-1209942	N_Shelf	0.883461	0.842765	0.868911	0.849969	0.901982	0.854816	0.830773	0.884819	0.86052
cg23891364	497	1	1207789	1207789	1	UBE2J2;UBE2J2;UBE2J2;UBE2J2	NM_194315;NM_194457;NM_058167;NM_194458	5'UTR;5'UTR;5'UTR;5'UTR	5'UTR	chr1:1208515-1209942	N_Shore	0.791184	0.914002	0.816371	0.748108	0.794475	0.807053	0.804073	0.798016	0.835984
cg21864845;cg02913364;cg16717690	498	1	1208426	1208709	284	UBE2J2;UBE2J2;UBE2J2;UBE2J2	NM_194315;NM_194457;NM_058167;NM_194458	5'UTR;5'UTR;5'UTR;5'UTR	5'UTR	chr1:1208515-1209942	Island	0.151093	0.0683765	0.15635	0.0917741	0.0842215	0.118184	0.183059	0.112091	0.193557
cg09094385;cg02581421	499	1	1209130	1209196	67	UBE2J2;UBE2J2;UBE2J2;UBE2J2;UBE2J2;UBE2J2;UBE2J2;UBE2J2	NM_194458;NM_194457;NM_058167;NM_194315;NM_194458;NM_194457;NM_058167;NM_194315	5'UTR;5'UTR;5'UTR;5'UTR;1stExon;1stExon;1stExon;1stExon	5'UTR;1stExon	chr1:1208515-1209942	Island	0.0233908	0.0178758	0.0501618	0.0251713	0.0287458	0.0603418	0.0278614	0.0244758	0.0454227
cg15042692	542	1	1243460	1243460	1	ACAP3;PUSL1	NM_030649;NM_153339	TSS200;TSS1500	TSS1500;TSS200	chr1:1242400-1245185	Island	0.00507074	0.00531468	0.0215145	1e-06	0.0158903	0.0224753	0.00243889	0.0082928	0.0219374
cg15868629;cg27642349;cg26214604	544	1	1243820	1243839	20	ACAP3;PUSL1	NM_030649;NM_153339	TSS1500;TSS200	TSS1500;TSS200	chr1:1242400-1245185	Island	0.0209536	0.0101751	0.0511434	0.0309815	0.0246706	0.055343	0.0272222	0.0285719	0.0574013
cg25536368	546	1	1244478	1244478	1	ACAP3;PUSL1;PUSL1	NM_030649;NM_153339;NM_153339	TSS1500;ExonBnd;Body	TSS1500;Body;ExonBnd	chr1:1242400-1245185	Island	0.0318102	0.0155969	0.03189	0.0339995	0.0113435	0.0376062	0.0256926	0.0232543	0.0493462
cg17612270;cg22397910	570	1	1259944	1259947	4	CPSF3L;GLTPD1	NM_017871;NM_001029885	Body;TSS200	TSS200;Body	chr1:1259643-1260635	Island	0.0199977	0.0125778	0.0346561	0.0148404	0.0127341	0.034203	0.0134972	0.0146209	0.0330527
cg22125623	571	1	1260021	1260021	1	CPSF3L;CPSF3L;CPTP;CPSF3L;CPSF3L;CPSF3L;CPSF3L;CPSF3L;CPSF3L;CPSF3L;CPSF3L	NM_001256460;NM_001256456;NM_001029885;NM_001256462;NM_001256460;NM_001256456;NM_001256463;NM_017871;NM_001256462;NM_001256463;NM_017871	5'UTR;5'UTR;TSS200;1stExon;1stExon;1stExon;1stExon;1stExon;5'UTR;5'UTR;5'UTR	TSS200;5'UTR;1stExon	chr1:1259643-1260635	Island	0.0130534	1e-06	0.00816706	0.00373676	1e-06	0.0195655	0.00599486	0.00444741	0.035758
cg19834486	572	1	1260139	1260139	1	CPTP;CPSF3L;CPSF3L;CPSF3L;CPSF3L;CPSF3L	NM_001029885;NM_001256462;NM_001256460;NM_001256456;NM_001256463;NM_017871	TSS200;TSS200;TSS200;TSS200;TSS200;TSS200	TSS200	chr1:1259643-1260635	Island	0.0551741	0.0150677	0.0613282	0.0304977	0.030757	0.0944011	0.0385616	0.0318923	0.0879568
cg13649172;cg04232698;cg16855244	573	1	1260152	1260163	12	CPSF3L;CPSF3L;CPSF3L;CPSF3L;CPSF3L;CPTP;CPTP	NM_001256462;NM_001256460;NM_001256456;NM_001256463;NM_017871;NM_001029885;NM_001029885	TSS200;TSS200;TSS200;TSS200;TSS200;1stExon;5'UTR	TSS200;5'UTR;1stExon	chr1:1259643-1260635	Island	0.184074	0.138685	0.229741	0.200085	0.167704	0.244015	0.190648	0.139007	0.238091
cg19827148	574	1	1260496	1260496	1	GLTPD1;CPSF3L	NM_001029885;NM_017871	5'UTR;TSS1500	TSS1500;5'UTR	chr1:1259643-1260635	Island	0.0179315	0.0133014	0.0505204	0.0262122	0.0202925	0.0296063	0.034175	0.0180782	0.0405346
cg05378358;cg06520508;cg17970390;cg05795376	575	1	1261040	1261485	446	CPSF3L;CPSF3L;CPSF3L;CPSF3L;CPSF3L;CPTP	NM_001256462;NM_001256460;NM_001256456;NM_001256463;NM_017871;NM_001029885	TSS1500;TSS1500;TSS1500;TSS1500;TSS1500;5'UTR	TSS1500;5'UTR	chr1:1262665-1263420	N_Shore	0.826486	0.840619	0.77836	0.806438	0.833914	0.777396	0.838879	0.844953	0.796078
cg05598010	576	1	1261797	1261797	1	GLTPD1	NM_001029885	5'UTR	5'UTR	chr1:1262665-1263420	N_Shore	0.895115	0.948125	0.922081	0.875297	0.857749	0.896102	0.898001	0.91701	0.927906
cg15365642;cg24252805;cg14890378;cg07346648;cg08037114	583	1	1266546	1266700	155	TAS1R3	NM_152228	TSS200	TSS200	chr1:1267435-1268986	N_Shore	0.807061	0.746406	0.741043	0.839014	0.808829	0.75701	0.824305	0.821453	0.704526
cg09236098	602	1	1284316	1284316	1	DVL1	NM_004421	1stExon	1stExon	chr1:1283933-1285345	Island	0.00997549	0.00929974	0.0211452	0.0152709	0.0114418	0.0228646	0.00895007	0.0102842	0.0277984
cg27399052	612	1	1293868	1293868	1	MXRA8	NM_032348	1stExon	1stExon	chr1:1289707-1291126	S_Shelf	0.502676	0.332624	0.356822	0.403931	0.491227	0.353006	0.479027	0.505429	0.375256
cg12478066;cg23036947	613	1	1294006	1294018	13	MXRA8	NM_032348	TSS200	TSS200	chr1:1289707-1291126	S_Shelf	0.441328	0.383845	0.317041	0.347916	0.478416	0.302313	0.405611	0.485503	0.301078
cg03397519;cg22273474;cg18550476;cg00970622	615	1	1294205	1294362	158	MXRA8;MXRA8;MXRA8;MXRA8;MXRA8	NM_001282583;NM_001282582;NM_001282585;NM_001282584;NM_032348	Body;5'UTR;TSS1500;TSS200;TSS200	TSS1500;TSS200;5'UTR;Body	chr1:1289707-1291126	S_Shelf	0.717551	0.646746	0.702412	0.6808	0.456974	0.691129	0.742165	0.659846	0.693458
cg07395004;cg19871494	635	1	1310147	1310280	134	AURKAIP1;AURKAIP1;AURKAIP1	NM_017900;NM_001127229;NM_001127230	5'UTR;5'UTR;5'UTR	5'UTR	chr1:1309140-1311039	Island	0.0499235	0.0390227	0.0523601	0.0429088	0.0517807	0.0646196	0.0459152	0.0390472	0.0638481
cg09741074	636	1	1310496	1310496	1	AURKAIP1;AURKAIP1;AURKAIP1;AURKAIP1;AURKAIP1	NM_001127230;NM_001127229;NM_001127229;NM_001127230;NM_017900	5'UTR;5'UTR;1stExon;1stExon;5'UTR	5'UTR;1stExon	chr1:1309140-1311039	Island	0.0154124	0.0112403	0.0343967	0.0157251	0.0138752	0.0449517	0.0162227	0.00552086	0.0571727
cg08433720;cg21513204;cg15604233;cg11915315;cg20048602;cg20439722	637	1	1310634	1310747	114	AURKAIP1;AURKAIP1;AURKAIP1;AURKAIP1	NM_017900;NM_017900;NM_001127230;NM_001127229	5'UTR;1stExon;TSS200;TSS200	TSS200;5'UTR;1stExon	chr1:1309140-1311039	Island	0.0530821	0.0293316	0.0738539	0.0478078	0.0446139	0.0709794	0.0492081	0.0477641	0.066516
cg19823490	638	1	1310815	1310815	1	AURKAIP1;AURKAIP1;AURKAIP1;AURKAIP1	NM_017900;NM_001127229;NM_001127230;NM_017900	1stExon;TSS1500;TSS1500;5'UTR	TSS1500;5'UTR;1stExon	chr1:1309140-1311039	Island	0.0246169	0.00991144	0.033508	0.026638	0.0286531	0.0615504	0.0053803	0.0564735	0.0517129
cg21478504;cg04615596;cg05364533;cg15617543	639	1	1310832	1310978	147	AURKAIP1;AURKAIP1;AURKAIP1	NM_001127230;NM_001127229;NM_017900	TSS1500;TSS1500;TSS200	TSS1500;TSS200	chr1:1309140-1311039	Island	0.0168718	0.00796103	0.0293967	0.0164952	0.0197514	0.0393953	0.0198901	0.0191371	0.0345337
cg16573386;cg17397377	663	1	1334508	1334575	68	CCNL2;CCNL2;LOC148413;CCNL2;CCNL2	NM_001039577;NM_030937;NR_015434;NM_001144868;NM_001144867	1stExon;1stExon;TSS1500;1stExon;1stExon	TSS1500;1stExon	chr1:1334071-1335602	Island	0.0179474	0.0161431	0.0456083	0.0199138	0.0277096	0.055633	0.0121715	0.0516723	0.0544665
cg08470185;cg13053783;cg22961467;cg15130241	664	1	1334798	1334814	17	CCNL2;CCNL2;CCNL2;LOC148413;CCNL2	NM_001144867;NM_001144868;NM_001039577;NR_015434;NM_030937	TSS200;TSS200;TSS200;TSS200;TSS200	TSS200	chr1:1334071-1335602	Island	0.00911818	0.0036306	0.0200814	0.0064314	0.00780814	0.0186373	0.00832181	0.00581313	0.023547
cg16728516	672	1	1342558	1342558	1	MRPL20	NM_017971	1stExon	1stExon	chr1:1342004-1342952	Island	0.00659949	0.00834288	0.0204634	0.00719999	0.00553863	0.0255811	0.0104581	0.0186566	0.0209356
cg25769755;cg05613094;cg11993086;cg26509139;cg08387662	673	1	1342720	1342812	93	MRPL20	NM_017971	TSS200	TSS200	chr1:1342004-1342952	Island	0.0422416	0.0236953	0.0567429	0.0420412	0.0428913	0.0495102	0.0455187	0.0528855	0.0578675
cg22827694	683	1	1356442	1356442	1	ANKRD65;ANKRD65;ANKRD65	NM_001145210;NM_001243536;NM_001243535	5'UTR;5'UTR;5'UTR	5'UTR	chr1:1355159-1356000	S_Shore	0.807648	0.757959	0.694522	0.803727	0.796053	0.720382	0.821923	0.750754	0.691925
cg23894219	684	1	1356565	1356565	1	LOC441869;LOC441869;LOC441869	NM_001145210;NR_026871;NM_001145210	1stExon;Body;5'UTR	5'UTR;1stExon;Body	chr1:1355159-1356000	S_Shore	0.796835	0.895736	0.689355	0.808409	0.867629	0.66598	0.814182	0.874733	0.689256
cg15633699;cg10380643;cg20598347;cg02668764	685	1	1356728	1356887	160	LOC441869;LOC441869	NM_001145210;NR_026871	TSS200;TSS200	TSS200	chr1:1355159-1356000	S_Shore	0.652348	0.682928	0.518647	0.626172	0.734332	0.580715	0.642408	0.71146	0.542369
cg23537515;cg12754273	687	1	1356921	1356940	20	ANKRD65;ANKRD65;ANKRD65	NM_001145210;NM_001243536;NM_001243535	TSS200;TSS200;TSS200	TSS200	chr1:1355159-1356000	S_Shore	0.84262	0.856098	0.762645	0.81916	0.877236	0.76716	0.845926	0.880282	0.787609
cg17265051;cg23795938;cg10156298	692	1	1361414	1361476	63	TMEM88B	NM_001146685	TSS200	TSS200	chr1:1361560-1361787	N_Shore	0.347179	0.286471	0.272595	0.250427	0.292292	0.218012	0.350075	0.357929	0.264857
cg09368716;cg12208770;cg26863172	693	1	1361655	1361729	75	TMEM88B	NM_001146685	1stExon	1stExon	chr1:1361560-1361787	Island	0.620244	0.547067	0.451031	0.525801	0.568304	0.390326	0.605765	0.692127	0.443351
cg20138749;cg16784215	704	1	1370013	1370138	126	VWA1;VWA1;LOC102724312;LOC102724312;LOC102724312	NM_022834;NM_199121;NR_125994;NR_125995;NR_125996	TSS1500;TSS1500;TSS200;TSS200;TSS200	TSS1500;TSS200	chr1:1370767-1371449	N_Shore	0.597242	0.463244	0.551585	0.657569	0.668705	0.646043	0.529158	0.560633	0.542757
cg08589721;cg14271665;cg02896318	706	1	1370722	1370775	54	VWA1;VWA1	NM_199121;NM_022834	TSS200;TSS200	TSS200	chr1:1370767-1371449	Island	0.323268	0.212952	0.173541	0.372907	0.428322	0.169246	0.319365	0.396142	0.166727
cg12723840;cg06377929;cg07490279	735	1	1406994	1407066	73	ATAD3B	NM_031921	TSS200	TSS200	chr1:1406844-1407821	Island	0.120139	0.0645062	0.134273	0.103909	0.108952	0.147852	0.133882	0.0903945	0.152113
cg10240778	736	1	1407180	1407180	1	ATAD3B;ATAD3B	NM_031921;NM_031921	1stExon;5'UTR	5'UTR;1stExon	chr1:1406844-1407821	Island	0.0120498	0.00803708	0.0221895	0.0272613	0.0222387	0.0289872	0.0134166	0.0177838	0.0280675
cg20230657;cg08376055;cg12648677;cg06128920	760	1	1447335	1447374	40	ATAD3A;ATAD3A;ATAD3A	NM_001170536;NM_018188;NM_001170535	TSS1500;TSS200;TSS200	TSS1500;TSS200	chr1:1446878-1448205	Island	0.0188081	0.0134673	0.0332278	0.0197923	0.0212584	0.0439197	0.020833	0.0163283	0.0466861
cg21124756;cg24729577	761	1	1447564	1447567	4	ATAD3A;ATAD3A;ATAD3A;ATAD3A;ATAD3A	NM_018188;NM_018188;NM_001170536;NM_001170535;NM_001170535	1stExon;5'UTR;TSS1500;1stExon;5'UTR	TSS1500;5'UTR;1stExon	chr1:1446878-1448205	Island	0.014397	0.00688908	0.0271908	0.0151169	0.0149256	0.0481584	0.0137856	0.00913491	0.0388126
cg14651254	762	1	1449202	1449202	1	ATAD3A;ATAD3A;ATAD3A	NM_001170536;NM_018188;NM_001170535	5'UTR;Body;Body	5'UTR;Body	chr1:1446878-1448205	S_Shore	0.893144	0.890015	0.811517	0.871514	0.819817	0.745507	0.885805	0.859286	0.784899
cg00088251;cg11856308;cg05947649	763	1	1449754	1450187	434	ATAD3A;ATAD3A;ATAD3A	NM_001170536;NM_018188;NM_001170535	5'UTR;Body;Body	5'UTR;Body	chr1:1446878-1448205	S_Shore	0.908786	0.803135	0.830599	0.897476	0.752897	0.835521	0.917496	0.771433	0.841966
cg11794959;cg20627546	764	1	1451134	1451383	250	ATAD3A;ATAD3A;ATAD3A	NM_001170536;NM_018188;NM_001170535	5'UTR;Body;Body	5'UTR;Body	chr1:1452701-1453199	N_Shore	0.746297	0.79211	0.738553	0.694435	0.718887	0.729635	0.723051	0.757783	0.732963
cg16306898	784	1	1475675	1475675	1	C1orf70	NM_001114748	1stExon	1stExon	chr1:1476093-1476669	N_Shore	0.0253573	0.0301605	0.0429679	0.0202936	0.0246504	0.0276143	0.0362484	0.0383064	0.034269
cg16601494	785	1	1475737	1475737	1	C1orf70;C1orf70	NM_001114748;NM_001114748	5'UTR;1stExon	5'UTR;1stExon	chr1:1476093-1476669	N_Shore	0.0095939	0.00731006	0.033685	0.00630699	0.0189777	0.0282072	0.0178928	0.021788	0.0198524
cg15487867	786	1	1475742	1475742	1	C1orf70	NM_001114748	TSS200	TSS200	chr1:1476093-1476669	N_Shore	0.04258	0.0278019	0.0600571	0.0518275	0.0305674	0.0759543	0.0438576	0.0267537	0.0832782
cg05181565	816	1	1509872	1509872	1	SSU72	NM_014188	1stExon	1stExon	chr1:1509482-1510747	Island	0.0586246	0.0494605	0.0942267	0.0972686	0.0695639	0.0990566	0.0481311	0.0856923	0.106856
cg23443459;cg04637864;cg19158176;cg13424097;cg07090025	817	1	1510336	1510437	102	SSU72	NM_014188	TSS200	TSS200	chr1:1509482-1510747	Island	0.0221128	0.012781	0.0453709	0.0219347	0.0257242	0.0424585	0.0190479	0.0177984	0.0451723
cg10705488;cg11140595;cg06761793;cg18123911;cg17271960	833	1	1550648	1550779	132	MIB2;MIB2;MIB2;MIB2;MIB2;MIB2	NM_001170689;NM_001170686;NM_001170688;NM_080875;NM_001170687;NR_033183	TSS1500;TSS200;TSS200;TSS200;TSS200;TSS200	TSS1500;TSS200	chr1:1550453-1552015	Island	0.0152239	0.0113002	0.0227438	0.0145182	0.00837393	0.0258646	0.0137877	0.00976891	0.0256336
cg25004270;cg25880288	834	1	1550864	1550879	16	MIB2;MIB2;MIB2;MIB2;MIB2;MIB2	NM_001170689;NM_080875;NM_001170686;NM_001170687;NM_001170688;NR_033183	TSS1500;1stExon;1stExon;1stExon;1stExon;Body	TSS1500;1stExon;Body	chr1:1550453-1552015	Island	0.0449345	0.0279062	0.0622441	0.0407817	0.0435981	0.0509632	0.0374563	0.0480112	0.0587619
cg08912129;cg25164153	835	1	1551173	1551175	3	MIB2;MIB2;MIB2;MIB2;MIB2;MIB2	NM_001170689;NR_033183;NM_001170688;NM_080875;NM_001170687;NM_001170686	TSS200;Body;Body;Body;Body;Body	TSS200;Body	chr1:1550453-1552015	Island	0.0118781	0.00949891	0.030016	0.00646638	0.0067175	0.020415	0.00937605	0.0115398	0.0311605
cg26169249;cg07807975;cg25010770;cg10756715;cg05941212;cg13947830	836	1	1551487	1551964	478	MIB2;MIB2;MIB2;MIB2;MIB2;MIB2	NR_033183;NM_001170688;NM_080875;NM_001170687;NM_001170686;NM_001170689	Body;Body;Body;Body;Body;5'UTR	5'UTR;Body	chr1:1550453-1552015	Island	0.119722	0.08562	0.129249	0.0743084	0.0918721	0.109478	0.117677	0.109776	0.144345
cg26295592;cg00781053	837	1	1552224	1552697	474	MIB2;MIB2;MIB2;MIB2;MIB2;MIB2	NR_033183;NM_001170688;NM_080875;NM_001170687;NM_001170686;NM_001170689	Body;Body;Body;Body;Body;5'UTR	5'UTR;Body	chr1:1550453-1552015	S_Shore	0.953359	0.968338	0.889847	0.924112	0.944848	0.873991	0.947129	0.953205	0.914923
cg23605175;cg15369276;cg25459752	838	1	1552796	1552894	99	MIB2;MIB2;MIB2;MIB2;MIB2;MIB2	NM_001170687;NM_001170688;NM_080875;NM_001170689;NM_001170686;NR_033183	Body;Body;Body;5'UTR;Body;Body	5'UTR;Body	chr1:1550453-1552015	S_Shore	0.950473	0.954055	0.931401	0.922677	0.940954	0.925364	0.94395	0.946509	0.9267
cg15558634	839	1	1553405	1553405	1	MIB2;MIB2;MIB2;MIB2;MIB2;MIB2	NM_001170687;NM_001170688;NM_080875;NM_001170689;NM_001170686;NR_033183	Body;Body;Body;5'UTR;Body;Body	5'UTR;Body	chr1:1550453-1552015	S_Shore	0.920523	0.979147	0.943108	0.940811	0.951952	0.929714	0.949487	0.969691	0.927431
cg10970349	840	1	1555396	1555396	1	MIB2;MIB2;MIB2;MIB2;MIB2;MIB2	NM_001170687;NM_001170688;NM_080875;NM_001170689;NM_001170686;NR_033183	Body;Body;Body;5'UTR;Body;Body	5'UTR;Body	chr1:1558587-1559359	N_Shelf	0.889115	0.947484	0.858015	0.873207	0.921666	0.841952	0.899983	0.905462	0.858145
cg15323084	841	1	1556707	1556707	1	MIB2;MIB2;MIB2;MIB2;MIB2;MIB2	NM_001170687;NM_001170688;NM_080875;NM_001170689;NM_001170686;NR_033183	Body;Body;Body;5'UTR;Body;Body	5'UTR;Body	chr1:1558587-1559359	N_Shore	0.772466	0.844774	0.722868	0.775483	0.756629	0.686824	0.780042	0.797818	0.704978
cg19165249;cg09082814	842	1	1558097	1558372	276	MIB2;MIB2;MIB2;MIB2;MIB2;MIB2	NM_001170687;NM_001170688;NM_080875;NM_001170689;NM_001170686;NR_033183	Body;Body;Body;5'UTR;Body;Body	5'UTR;Body	chr1:1558587-1559359	N_Shore	0.855805	0.893772	0.828097	0.848737	0.874694	0.815601	0.862213	0.890733	0.81498
cg23957653	843	1	1558726	1558726	1	MIB2;MIB2;MIB2;MIB2;MIB2;MIB2	NM_001170687;NM_001170688;NM_080875;NM_001170689;NM_001170686;NR_033183	Body;Body;Body;5'UTR;Body;Body	5'UTR;Body	chr1:1558587-1559359	Island	0.925668	0.981885	0.89155	0.905987	0.911286	0.89391	0.913505	0.94859	0.890839
cg26976576;cg05419999	856	1	1567551	1567553	3	MMP23A;MMP23B	NR_002946;NM_006983	TSS1500;TSS200	TSS1500;TSS200	chr1:1564421-1570006	Island	0.0255668	0.0132049	0.0393845	0.0174437	0.0242047	0.0432593	0.0168902	0.019285	0.0365525
cg03484489	863	1	1578865	1578865	1	CDK11B;CDK11B;CDK11B;CDK11B;CDK11B;CDK11B	NM_033487;NM_033490;NM_033489;NM_033486;NM_001291345;NM_001787	5'UTR;5'UTR;Body;Body;Body;Body	5'UTR;Body	chr1:1580377-1580595	N_Shore	0.957031	0.9751	0.943553	0.926661	0.957627	0.974732	0.949359	0.964909	0.943474
cg16673286	864	1	1581603	1581603	1	CDK11B;CDK11B;CDK11B;CDK11B;CDK11B;CDK11B	NM_033493;NM_033489;NM_033486;NM_033488;NM_033492;NM_033487	Body;Body;Body;Body;Body;5'UTR	5'UTR;Body	chr1:1580377-1580595	S_Shore	0.783875	0.790066	0.810804	0.784795	0.841244	0.88403	0.828763	0.861137	0.842148
cg03388431	865	1	1583010	1583010	1	CDK11B;CDK11B;CDK11B;CDK11B;CDK11B;CDK11B	NM_033493;NM_033489;NM_033486;NM_033488;NM_033492;NM_033487	Body;Body;Body;Body;Body;5'UTR	5'UTR;Body	chr1:1580377-1580595	S_Shelf	0.881806	0.956291	0.927409	0.822141	0.903696	0.917174	0.875552	0.916494	0.898174
cg17450090	866	1	1586880	1586880	1	CDK11B;CDK11B;CDK11B;CDK11B;CDK11B;CDK11B	NM_033493;NM_033489;NM_033486;NM_033488;NM_033492;NM_033487	Body;Body;Body;Body;Body;5'UTR	5'UTR;Body	chr1:1590073-1590942	N_Shelf	0.590763	0.668509	0.556034	0.574969	0.576928	0.504721	0.56535	0.598644	0.50257
cg03939105;cg15126211	867	1	1589891	1590291	401	CDK11B;CDK11B;CDK11B;CDK11B;CDK11B;CDK11B	NM_033493;NM_033489;NM_033486;NM_033488;NM_033492;NM_033487	Body;Body;Body;Body;Body;5'UTR	5'UTR;Body	chr1:1590073-1590942	Island	0.364088	0.310789	0.341707	0.337076	0.275501	0.294269	0.387727	0.329851	0.357249
cg00998168;cg18282011;cg21149807;cg09283376;cg20155988;cg26562592;cg08864381;cg03017195	868	1	1590443	1590941	499	CDK11B;CDK11B;CDK11B;CDK11B;CDK11B;CDK11B	NM_033493;NM_033489;NM_033486;NM_033488;NM_033492;NM_033487	Body;Body;Body;Body;Body;5'UTR	5'UTR;Body	chr1:1590073-1590942	Island	0.0852068	0.0274453	0.0699952	0.0827696	0.0435935	0.0700696	0.085339	0.0354469	0.0786953
cg15830572	869	1	1593874	1593874	1	CDK11B;CDK11B;CDK11B;CDK11B;CDK11B;LOC728661;CDK11B	NM_033493;NM_033489;NM_033486;NM_033488;NM_033492;NM_001110781;NM_033487	Body;Body;Body;Body;Body;3'UTR;5'UTR	5'UTR;Body;3'UTR	chr1:1590073-1590942	S_Shelf	0.916685	0.971141	0.942537	0.930407	0.958751	0.951755	0.924814	0.953465	0.947699
cg06848468	870	1	1597086	1597086	1	CDK11B;CDK11B;CDK11B;CDK11B;CDK11B;LOC728661;CDK11B	NM_033493;NM_033489;NM_033486;NM_033488;NM_033492;NM_001110781;NM_033487	Body;Body;Body;Body;Body;3'UTR;5'UTR	5'UTR;Body;3'UTR	chr1:1600981-1601231	N_Shelf	0.95415	0.98534	0.954126	0.950426	0.969544	0.974205	0.966524	0.961268	0.956886
cg20255817;cg22082145;cg07601058	871	1	1597454	1597720	267	LOC728661;CDK11B;CDK11B;CDK11B;CDK11B;CDK11B;CDK11B	NM_001110781;NM_033493;NM_033489;NM_033486;NM_033488;NM_033492;NM_033487	Body;Body;Body;Body;Body;Body;5'UTR	5'UTR;Body	chr1:1600981-1601231	N_Shelf	0.932845	0.978525	0.938871	0.91058	0.945764	0.922841	0.922957	0.958761	0.923879
cg23210533	872	1	1599978	1599978	1	LOC728661;CDK11B;CDK11B;CDK11B;CDK11B;CDK11B;CDK11B	NM_001110781;NM_033493;NM_033489;NM_033486;NM_033488;NM_033492;NM_033487	Body;Body;Body;Body;Body;Body;5'UTR	5'UTR;Body	chr1:1600981-1601231	N_Shore	0.940246	0.98302	0.879671	0.933378	0.926808	0.932408	0.935003	0.946732	0.912064
cg11809915;cg04105726;cg17869988	873	1	1601103	1601380	278	LOC728661;CDK11B;CDK11B;CDK11B;CDK11B;CDK11B;CDK11B	NM_001110781;NM_033493;NM_033489;NM_033486;NM_033488;NM_033492;NM_033487	Body;Body;Body;Body;Body;Body;5'UTR	5'UTR;Body	chr1:1600981-1601231	Island	0.941752	0.970574	0.925129	0.929516	0.943228	0.938539	0.935252	0.947994	0.944036
cg03718254;cg20106035;cg14626671	874	1	1601671	1601682	12	CDK11B;CDK11B;SLC35E2B;SLC35E2B;CDK11B;CDK11B;CDK11B;CDK11B	NM_033487;NM_033490;NM_001110781;NM_001290264;NM_033489;NM_033486;NM_001291345;NM_001787	5'UTR;5'UTR;Body;Body;Body;Body;Body;Body	5'UTR;Body	chr1:1600981-1601231	S_Shore	0.973683	0.985215	0.962959	0.961267	0.965894	0.97107	0.970932	0.968506	0.964516
cg19382808;cg11530028;cg03972505;cg06528340;cg13077472;cg17939059	875	1	1602481	1602914	434	LOC728661;CDK11B;CDK11B;CDK11B;CDK11B;CDK11B;CDK11B	NM_001110781;NM_033493;NM_033489;NM_033486;NM_033488;NM_033492;NM_033487	Body;Body;Body;Body;Body;Body;5'UTR	5'UTR;Body	chr1:1602391-1602686	Island	0.954802	0.971165	0.932492	0.931765	0.954945	0.937787	0.936317	0.952837	0.94454
cg18288914	876	1	1603013	1603013	1	LOC728661;CDK11B;CDK11B;CDK11B;CDK11B;CDK11B;CDK11B	NM_001110781;NM_033493;NM_033489;NM_033486;NM_033488;NM_033492;NM_033487	Body;Body;Body;Body;Body;Body;5'UTR	5'UTR;Body	chr1:1600981-1601231	S_Shore	0.966575	0.975428	0.922225	0.928307	0.938873	0.950398	0.945156	0.936734	0.915863
cg03548463;cg09330116;cg00400654	877	1	1603847	1604298	452	LOC728661;CDK11B;CDK11B;CDK11B;CDK11B;CDK11B;CDK11B	NM_001110781;NM_033493;NM_033489;NM_033486;NM_033488;NM_033492;NM_033487	Body;Body;Body;Body;Body;Body;5'UTR	5'UTR;Body	chr1:1602391-1602686	S_Shore	0.932688	0.947084	0.917949	0.914033	0.934565	0.916495	0.914441	0.929353	0.921146
cg04272838;cg02915803;cg26932054;cg16990083	878	1	1606206	1606557	352	LOC728661;CDK11B;CDK11B;CDK11B;CDK11B;CDK11B;CDK11B	NM_001110781;NM_033493;NM_033489;NM_033486;NM_033488;NM_033492;NM_033487	Body;Body;Body;Body;Body;Body;5'UTR	5'UTR;Body	chr1:1607898-1608243	N_Shore	0.910063	0.958916	0.924696	0.910355	0.941222	0.942531	0.913041	0.908846	0.939884
cg12655137;cg20251225	879	1	1609388	1609551	164	CDK11B;CDK11B;CDK11B;CDK11B;CDK11B;LOC728661;CDK11B	NM_033493;NM_033489;NM_033486;NM_033488;NM_033492;NM_001110781;NM_033487	Body;Body;Body;Body;Body;5'UTR;5'UTR	5'UTR;Body	chr1:1607898-1608243	S_Shore	0.93985	0.697071	0.929983	0.910601	0.394173	0.926425	0.94638	0.499003	0.943937
cg20429981	880	1	1609972	1609972	1	CDK11B;CDK11B;CDK11B;CDK11B;CDK11B;LOC728661;CDK11B	NM_033493;NM_033489;NM_033486;NM_033488;NM_033492;NM_001110781;NM_033487	Body;Body;Body;Body;Body;5'UTR;5'UTR	5'UTR;Body	chr1:1607898-1608243	S_Shore	0.908021	0.938561	0.934195	0.901735	0.840635	0.930963	0.897064	0.85889	0.924349
cg01189072	881	1	1610660	1610660	1	CDK11B;CDK11B;CDK11B;CDK11B;CDK11B;LOC728661;CDK11B	NM_033493;NM_033489;NM_033486;NM_033488;NM_033492;NM_001110781;NM_033487	Body;Body;Body;Body;Body;5'UTR;5'UTR	5'UTR;Body	chr1:1607898-1608243	S_Shelf	0.890513	0.953633	0.921194	0.855435	0.915744	0.911221	0.862191	0.90763	0.93005
cg11588584;cg09825670	882	1	1611937	1611999	63	CDK11B;CDK11B;CDK11B;CDK11B;CDK11B;LOC728661;CDK11B	NM_033493;NM_033489;NM_033486;NM_033488;NM_033492;NM_001110781;NM_033487	Body;Body;Body;Body;Body;5'UTR;5'UTR	5'UTR;Body	chr1:1607898-1608243	S_Shelf	0.890768	0.927863	0.879234	0.862409	0.907685	0.899085	0.900191	0.933099	0.90111
cg12100965	887	1	1623803	1623803	1	CDK11B;CDK11B;CDK11B;CDK11B;CDK11B;LOC728661;CDK11B	NM_033493;NM_033489;NM_033486;NM_033488;NM_033492;NM_001110781;NM_033487	Body;Body;Body;Body;Body;5'UTR;5'UTR	5'UTR;Body	chr1:1623610-1625067	Island	0.00679984	0.00981756	0.0289071	0.00251957	0.0114903	0.0284923	0.00325336	0.00347621	0.028025
cg25414858	888	1	1623994	1623994	1	SLC35E2B;SLC35E2B;CDK11B;CDK11B;SLC35E2B;SLC35E2B;CDK11B;CDK11B;CDK11B;CDK11B	NM_001110781;NM_001290264;NM_033487;NM_033490;NM_001110781;NM_001290264;NM_033489;NM_033486;NM_001291345;NM_001787	1stExon;1stExon;5'UTR;5'UTR;5'UTR;5'UTR;Body;Body;Body;Body	5'UTR;1stExon;Body	chr1:1623610-1625067	Island	0.0282348	0.0167126	0.0586864	0.0375891	0.0483366	0.0539559	0.0383658	0.0344838	0.0489317
cg05972376	889	1	1624399	1624399	1	LOC728661;CDK11B;CDK11B;CDK11B;CDK11B;CDK11B;CDK11B	NM_001110781;NM_033493;NM_033489;NM_033486;NM_033488;NM_033492;NM_033487	TSS200;Body;Body;Body;Body;Body;5'UTR	TSS200;5'UTR;Body	chr1:1623610-1625067	Island	0.0841487	0.00890864	0.0705316	0.00696289	0.0172626	0.0359604	0.0204513	0.0157333	0.0648771
cg19018051;cg13440958;cg26114076;cg23231093	890	1	1625395	1625702	308	LOC728661;CDK11B;CDK11B;CDK11B;CDK11B;CDK11B;CDK11B	NM_001110781;NM_033493;NM_033489;NM_033486;NM_033488;NM_033492;NM_033487	TSS1500;Body;Body;Body;Body;Body;5'UTR	TSS1500;5'UTR;Body	chr1:1623610-1625067	S_Shore	0.827124	0.884423	0.794591	0.80091	0.870351	0.791155	0.826826	0.887088	0.794449
cg04437922	891	1	1628249	1628249	1	CDK11B;CDK11B;CDK11B;CDK11B;CDK11B;CDK11B	NM_033493;NM_033489;NM_033486;NM_033488;NM_033492;NM_033487	Body;Body;Body;Body;Body;5'UTR	5'UTR;Body	chr1:1631086-1633226	N_Shelf	0.922931	0.960956	0.938646	0.925896	0.939174	0.967379	0.893837	0.931993	0.923489
cg24688574	892	1	1629525	1629525	1	CDK11B;CDK11B;CDK11B;CDK11B;CDK11B;CDK11B	NM_033493;NM_033489;NM_033486;NM_033488;NM_033492;NM_033487	Body;Body;Body;Body;Body;5'UTR	5'UTR;Body	chr1:1631086-1633226	N_Shore	0.895658	0.81979	0.819356	0.834264	0.877751	0.808016	0.865399	0.900164	0.823878
cg00341415;cg06750152;cg10626236	893	1	1630742	1631100	359	MMP23A;CDK11B;CDK11B;CDK11B;CDK11B;CDK11B;CDK11B	NR_002946;NM_033493;NM_033489;NM_033486;NM_033488;NM_033492;NM_033487	TSS1500;Body;Body;Body;Body;Body;5'UTR	TSS1500;5'UTR;Body	chr1:1631086-1633226	Island	0.791263	0.798447	0.782887	0.768676	0.813403	0.772546	0.800546	0.824028	0.769128
cg27169263	894	1	1633373	1633373	1	CDK11B;CDK11B;CDK11B;CDK11B;CDK11B;CDK11B	NM_033493;NM_033489;NM_033486;NM_033488;NM_033492;NM_033487	Body;Body;Body;Body;Body;5'UTR	5'UTR;Body	chr1:1634252-1634690	N_Shore	0.904377	0.969354	0.94511	0.890627	0.952744	0.93609	0.909504	0.941841	0.950676
cg12437380	895	1	1635030	1635030	1	CDK11A;CDK11B;CDK11B;CDK11B;CDK11B;CDK11A;CDK11B;CDK11B	NM_033529;NM_033493;NM_033489;NM_033486;NM_033488;NM_024011;NM_033492;NM_033487	Body;Body;Body;Body;Body;Body;Body;5'UTR	5'UTR;Body	chr1:1631086-1633226	S_Shore	0.865129	0.929872	0.902522	0.830981	0.90284	0.902649	0.846439	0.909466	0.888897
cg21932190;cg12398752	896	1	1635647	1635750	104	CDK11A;CDK11B;CDK11B;CDK11B;CDK11B;CDK11A;CDK11B;CDK11B	NM_033529;NM_033493;NM_033489;NM_033486;NM_033488;NM_024011;NM_033492;NM_033487	Body;Body;Body;Body;Body;Body;Body;5'UTR	5'UTR;Body	chr1:1634252-1634690	S_Shore	0.875801	0.910973	0.905888	0.888947	0.909042	0.912956	0.919329	0.921465	0.91562
cg05364761;cg15942579	897	1	1636187	1636620	434	CDK11A;CDK11B;CDK11B;CDK11B;CDK11B;CDK11A;CDK11B;CDK11B	NM_033529;NM_033493;NM_033489;NM_033486;NM_033488;NM_024011;NM_033492;NM_033487	Body;Body;Body;Body;Body;Body;Body;5'UTR	5'UTR;Body	chr1:1634252-1634690	S_Shore	0.87686	0.956478	0.89911	0.865356	0.906568	0.893303	0.886577	0.91317	0.89287
cg00853237	898	1	1638309	1638309	1	CDK11A;CDK11B;CDK11B;CDK11B;CDK11B;CDK11A;CDK11B;CDK11B	NM_033529;NM_033493;NM_033489;NM_033486;NM_033488;NM_024011;NM_033492;NM_033487	Body;Body;Body;Body;Body;Body;Body;5'UTR	5'UTR;Body	chr1:1634252-1634690	S_Shelf	0.84018	0.874542	0.775468	0.880362	0.863373	0.77202	0.884078	0.872458	0.790484
cg25189483	900	1	1639749	1639749	1	CDK11A;CDK11B;CDK11B;CDK11B;CDK11B;CDK11A;CDK11B;CDK11B	NM_033529;NM_033493;NM_033489;NM_033486;NM_033488;NM_024011;NM_033492;NM_033487	Body;Body;Body;Body;Body;Body;Body;5'UTR	5'UTR;Body	chr1:1643593-1643811	N_Shelf	0.962477	0.958917	0.933993	0.947519	0.946295	0.940822	0.944552	0.951029	0.937078
cg24933755	901	1	1640702	1640702	1	CDK11A;CDK11B;CDK11B;CDK11B;CDK11B;CDK11A;CDK11B;CDK11B	NM_033529;NM_033493;NM_033489;NM_033486;NM_033488;NM_024011;NM_033492;NM_033487	Body;Body;Body;Body;Body;Body;Body;5'UTR	5'UTR;Body	chr1:1643593-1643811	N_Shelf	0.873966	0.967431	0.884947	0.833137	0.936169	0.889262	0.890047	0.930096	0.860166
cg11851198	902	1	1642075	1642075	1	CDK11A;CDK11B;CDK11B;CDK11B;CDK11B;CDK11A;CDK11B;CDK11B	NM_033529;NM_033493;NM_033489;NM_033486;NM_033488;NM_024011;NM_033492;NM_033487	Body;Body;Body;Body;Body;Body;Body;5'UTR	5'UTR;Body	chr1:1643593-1643811	N_Shore	0.972075	0.976924	0.948322	0.956158	0.959682	0.970508	0.953024	0.961622	0.966172
cg23611477;cg17964539	903	1	1644835	1645121	287	CDK11A;CDK11B;CDK11B;CDK11B;CDK11B;CDK11A;CDK11B;CDK11B	NM_033529;NM_033493;NM_033489;NM_033486;NM_033488;NM_024011;NM_033492;NM_033487	Body;Body;Body;Body;Body;Body;Body;5'UTR	5'UTR;Body	chr1:1643593-1643811	S_Shore	0.743666	0.860752	0.718396	0.681096	0.699275	0.647694	0.719405	0.745771	0.7159
cg10628909	904	1	1646882	1646882	1	CDK11A;CDK11B;CDK11B;CDK11B;CDK11B;CDK11A;CDK11B;CDK11B	NM_033529;NM_033493;NM_033489;NM_033486;NM_033488;NM_024011;NM_033492;NM_033487	Body;Body;Body;Body;Body;Body;Body;5'UTR	5'UTR;Body	chr1:1643593-1643811	S_Shelf	0.871132	0.964745	0.906772	0.817736	0.895887	0.923001	0.843865	0.927221	0.919442
cg21906539;cg16248785	906	1	1655213	1655629	417	CDK11B;CDK11B;CDK11B;CDK11B;CDK11A;CDK11B;CDK11A;CDK11B	NM_033488;NM_033489;NM_033493;NM_033492;NM_033529;NM_033487;NM_024011;NM_033486	5'UTR;5'UTR;5'UTR;5'UTR;5'UTR;5'UTR;5'UTR;5'UTR	5'UTR	chr1:1655395-1656231	Island	0.355098	0.291117	0.312237	0.33629	0.273105	0.274565	0.362526	0.318796	0.334164
cg25558285	907	1	1655781	1655781	1	CDK11A;CDK11A;CDK11B;CDK11B;CDK11B;CDK11B;CDK11B;CDK11B;CDK11B;CDK11B;CDK11B;CDK11A;CDK11A;CDK11B;CDK11B;CDK11B	NM_024011;NM_033529;NM_033489;NM_033487;NM_033486;NM_001291345;NM_033490;NM_001787;NM_033487;NM_033490;NM_033489;NM_024011;NM_033529;NM_033486;NM_001291345;NM_001787	1stExon;1stExon;1stExon;1stExon;1stExon;1stExon;1stExon;1stExon;5'UTR;5'UTR;5'UTR;5'UTR;5'UTR;5'UTR;5'UTR;5'UTR	5'UTR;1stExon	chr1:1655395-1656231	Island	0.00999235	0.00131724	0.0231859	0.00729876	0.00707715	0.0278929	0.00517748	0.00243316	0.0206167
cg00062592;cg11198222;cg00669623;cg25253065;cg03009233;cg04243582	908	1	1655803	1655942	140	CDK11B;CDK11B;CDK11A;CDK11B;CDK11A;CDK11B;CDK11B;CDK11B	NM_033487;NM_033489;NM_024011;NM_033486;NM_033529;NM_033493;NM_033488;NM_033492	TSS200;TSS200;TSS200;TSS200;TSS200;TSS200;TSS200;TSS200	TSS200	chr1:1655395-1656231	Island	0.0259624	0.0157995	0.0426391	0.0191547	0.0243417	0.0426749	0.0178486	0.0187884	0.0475192
cg27391816	919	1	1672644	1672644	1	SLC35E2	NM_182838	5'UTR	5'UTR	chr1:1670756-1671101	S_Shore	0.932265	0.954062	0.943864	0.898506	0.913612	0.929141	0.928988	0.939748	0.942558
cg16990280	920	1	1674679	1674679	1	SLC35E2	NM_182838	5'UTR	5'UTR	chr1:1676885-1678333	N_Shelf	0.774398	0.881491	0.605859	0.834753	0.884738	0.685221	0.847889	0.910366	0.647947
cg20597714	921	1	1677105	1677105	1	SLC35E2	NM_182838	5'UTR	5'UTR	chr1:1676885-1678333	Island	0.00358183	0.00895616	0.0264101	0.00178384	0.0236938	0.0258398	0.000738877	0.0186192	0.0227832
cg23983334	922	1	1677269	1677269	1	SLC35E2;SLC35E2	NM_182838;NM_182838	1stExon;5'UTR	5'UTR;1stExon	chr1:1676885-1678333	Island	0.0165476	0.0200607	0.0588235	0.0315879	0.0296444	0.0424154	0.0296389	0.031993	0.0482357
cg22824366;cg22464455;cg13849007;cg25394461;cg04789860	923	1	1677470	1677548	79	SLC35E2;SLC35E2	NM_001199787;NM_182838	TSS200;TSS200	TSS200	chr1:1676885-1678333	Island	0.0402314	0.0217527	0.0763241	0.0480596	0.0402442	0.0701792	0.0456546	0.0260872	0.0739544
cg07328316;cg22906442	937	1	1690235	1690260	26	NADK;NADK;NADK;NADK	NM_001198995;NM_001198994;NM_001198993;NM_023018	TSS200;Body;Body;Body	TSS200;Body	chr1:1691767-1692063	N_Shore	0.874334	0.945517	0.895742	0.886493	0.909285	0.881509	0.903894	0.908907	0.862967
cg13185289	947	1	1707657	1707657	1	NADK;NADK;NADK	NM_023018;NM_001198993;NM_001198994	5'UTR;5'UTR;5'UTR	5'UTR	chr1:1709394-1710582	N_Shore	0.818217	0.977175	0.824667	0.83198	0.962189	0.836368	0.815831	0.953266	0.826939
cg09182189;cg17157064	948	1	1709203	1709597	395	NADK	NM_023018	5'UTR	5'UTR	chr1:1709394-1710582	Island	0.117218	0.016622	0.083253	0.0992314	0.0199432	0.0766565	0.133518	0.0296196	0.102162
cg12523155;cg18509696;cg25877525;cg20045172;cg25852883	950	1	1710346	1710453	108	NADK;NADK;NADK	NM_023018;NM_001198993;NM_001198994	TSS1500;TSS200;5'UTR	TSS1500;TSS200;5'UTR	chr1:1709394-1710582	Island	0.0110641	0.0160797	0.0251855	0.0125454	0.0214713	0.0262221	0.0108903	0.0277909	0.0301222
cg02400530	952	1	1710880	1710880	1	NADK;NADK;NADK	NM_023018;NM_001198993;NM_001198994	TSS1500;TSS1500;5'UTR	TSS1500;5'UTR	chr1:1709394-1710582	S_Shore	0.178966	0.369934	0.351883	0.185253	0.426241	0.289344	0.300954	0.462029	0.354503
cg19114248	954	1	1711393	1711393	1	NADK;NADK;NADK;NADK	NM_023018;NM_001198993;NM_001198994;NM_001198994	TSS1500;TSS1500;1stExon;5'UTR	TSS1500;5'UTR;1stExon	chr1:1709394-1710582	S_Shore	0.373154	0.724103	0.478895	0.283161	0.651744	0.401618	0.476584	0.700167	0.5007
cg05627004;cg11837076;cg18591364;cg04157786;cg14958032	955	1	1711530	1711661	132	NADK;NADK	NM_001198993;NM_001198994	TSS1500;TSS200	TSS1500;TSS200	chr1:1709394-1710582	N_Shore	0.0429712	0.50256	0.253543	0.0388152	0.552643	0.2105	0.0640724	0.551868	0.249891
cg03043696	998	1	1820656	1820656	1	GNB1	NM_002074	5'UTR	5'UTR	chr1:1821405-1823272	N_Shore	0.7423	0.896578	0.794526	0.654404	0.771345	0.707578	0.770785	0.84199	0.82873
cg19340909	999	1	1821422	1821422	1	GNB1	NM_002074	5'UTR	5'UTR	chr1:1821405-1823272	Island	0.019034	0.0122984	0.0416687	0.0215829	0.0442304	0.049253	0.0284945	0.0406279	0.0552898
cg03716942;cg06196161;cg23891190	1000	1	1821981	1822194	214	GNB1	NM_002074	5'UTR	5'UTR	chr1:1821405-1823272	Island	0.0356701	0.00860396	0.0485816	0.0262955	0.0267978	0.0501732	0.0331438	0.0255429	0.0454509
cg01821754;cg17483139	1001	1	1822399	1822401	3	GNB1;GNB1	NM_002074;NM_002074	5'UTR;1stExon	5'UTR;1stExon	chr1:1821405-1823272	Island	0.0506315	0.0273677	0.0725195	0.0545456	0.0420114	0.0864756	0.061653	0.0417775	0.0910939
cg11549166;cg22364929	1017	1	1846098	1846154	57	CALML6	NM_138705	TSS200	TSS200	chr1:1850098-1851391	N_Shelf	0.838791	0.820832	0.758545	0.810618	0.74084	0.816472	0.83941	0.796735	0.784764
cg05132306;cg15715333;cg17434257;cg24188976;cg12642568	1018	1	1846340	1846648	309	CALML6;CALML6	NM_138705;NM_138705	1stExon;5'UTR	5'UTR;1stExon	chr1:1850098-1851391	N_Shelf	0.833675	0.854364	0.787864	0.814398	0.836728	0.7981	0.826936	0.84125	0.764509
cg22865286;cg17091266;cg13680954	1024	1	1850733	1850738	6	TMEM52;TMEM52	NM_178545;NM_178545	5'UTR;1stExon	5'UTR;1stExon	chr1:1850098-1851391	Island	0.0169341	0.0113493	0.0461426	0.0156431	0.0200725	0.0475479	0.0102091	0.0169532	0.0373927
cg14180718;cg20881128;cg08169659	1025	1	1850925	1850932	8	TMEM52	NM_178545	TSS200	TSS200	chr1:1850098-1851391	Island	0.009565	0.0116316	0.033037	0.0158862	0.0227293	0.0285814	0.0136829	0.0076503	0.0310839
cg26424079	1097	1	1932335	1932335	1	KIAA1751	NM_001080484	5'UTR	5'UTR	chr1:1935166-1935452	N_Shelf	0.980388	0.982639	0.948198	0.943291	0.949423	0.950658	0.972852	0.972885	0.944687
cg00213113	1098	1	1933170	1933170	1	CFAP74	NM_001304360	5'UTR	5'UTR	chr1:1935166-1935452	N_Shore	0.916348	0.972952	0.923975	0.921041	0.935537	0.902655	0.906833	0.942824	0.904968
cg17561553	1099	1	1934433	1934433	1	CFAP74	NM_001304360	5'UTR	5'UTR	chr1:1935166-1935452	N_Shore	0.88487	0.960014	0.933671	0.85227	0.952081	0.936334	0.874012	0.947075	0.945051
cg22344830;cg05700129	1100	1	1935048	1935125	78	KIAA1751	NM_001080484	5'UTR	5'UTR	chr1:1935166-1935452	N_Shore	0.237552	0.122157	0.176792	0.174835	0.215975	0.146167	0.239897	0.211291	0.152495
cg26067203;cg05551595;cg23621729	1101	1	1935289	1935445	157	KIAA1751	NM_001080484	TSS200	TSS200	chr1:1935166-1935452	Island	0.0220226	0.0169259	0.0301286	0.0216914	0.0325909	0.0401777	0.0150427	0.0334301	0.0420599
cg09107007;cg11808581;cg05333723	1113	1	1950616	1950743	128	GABRD	NM_000815	TSS200	TSS200	chr1:1950411-1951479	Island	0.0739502	0.04615	0.0623419	0.0478298	0.0719493	0.0722512	0.0633149	0.0863247	0.0685182
cg22865720;cg11345323	1139	1	1981816	1981825	10	PRKCZ	NM_002744	TSS200	TSS200	chr1:1981251-1983212	Island	0.000957266	0.00159232	0.0296499	0.00546358	0.0138772	0.0382791	0.0218854	0.00827713	0.0327248
cg18352080	1160	1	2004953	2004953	1	PRKCZ;PRKCZ;PRKCZ	NM_001242874;NM_001033581;NM_002744	TSS1500;TSS200;Body	TSS1500;TSS200;Body	chr1:2005179-2005565	N_Shore	0.897774	0.584863	0.646958	0.8461	0.751026	0.749773	0.929287	0.821793	0.628677
cg03959306	1161	1	2004968	2004968	1	PRKCZ;PRKCZ	NM_001033581;NM_002744	TSS200;Body	TSS200;Body	chr1:2005179-2005565	N_Shore	0.942458	0.877446	0.772878	0.956278	0.864638	0.871718	0.957015	0.892225	0.798376
cg25444428;cg17318853	1162	1	2004977	2005060	84	PRKCZ;PRKCZ;PRKCZ	NM_001242874;NM_001033581;NM_002744	TSS1500;TSS200;Body	TSS1500;TSS200;Body	chr1:2005179-2005565	N_Shore	0.799097	0.611515	0.547368	0.829368	0.674738	0.61962	0.83041	0.728191	0.532267
cg04520340;cg16653138	1163	1	2005132	2005180	49	PRKCZ;PRKCZ;PRKCZ	NM_001033581;NM_002744;NM_001033581	1stExon;Body;5'UTR	5'UTR;1stExon;Body	chr1:2005179-2005565	Island	0.820114	0.115655	0.085547	0.771595	0.0629879	0.1803	0.793145	0.133682	0.117355
cg18451382	1164	1	2005224	2005224	1	PRKCZ;PRKCZ;PRKCZ;PRKCZ	NM_001033581;NM_001242874;NM_001033581;NM_002744	1stExon;TSS200;5'UTR;Body	TSS200;5'UTR;1stExon;Body	chr1:2005179-2005565	Island	0.883042	0.389957	0.327454	0.860421	0.367273	0.481825	0.875121	0.558609	0.337253
cg13387826	1165	1	2005260	2005260	1	PRKCZ;PRKCZ;PRKCZ	NM_001033581;NM_002744;NM_001033581	1stExon;Body;5'UTR	5'UTR;1stExon;Body	chr1:2005179-2005565	Island	0.916956	0.752167	0.588841	0.880972	0.700305	0.744629	0.936703	0.911155	0.556572
cg24715732;cg06164957	1166	1	2005265	2005268	4	PRKCZ;PRKCZ;PRKCZ;PRKCZ	NM_001033581;NM_001242874;NM_001033581;NM_002744	1stExon;TSS200;5'UTR;Body	TSS200;5'UTR;1stExon;Body	chr1:2005179-2005565	Island	0.925836	0.699302	0.481298	0.910308	0.684564	0.645532	0.932521	0.887092	0.472705
cg14418633;cg03001333;cg13591369	1167	1	2005489	2005564	76	PRKCZ;PRKCZ	NM_002744;NM_001033581	Body;5'UTR	5'UTR;Body	chr1:2005179-2005565	Island	0.879675	0.842024	0.658677	0.873658	0.807894	0.760938	0.887755	0.884393	0.66053
cg27587033;cg14163740;cg06791083	1168	1	2006032	2006465	434	PRKCZ;PRKCZ	NM_002744;NM_001033581	Body;5'UTR	5'UTR;Body	chr1:2005179-2005565	S_Shore	0.937241	0.954925	0.856583	0.903912	0.918788	0.898639	0.929625	0.952918	0.836575
cg14171824;cg01970427	1169	1	2006656	2006896	241	PRKCZ;PRKCZ	NM_002744;NM_001033581	Body;5'UTR	5'UTR;Body	chr1:2005179-2005565	S_Shore	0.888418	0.879748	0.830122	0.846546	0.890814	0.850925	0.863528	0.877299	0.817393
cg25976434;cg06757383	1170	1	2008510	2008579	70	PRKCZ;PRKCZ	NM_002744;NM_001033581	Body;5'UTR	5'UTR;Body	chr1:2005179-2005565	S_Shelf	0.916883	0.932853	0.928008	0.929752	0.917992	0.945842	0.924047	0.918898	0.932695
cg01917640	1171	1	2009349	2009349	1	PRKCZ;PRKCZ;PRKCZ	NM_001033581;NM_002744;NM_001242874	5'UTR;Body;Body	5'UTR;Body	chr1:2005179-2005565	S_Shelf	0.911879	0.955882	0.893562	0.909609	0.883252	0.87456	0.916683	0.915982	0.867567
cg08659047;cg16735509;cg02587648	1182	1	2022951	2023258	308	PRKCZ;PRKCZ	NM_002744;NM_001033581	Body;5'UTR	5'UTR;Body	chr1:2025205-2026225	N_Shelf	0.685174	0.644182	0.568086	0.705483	0.734131	0.63384	0.621618	0.675139	0.56966
cg19906777;cg10761639	1183	1	2023482	2023794	313	PRKCZ;PRKCZ	NM_002744;NM_001033581	Body;5'UTR	5'UTR;Body	chr1:2025205-2026225	N_Shore	0.833058	0.753671	0.59862	0.742563	0.723735	0.58457	0.83667	0.856843	0.565282
cg02607043	1184	1	2024071	2024071	1	PRKCZ;PRKCZ;PRKCZ	NM_001033581;NM_002744;NM_001242874	5'UTR;Body;Body	5'UTR;Body	chr1:2025205-2026225	N_Shore	0.910777	0.952779	0.728291	0.890096	0.825553	0.724183	0.909777	0.939671	0.72346
cg01164686	1185	1	2024593	2024593	1	PRKCZ;PRKCZ	NM_002744;NM_001033581	Body;5'UTR	5'UTR;Body	chr1:2025205-2026225	N_Shore	0.908508	0.926078	0.90686	0.891943	0.891525	0.881651	0.904738	0.928497	0.866095
cg24138964;cg20269544	1186	1	2025206	2025441	236	PRKCZ;PRKCZ	NM_002744;NM_001033581	Body;5'UTR	5'UTR;Body	chr1:2025205-2026225	Island	0.715149	0.713172	0.649395	0.554979	0.547159	0.535314	0.745255	0.769824	0.671571
cg12711627;cg12764620;cg04349178	1187	1	2025769	2026224	456	PRKCZ;PRKCZ	NM_002744;NM_001033581	Body;5'UTR	5'UTR;Body	chr1:2025205-2026225	Island	0.876835	0.938484	0.864991	0.844202	0.876075	0.900052	0.867706	0.885132	0.875701
cg25139718;cg02300356;cg00666247	1188	1	2027575	2028044	470	PRKCZ;PRKCZ	NM_002744;NM_001033581	Body;5'UTR	5'UTR;Body	chr1:2025205-2026225	S_Shore	0.906466	0.955578	0.885336	0.919238	0.909684	0.903297	0.920686	0.925454	0.891562
cg00312809;cg15444419	1189	1	2028213	2028390	178	PRKCZ;PRKCZ	NM_002744;NM_001033581	Body;5'UTR	5'UTR;Body	chr1:2025205-2026225	S_Shelf	0.87902	0.839048	0.825287	0.869733	0.78625	0.874266	0.884992	0.805287	0.829339
cg19646139	1190	1	2029012	2029012	1	PRKCZ;PRKCZ	NM_002744;NM_001033581	Body;5'UTR	5'UTR;Body	chr1:2025205-2026225	S_Shelf	0.93147	0.974645	0.912899	0.919262	0.947966	0.933401	0.941632	0.932631	0.941404
cg02912476;cg08651178;cg21863005	1195	1	2035087	2035357	271	PRKCZ;PRKCZ;PRKCZ	NM_001033582;NM_002744;NM_001033581	TSS1500;Body;5'UTR	TSS1500;5'UTR;Body	chr1:2038555-2038863	N_Shelf	0.872243	0.944719	0.883155	0.882607	0.901076	0.918644	0.868298	0.913538	0.902535
cg12639453	1196	1	2035780	2035780	1	PRKCZ;PRKCZ;PRKCZ	NM_001033582;NM_002744;NM_001033581	TSS1500;Body;5'UTR	TSS1500;5'UTR;Body	chr1:2038555-2038863	N_Shelf	0.86596	0.895689	0.835434	0.829334	0.890514	0.796871	0.837233	0.900914	0.824971
cg16599817	1197	1	2036283	2036283	1	PRKCZ;PRKCZ;PRKCZ;PRKCZ	NM_001033582;NM_001033582;NM_002744;NM_001033581	1stExon;5'UTR;Body;5'UTR	5'UTR;1stExon;Body	chr1:2038555-2038863	N_Shelf	0.821317	0.840868	0.704074	0.838639	0.909524	0.707753	0.864939	0.904001	0.702866
cg06315149;cg17023856;cg08109625	1198	1	2036398	2036643	246	PRKCZ;PRKCZ;PRKCZ	NM_001033582;NM_002744;NM_001033581	5'UTR;Body;5'UTR	5'UTR;Body	chr1:2038555-2038863	N_Shelf	0.892146	0.930023	0.768255	0.849143	0.88156	0.773619	0.882823	0.903116	0.762136
cg00409816	1199	1	2037476	2037476	1	PRKCZ;PRKCZ;PRKCZ	NM_001033582;NM_002744;NM_001033581	5'UTR;Body;5'UTR	5'UTR;Body	chr1:2038555-2038863	N_Shore	0.84221	0.951514	0.856381	0.842388	0.845597	0.872041	0.871906	0.928719	0.884491
cg13072890;cg06717814;cg22626579;cg19405842	1200	1	2038377	2038661	285	PRKCZ;PRKCZ;PRKCZ	NM_001033582;NM_002744;NM_001033581	5'UTR;Body;5'UTR	5'UTR;Body	chr1:2038555-2038863	Island	0.785826	0.826752	0.723076	0.783652	0.770944	0.754754	0.804046	0.79457	0.737627
cg12713909	1201	1	2038940	2038940	1	PRKCZ;PRKCZ;PRKCZ	NM_001033582;NM_002744;NM_001033581	5'UTR;Body;5'UTR	5'UTR;Body	chr1:2038555-2038863	S_Shore	0.878906	0.880866	0.804745	0.873457	0.843647	0.865941	0.908609	0.861173	0.828758
cg16320749;cg06204101	1202	1	2039660	2039671	12	PRKCZ;PRKCZ;PRKCZ;PRKCZ	NM_001033581;NM_001033582;NM_002744;NM_001242874	5'UTR;5'UTR;Body;Body	5'UTR;Body	chr1:2040997-2041302	N_Shore	0.915705	0.92215	0.911428	0.894293	0.941274	0.910167	0.906685	0.95051	0.903125
cg09322616	1203	1	2040400	2040400	1	PRKCZ;PRKCZ;PRKCZ	NM_001033582;NM_002744;NM_001033581	5'UTR;Body;5'UTR	5'UTR;Body	chr1:2040997-2041302	N_Shore	0.73587	0.89819	0.787095	0.787448	0.8617	0.770122	0.771363	0.818659	0.723494
cg02138098;cg11781622;cg25319188;cg02293396	1204	1	2040968	2041228	261	PRKCZ;PRKCZ;PRKCZ	NM_001033582;NM_002744;NM_001033581	5'UTR;Body;5'UTR	5'UTR;Body	chr1:2040997-2041302	Island	0.937169	0.977182	0.933916	0.920442	0.938541	0.940176	0.928091	0.941001	0.923132
cg17748900	1205	1	2041764	2041764	1	PRKCZ;PRKCZ;PRKCZ	NM_001033582;NM_002744;NM_001033581	5'UTR;Body;5'UTR	5'UTR;Body	chr1:2040997-2041302	S_Shore	0.834912	0.831225	0.755254	0.835153	0.836054	0.765126	0.85381	0.864724	0.761887
cg22342249;cg22876683;cg13918804;cg04315214;cg19257562	1206	1	2043439	2043853	415	PRKCZ;PRKCZ;PRKCZ	NM_001033582;NM_002744;NM_001033581	5'UTR;Body;5'UTR	5'UTR;Body	chr1:2046429-2046865	N_Shelf	0.924996	0.955326	0.815876	0.896513	0.927597	0.883073	0.922749	0.936099	0.830604
cg03599988;cg03777518	1207	1	2045413	2045682	270	PRKCZ;PRKCZ;PRKCZ	NM_001033582;NM_002744;NM_001033581	5'UTR;Body;5'UTR	5'UTR;Body	chr1:2046429-2046865	N_Shore	0.848854	0.903853	0.877267	0.791729	0.896567	0.883666	0.85589	0.907096	0.890428
cg20250605;cg00981070;cg09179248;cg17426766;cg26910870	1208	1	2046506	2046928	423	PRKCZ;PRKCZ;PRKCZ	NM_001033582;NM_002744;NM_001033581	5'UTR;Body;5'UTR	5'UTR;Body	chr1:2046429-2046865	Island	0.799326	0.929611	0.831812	0.836302	0.914305	0.872186	0.818984	0.913929	0.833979
cg19255464;cg20151494	1209	1	2047101	2047581	481	PRKCZ;PRKCZ;PRKCZ;PRKCZ	NM_001033581;NM_001033582;NM_002744;NM_001242874	5'UTR;5'UTR;Body;Body	5'UTR;Body	chr1:2046429-2046865	S_Shore	0.358681	0.470245	0.396246	0.420344	0.471732	0.45138	0.353969	0.45482	0.40896
cg20328379	1210	1	2048946	2048946	1	PRKCZ;PRKCZ;PRKCZ	NM_001033582;NM_002744;NM_001033581	5'UTR;Body;5'UTR	5'UTR;Body	chr1:2046429-2046865	S_Shelf	0.960122	0.950188	0.917078	0.94874	0.924462	0.931149	0.927544	0.949909	0.946858
cg12828504;cg08106279;cg11796233	1215	1	2059991	2060236	246	PRKCZ;PRKCZ;PRKCZ;PRKCZ	NM_001033581;NM_001033582;NM_002744;NM_001242874	5'UTR;5'UTR;Body;Body	5'UTR;Body	chr1:2063782-2064052	N_Shelf	0.888052	0.769422	0.668622	0.87732	0.750307	0.772239	0.906881	0.769526	0.632463
cg26335530	1216	1	2060642	2060642	1	PRKCZ;PRKCZ;PRKCZ	NM_001033582;NM_002744;NM_001033581	5'UTR;Body;5'UTR	5'UTR;Body	chr1:2063782-2064052	N_Shelf	0.822368	0.884822	0.834564	0.834157	0.876381	0.881073	0.830916	0.876092	0.859052
cg00443516	1217	1	2061836	2061836	1	PRKCZ;PRKCZ;PRKCZ	NM_001033582;NM_002744;NM_001033581	5'UTR;Body;5'UTR	5'UTR;Body	chr1:2063782-2064052	N_Shore	0.892864	0.955917	0.915659	0.838176	0.854851	0.935697	0.891516	0.900309	0.929319
cg08106205	1218	1	2062664	2062664	1	PRKCZ;PRKCZ;PRKCZ	NM_001033582;NM_002744;NM_001033581	5'UTR;Body;5'UTR	5'UTR;Body	chr1:2063782-2064052	N_Shore	0.871158	0.947804	0.904757	0.880371	0.934445	0.901596	0.873204	0.935505	0.905917
cg24557048;cg06157219;cg25845463;cg04771433	1219	1	2063799	2064216	418	PRKCZ;PRKCZ;PRKCZ	NM_001033582;NM_002744;NM_001033581	5'UTR;Body;5'UTR	5'UTR;Body	chr1:2063782-2064052	Island	0.605855	0.52501	0.435477	0.555628	0.643939	0.41738	0.542872	0.562196	0.402374
cg15550572;cg25466090;cg05753589;cg23844174	1220	1	2064441	2064819	379	PRKCZ;PRKCZ;PRKCZ	NM_001033582;NM_002744;NM_001033581	5'UTR;Body;5'UTR	5'UTR;Body	chr1:2064628-2064855	Island	0.254509	0.232101	0.189532	0.23076	0.235171	0.207514	0.258823	0.248596	0.210685
cg17861220;cg09560161;cg16048006	1221	1	2065015	2065263	249	PRKCZ;PRKCZ;PRKCZ;PRKCZ	NM_001033581;NM_001033582;NM_002744;NM_001242874	5'UTR;5'UTR;Body;Body	5'UTR;Body	chr1:2066367-2066666	N_Shore	0.345656	0.26219	0.237734	0.270607	0.310013	0.23045	0.338125	0.34117	0.257654
cg22366001;cg07836663;cg14743859;cg20975074;cg24776480	1222	1	2066006	2066446	441	PRKCZ;PRKCZ;PRKCZ	NM_001033582;NM_002744;NM_001033581	5'UTR;Body;5'UTR	5'UTR;Body	chr1:2066367-2066666	Island	0.852377	0.729851	0.633871	0.832573	0.739213	0.695532	0.852003	0.735708	0.604738
cg00866690;cg24042578	1223	1	2066631	2066981	351	PRKCZ;PRKCZ;PRKCZ	NM_001033582;NM_002744;NM_001033581	5'UTR;Body;5'UTR	5'UTR;Body	chr1:2066367-2066666	Island	0.925455	0.490806	0.553809	0.928056	0.503848	0.574335	0.91709	0.459309	0.518102
cg24577455	1224	1	2069012	2069012	1	PRKCZ;PRKCZ;PRKCZ	NM_001033582;NM_002744;NM_001033581	5'UTR;Body;5'UTR	5'UTR;Body	chr1:2066367-2066666	S_Shelf	0.808195	0.874084	0.804073	0.824979	0.847941	0.835142	0.848545	0.874948	0.77562
cg01150497	1272	1	2120978	2120978	1	FAAP20;FAAP20;FAAP20;FAAP20;FAAP20	NM_001256945;NM_001282673;NM_001282671;NM_001282672;NM_001146310	Body;Body;5'UTR;5'UTR;Body	5'UTR;Body	chr1:2121017-2121818	N_Shore	0.316545	0.357163	0.0792858	0.162848	0.309098	0.037586	0.19408	0.486842	0.0795941
cg12824877	1277	1	2123747	2123747	1	FAAP20;FAAP20;FAAP20;FAAP20;FAAP20;FAAP20;FAAP20;FAAP20;FAAP20;FAAP20	NM_001256945;NM_001282673;NM_001282671;NM_001282672;NR_046427;NM_182533;NM_001256947;NM_001256946;NM_001146310;NM_001282670	Body;Body;5'UTR;5'UTR;Body;Body;Body;3'UTR;Body;Body	5'UTR;Body;3'UTR	chr1:2121017-2121818	S_Shore	0.971531	0.991323	0.938519	0.965885	0.966746	0.913413	0.97831	0.978522	0.9488
cg04118472;cg10314133;cg11503104;cg08933000;cg07697177;cg16718276	1278	1	2125049	2125186	138	C1orf86;LOC100128003;C1orf86	NM_001146310;NR_024445;NM_182533	Body;TSS200;Body	TSS200;Body	chr1:2126048-2126642	N_Shore	0.872639	0.909983	0.842761	0.826929	0.893708	0.814996	0.881067	0.91174	0.856973
cg05873145	1280	1	2125637	2125637	1	FAAP20;FAAP20;FAAP20;FAAP20;FAAP20;FAAP20;FAAP20;FAAP20;FAAP20;FAAP20	NM_001256945;NM_001282673;NM_001282671;NM_001282672;NR_046427;NM_182533;NM_001256947;NM_001256946;NM_001146310;NM_001282670	Body;Body;5'UTR;5'UTR;Body;Body;Body;Body;Body;Body	5'UTR;Body	chr1:2126048-2126642	N_Shore	0.669603	0.825313	0.673148	0.590495	0.743212	0.58865	0.777507	0.770884	0.791012
cg08161158	1282	1	2126151	2126151	1	C1orf86;LOC100128003;C1orf86	NM_001146310;NR_024445;NM_182533	Body;TSS1500;1stExon	TSS1500;1stExon;Body	chr1:2126048-2126642	Island	0.0182075	0.0158973	0.0308462	0.0102141	0.00523499	0.0205978	0.0162059	0.0151822	0.0283033
cg25139754;cg23189523	1283	1	2126245	2126297	53	FAAP20;FAAP20;FAAP20;FAAP20;FAAP20;FAAP20;FAAP20;FAAP20;FAAP20;FAAP20	NM_001282671;NM_001256946;NM_182533;NM_001282673;NM_001256947;NM_001282672;NM_001256945;NR_046427;NM_001146310;NM_001282670	TSS200;TSS200;TSS200;TSS200;TSS200;TSS200;TSS200;TSS200;Body;Body	TSS200;Body	chr1:2126048-2126642	Island	0.0878762	0.0444877	0.106739	0.100587	0.0778503	0.109573	0.0865976	0.0796123	0.112822
cg06308188;cg19915466;cg09278885	1284	1	2126306	2126389	84	C1orf86;LOC100128003;C1orf86	NM_001146310;NR_024445;NM_182533	Body;TSS1500;TSS200	TSS1500;TSS200;Body	chr1:2126048-2126642	Island	0.0342028	0.0221672	0.0489292	0.0234161	0.024974	0.0532595	0.0233747	0.023071	0.0451337
cg14984732;cg20624636	1288	1	2130495	2130568	74	FAAP20;FAAP20	NM_001282670;NM_001146310	5'UTR;Body	5'UTR;Body	chr1:2126048-2126642	S_Shelf	0.726539	0.77397	0.695252	0.760061	0.779842	0.698554	0.748399	0.785445	0.68177
cg26411452	1293	1	2133731	2133731	1	C1orf86	NM_001146310	5'UTR	5'UTR	chr1:2136808-2137351	N_Shelf	0.950155	0.947764	0.950549	0.932073	0.936053	0.971837	0.934515	0.868018	0.954687
cg16039979;cg05937445	1294	1	2135358	2135589	232	C1orf86	NM_001146310	5'UTR	5'UTR	chr1:2136808-2137351	N_Shore	0.84609	0.700878	0.657047	0.827126	0.738677	0.70632	0.858954	0.79712	0.669024
cg14856698;cg19490856	1295	1	2135945	2136217	273	C1orf86	NM_001146310	5'UTR	5'UTR	chr1:2136808-2137351	N_Shore	0.0759975	0.0169492	0.0374902	0.0559419	0.0236197	0.0474565	0.0516576	0.0194186	0.0459449
cg16296290;cg21119525;cg03315007;cg06203364;cg03665132	1296	1	2136845	2137325	481	C1orf86	NM_001146310	5'UTR	5'UTR	chr1:2136808-2137351	Island	0.276543	0.293682	0.251709	0.185701	0.347305	0.219453	0.259687	0.34511	0.284912
cg20617669;cg00656881	1297	1	2138442	2138757	316	C1orf86	NM_001146310	5'UTR	5'UTR	chr1:2136808-2137351	S_Shore	0.813451	0.640897	0.706439	0.829273	0.619415	0.737171	0.861139	0.694635	0.70817
cg27528222	1298	1	2138953	2138953	1	C1orf86	NM_001146310	5'UTR	5'UTR	chr1:2136808-2137351	S_Shore	0.950896	0.984229	0.91467	0.953805	0.972188	0.946759	0.967982	0.970173	0.895775
cg17399385	1299	1	2139135	2139135	1	FAAP20;FAAP20;FAAP20	NM_001282670;NM_001146310;NM_001146310	5'UTR;5'UTR;1stExon	5'UTR;1stExon	chr1:2136808-2137351	S_Shore	0.64045	0.616375	0.488333	0.6096	0.686272	0.56531	0.65624	0.678846	0.506961
cg05523897;cg07048210;cg26031954	1300	1	2139175	2139327	153	C1orf86	NM_001146310	TSS200	TSS200	chr1:2136808-2137351	S_Shore	0.822117	0.845143	0.801832	0.819189	0.820886	0.826813	0.843791	0.837302	0.79464
cg26174216	1301	1	2139348	2139348	1	FAAP20;FAAP20	NM_001282670;NM_001146310	5'UTR;TSS200	TSS200;5'UTR	chr1:2136808-2137351	S_Shore	0.942485	0.975752	0.910835	0.937227	0.970031	0.968968	0.941539	0.963197	0.882959
cg14205402	1303	1	2140212	2140212	1	FAAP20;FAAP20	NM_001282670;NM_001146310	5'UTR;TSS1500	TSS1500;5'UTR	chr1:2136808-2137351	S_Shelf	0.740524	0.807856	0.606732	0.754662	0.796896	0.670176	0.791109	0.847709	0.633499
cg04557908;cg12052731	1307	1	2144059	2144129	71	FAAP20;FAAP20	NM_001282670;NM_001282670	5'UTR;1stExon	5'UTR;1stExon	chr1:2144199-2144497	N_Shore	0.143705	0.0247983	0.0880275	0.0625395	0.0330927	0.0914941	0.0314496	0.0317782	0.0973172
cg22610743;cg17022540	1308	1	2144161	2144214	54	FAAP20	NM_001282670	TSS200	TSS200	chr1:2144199-2144497	Island	0.293	0.0166201	0.0913815	0.187498	0.0299352	0.126338	0.104191	0.0327208	0.101177
cg09533843	1310	1	2144323	2144323	1	FAAP20	NM_001282670	TSS200	TSS200	chr1:2144199-2144497	Island	0.11086	0.0300074	0.0473904	0.0787404	0.0383753	0.0623422	0.0497798	0.03129	0.0673005
cg05052194;cg15700006;cg00502932	1323	1	2160249	2160666	418	SKI	NM_003036	1stExon	1stExon	chr1:2158212-2161173	Island	0.0920943	0.0611561	0.0944898	0.0581639	0.0495	0.105061	0.0586389	0.0415764	0.100763
cg05603985	1324	1	2161049	2161049	1	SKI	NM_003036	1stExon	1stExon	chr1:2158212-2161173	Island	0.0973399	0.0289054	0.0733936	0.0742107	0.0613717	0.0860798	0.110098	0.0590078	0.0807369
cg18860787;cg17444015	1461	1	2322978	2322981	4	MORN1;RER1;MORN1	NM_024848;NM_007033;NM_024848	5'UTR;TSS1500;1stExon	TSS1500;5'UTR;1stExon	chr1:2322481-2323764	Island	0.0230245	0.0147061	0.0306135	0.0146475	0.0203649	0.0390999	0.0184001	0.015838	0.040032
cg00306532;cg09349094	1462	1	2323029	2323068	40	MORN1;RER1	NM_024848;NM_007033	TSS200;TSS200	TSS200	chr1:2322481-2323764	Island	0.0295114	0.0182571	0.0363609	0.0195752	0.0194192	0.05222	0.0149185	0.0161051	0.0444473
cg03269449	1463	1	2323121	2323121	1	MORN1;MORN1;MORN1;MORN1;RER1;MORN1	NM_001301060;NM_024848;NM_001301060;NM_024848;NM_007033;NR_125361	1stExon;1stExon;5'UTR;5'UTR;TSS200;Body	TSS200;5'UTR;1stExon;Body	chr1:2322481-2323764	Island	0	0	0.0267445	0	0	0.0300201	0	0	0.0366953
cg08834960	1464	1	2323287	2323287	1	MORN1;MORN1;MORN1;RER1;RER1	NM_001301060;NM_024848;NR_125361;NM_007033;NM_007033	TSS200;TSS200;TSS200;1stExon;5'UTR	TSS200;5'UTR;1stExon	chr1:2322481-2323764	Island	0.00742977	0.00673477	0.0283895	0.0114857	0.0087026	0.0371365	0.00893395	0.0110827	0.032942
cg04559183;cg12442015	1465	1	2323427	2323763	337	MORN1;RER1	NM_024848;NM_007033	TSS1500;5'UTR	TSS1500;5'UTR	chr1:2322481-2323764	Island	0.0270549	0.0192784	0.0350509	0.0124786	0.0170016	0.0357563	0.0197532	0.0124677	0.0321968
cg11142617;cg09024606;cg13102658;cg03533858;cg04339679	1466	1	2324205	2324587	383	MORN1;RER1	NM_024848;NM_007033	TSS1500;5'UTR	TSS1500;5'UTR	chr1:2322481-2323764	S_Shore	0.915462	0.96331	0.859609	0.905011	0.865424	0.860266	0.929798	0.894855	0.885991
cg24083364;cg19534907;cg21107537	1467	1	2325254	2325309	56	RER1	NM_007033	5'UTR	5'UTR	chr1:2322481-2323764	S_Shore	0.788394	0.868969	0.847046	0.775412	0.876373	0.862464	0.797654	0.904348	0.84983
cg00584868;cg01064573;cg22535228;cg23812581;cg14657417	1486	1	2344089	2344183	95	PEX10;PEX10	NM_002617;NM_153818	TSS200;TSS200	TSS200	chr1:2343385-2344717	Island	0.0700074	0.0491762	0.0897714	0.0778057	0.0800217	0.104484	0.0683926	0.0668291	0.0946816
cg25544686	1523	1	2398826	2398826	1	PLCH2	NM_001303012	TSS200	TSS200	chr1:2398825-2399055	Island	0.0519628	0.0216272	0.0424679	0.153856	0.260035	0.209484	0.0278901	0.0146435	0.046519
cg11229415;cg21285056	1531	1	2407652	2407718	67	PLCH2	NM_014638	TSS200	TSS200	chr1:2409757-2410049	N_Shelf	0.767948	0.662982	0.689763	0.815145	0.71788	0.728677	0.807243	0.678332	0.680801
cg17244002	1532	1	2407849	2407849	1	PLCH2;PLCH2;PLCH2;PLCH2;PLCH2	NM_014638;NM_014638;NM_001303012;NM_001303013;NM_001303013	5'UTR;1stExon;Body;5'UTR;1stExon	5'UTR;1stExon;Body	chr1:2409757-2410049	N_Shore	0.852061	0.742625	0.752191	0.846472	0.7908	0.759235	0.844421	0.768397	0.749332
cg27173245;cg20103201	1590	1	2457999	2458021	23	PANK4	NM_018216	1stExon	1stExon	chr1:2457241-2458259	Island	0.00366945	0.00426442	0.0291169	0.00476055	0.0053785	0.0367822	0.00725038	0.00461712	0.0276087
cg11455386;cg15595501;cg04015594;cg03991333;cg06536150;cg17445605;cg14173199	1591	1	2458039	2458230	192	PANK4	NM_018216	TSS200	TSS200	chr1:2457241-2458259	Island	0.0403204	0.0125242	0.0548079	0.0264768	0.0259378	0.0562687	0.0313114	0.0269899	0.0549912
cg10005581	1596	1	2461610	2461610	1	HES5;HES5	NM_001010926;NM_001010926	1stExon;5'UTR	5'UTR;1stExon	chr1:2460760-2462010	Island	0.0307883	0.0362488	0.0414345	0.0246111	0.0826354	0.0635319	0.0311469	0.0524596	0.0517688
cg20430847;cg09827752;cg17755964;cg01116067;cg18040786	1597	1	2461820	2461875	56	HES5	NM_001010926	TSS200	TSS200	chr1:2460760-2462010	Island	0.181	0.0070772	0.0746246	0.358832	0.0221055	0.207981	0.341702	0.0133721	0.128497
cg09717970	1635	1	2518104	2518104	1	FAM213B;FAM213B;FAM213B;FAM213B;FAM213B;FAM213B;FAM213B;FAM213B	NR_036638;NR_036637;NM_001195741;NM_001195740;NM_152371;NM_001195738;NM_001195737;NM_001195736	Body;Body;TSS200;TSS200;TSS200;TSS200;TSS200;TSS200	TSS200;Body	chr1:2517397-2518892	Island	0.0260803	0.0231179	0.0317036	0.0259259	0.0115249	0.0362658	0.0117508	0.0276559	0.0332489
cg16599266;cg12733759;cg12100411;cg10709027	1636	1	2518110	2518241	132	C1orf93	NM_152371	TSS200	TSS200	chr1:2517397-2518892	Island	0.062796	0.0364133	0.0728053	0.0657905	0.0429406	0.0639303	0.0573913	0.03058	0.0750499
cg02292066;cg21290290	1637	1	2518269	2518275	7	C1orf93;C1orf93	NM_152371;NM_152371	5'UTR;1stExon	5'UTR;1stExon	chr1:2517397-2518892	Island	0.174083	0.192457	0.212999	0.236145	0.230289	0.234241	0.199525	0.220126	0.218118
cg03709938;cg21391741;cg13804377;cg26265410	1665	1	2560950	2561439	490	MMEL1	NM_033467	5'UTR	5'UTR	chr1:2559892-2561055	Island	0.711903	0.740791	0.771165	0.492046	0.631329	0.468342	0.711048	0.75746	0.6714
cg21274363	1666	1	2561796	2561796	1	MMEL1	NM_033467	5'UTR	5'UTR	chr1:2559892-2561055	S_Shore	0.726347	0.729108	0.695137	0.74312	0.813884	0.744419	0.760291	0.795202	0.753405
cg16294255;cg11405194;cg04526324	1667	1	2562574	2562819	246	MMEL1	NM_033467	5'UTR	5'UTR	chr1:2559892-2561055	S_Shore	0.838223	0.838993	0.863213	0.802866	0.900574	0.820028	0.826965	0.888228	0.821722
cg27642744;cg19633446;cg14799870	1668	1	2563915	2563969	55	MMEL1	NM_033467	5'UTR	5'UTR	chr1:2559892-2561055	S_Shelf	0.784168	0.897484	0.828587	0.792296	0.879535	0.807388	0.818056	0.88045	0.811445
cg16022081	1669	1	2564329	2564329	1	MMEL1;MMEL1	NM_033467;NM_033467	1stExon;5'UTR	5'UTR;1stExon	chr1:2559892-2561055	S_Shelf	0.583269	0.847635	0.744459	0.600044	0.872547	0.746032	0.605221	0.83693	0.7624
cg11382394	1670	1	2564504	2564504	1	MMEL1	NM_033467	TSS200	TSS200	chr1:2559892-2561055	S_Shelf	0.513631	0.913232	0.77922	0.296598	0.829576	0.670908	0.505514	0.824743	0.692769
cg03841151;cg26331160;cg05031276	1692	1	2706261	2706333	73	TTC34	NM_001242672	TSS200	TSS200	chr1:2706025-2706961	Island	0.944296	0.982994	0.633769	0.105195	0.415819	0.161345	0.702554	0.919124	0.666196
cg04716261	1836	1	2937999	2937999	1	ACTRT2	NM_080431	TSS200	TSS200	chr1:2938633-2939043	N_Shore	0.439975	0.240578	0.386889	0.396683	0.248429	0.146802	0.535702	0.274374	0.368652
cg18123385;cg18041140	1837	1	2938122	2938149	28	ACTRT2;ACTRT2	NM_080431;NM_080431	1stExon;5'UTR	5'UTR;1stExon	chr1:2938633-2939043	N_Shore	0.543388	0.527989	0.570168	0.544605	0.632316	0.519792	0.620278	0.642176	0.568748
cg24669191;cg10888031;cg06169627;cg07795402	1838	1	2938646	2938954	309	ACTRT2	NM_080431	1stExon	1stExon	chr1:2938633-2939043	Island	0.854205	0.904982	0.832691	0.886182	0.912603	0.852038	0.866647	0.875749	0.825828
cg13947317	1839	1	2939463	2939463	1	ACTRT2;ACTRT2	NM_080431;NM_080431	1stExon;3'UTR	1stExon;3'UTR	chr1:2938633-2939043	S_Shore	0.954131	0.977371	0.944373	0.950709	0.950012	0.962553	0.954411	0.951223	0.966939
cg11229543;cg07363855	1863	1	2984445	2984470	26	PRDM16;PRDM16;FLJ42875;FLJ42875	NM_199454;NM_022114;NR_015440;NR_024371	TSS1500;TSS1500;TSS200;TSS200	TSS1500;TSS200	chr1:2983925-2987962	Island	0.0776298	0.0333292	0.0950915	0.059152	0.0769516	0.0776756	0.0726634	0.0732182	0.114015
cg07348009;cg25152368;cg08541612;cg14428543	1866	1	2985689	2985728	40	PRDM16;FLJ42875;PRDM16;FLJ42875	NM_022114;NR_015440;NM_199454;NR_024371	TSS200;TSS1500;TSS200;TSS1500	TSS1500;TSS200	chr1:2983925-2987962	Island	0.0473683	0.0223722	0.0633801	0.186599	0.0325432	0.0508676	0.12474	0.049956	0.0450995
cg25472764;cg16271002;cg05563388	2162	1	3371098	3371107	10	ARHGEF16	NM_014448	TSS200	TSS200	chr1:3370905-3371683	Island	0.0261081	0.0128861	0.0412293	0.0206351	0.0209298	0.035971	0.0155817	0.0202757	0.0443369
cg05254257	2163	1	3371334	3371334	1	ARHGEF16;ARHGEF16	NM_014448;NM_014448	1stExon;5'UTR	5'UTR;1stExon	chr1:3370905-3371683	Island	0.0299061	0.0274015	0.0389248	0.0302542	0.0318512	0.0602126	0.0366814	0.0222903	0.0516781
cg16723738	2164	1	3371586	3371586	1	ARHGEF16	NM_014448	5'UTR	5'UTR	chr1:3370905-3371683	Island	0.0214147	0.0149745	0.0500108	0.0235585	0.0477733	0.0316791	0.0174081	0.0424648	0.0702665
cg27526892	2165	1	3372482	3372482	1	ARHGEF16	NM_014448	5'UTR	5'UTR	chr1:3370905-3371683	S_Shore	0.86296	0.977102	0.943027	0.857189	0.950154	0.933107	0.90256	0.953603	0.942205
cg01930478	2166	1	3373794	3373794	1	ARHGEF16	NM_014448	5'UTR	5'UTR	chr1:3370905-3371683	S_Shelf	0.853889	0.827357	0.81362	0.855234	0.823728	0.853055	0.876346	0.597365	0.799396
cg21197219;cg15223429	2167	1	3374906	3375024	119	ARHGEF16	NM_014448	5'UTR	5'UTR	chr1:3370905-3371683	S_Shelf	0.765675	0.0994153	0.2247	0.752758	0.040409	0.314914	0.796194	0.0781544	0.224684
cg15154191	2287	1	3527782	3527782	1	MEGF6	NM_001409	1stExon	1stExon	chr1:3527619-3528078	Island	0.00757603	1e-06	0.0226013	0.0178091	0.0113204	0.0133054	0.00854346	0.00631413	0.0174388
cg16033941	2288	1	3527997	3527997	1	MEGF6;MEGF6	NM_001409;NM_001409	1stExon;5'UTR	5'UTR;1stExon	chr1:3527619-3528078	Island	0.0150746	0.0039659	0.0289042	0.00441214	0.0134708	0.0334769	0.013976	0.0219886	0.0249743
cg22783358;cg21830313;cg10663666;cg09601544;cg14929635	2289	1	3528060	3528114	55	MEGF6	NM_001409	TSS200	TSS200	chr1:3527619-3528078	Island	0.0264348	0.0130658	0.0581031	0.0329081	0.0303251	0.0536765	0.0295805	0.0205557	0.0468684
cg00778905;cg06188019;cg01277815;cg25216613;cg25428372	2300	1	3541386	3541535	150	TPRG1L	NM_182752	TSS200	TSS200	chr1:3540767-3542241	Island	0.032675	0.0176272	0.0412438	0.0332329	0.027451	0.0441416	0.0250802	0.0271455	0.0434497
cg10074513;cg19359929	2301	1	3541656	3541763	108	TPRG1L	NM_182752	1stExon	1stExon	chr1:3540767-3542241	Island	0.00845109	0.00855753	0.0225949	0.00799944	0.00904511	0.0273514	0.00987266	0.0161814	0.0167366
cg13501117;cg01530317	2327	1	3566577	3566579	3	WDR8;WDR8	NM_017818;NM_017818	1stExon;5'UTR	5'UTR;1stExon	chr1:3566445-3569636	Island	0.0400063	0.0179198	0.0403232	0.026112	0.038049	0.0479517	0.0311455	0.0259162	0.0545445
cg00780805;cg01101400;cg06782351;cg18279839;cg06839380;cg07174627;cg17801268;cg04344205	2328	1	3566701	3566818	118	WDR8	NM_017818	TSS200	TSS200	chr1:3566445-3569636	Island	0.0512651	0.0122923	0.0327759	0.041587	0.0187997	0.0395451	0.0393761	0.0149917	0.035676
cg10654015;cg19783114	2333	1	3569044	3569046	3	TP73;TP73;TP73;TP73;TP73;TP73	NM_005427;NM_001204188;NM_001204186;NM_001204185;NM_001204184;NM_001204187	TSS200;TSS200;TSS200;TSS200;TSS200;TSS200	TSS200	chr1:3566445-3569636	Island	0.00362811	0.00645934	0.0237787	0.0146773	0.011546	0.0310779	0.00929195	0.016131	0.0265384
cg16741710;cg05924583	2334	1	3569386	3569624	239	TP73	NM_005427	5'UTR	5'UTR	chr1:3566445-3569636	Island	0.0152995	0.01983	0.0390667	0.0179508	0.0551376	0.0387715	0.013346	0.0381037	0.0332123
cg11504517	2335	1	3569899	3569899	1	TP73	NM_005427	5'UTR	5'UTR	chr1:3566445-3569636	S_Shore	0	0	0.149706	0	0	0.173046	0	0	0.132007
cg04281243	2336	1	3572467	3572467	1	TP73;TP73;TP73;TP73;TP73;TP73	NM_005427;NM_001204188;NM_001204186;NM_001204185;NM_001204184;NM_001204187	5'UTR;5'UTR;5'UTR;5'UTR;5'UTR;5'UTR	5'UTR	chr1:3566445-3569636	S_Shelf	0.923139	0.976057	0.929634	0.879229	0.931868	0.929766	0.91699	0.950952	0.908439
cg04493946;cg18873878;cg27340829	2355	1	3607097	3607143	47	TP73;TP73;TP73;TP73	NM_005427;NM_001126240;NM_001126241;NM_001126242	Body;TSS200;TSS200;TSS200	TSS200;Body	chr1:3607096-3607553	Island	0.869089	0.903482	0.845336	0.852221	0.874467	0.873399	0.865796	0.896663	0.864073
cg03846767;cg24878868;cg26208930	2356	1	3607292	3607425	134	TP73;TP73;TP73;TP73;TP73;TP73;TP73	NM_001126240;NM_005427;NM_001126242;NM_001126241;NM_001126241;NM_001126240;NM_001126242	1stExon;Body;5'UTR;1stExon;5'UTR;5'UTR;1stExon	5'UTR;1stExon;Body	chr1:3607096-3607553	Island	0.889588	0.834619	0.809076	0.869138	0.866868	0.817887	0.879364	0.885274	0.787362
cg00397104;cg14037182	2393	1	3662685	3662738	54	KIAA0495	NM_207306	1stExon	1stExon	chr1:3662963-3664085	N_Shore	0.896184	0.929967	0.808748	0.832158	0.898296	0.788499	0.886096	0.901893	0.815041
cg23666378;cg01793449;cg10634619;cg15472784	2395	1	3663164	3663531	368	KIAA0495;KIAA0495	NM_207306;NM_207306	1stExon;5'UTR	5'UTR;1stExon	chr1:3662963-3664085	Island	0.0644207	0.0698225	0.0821371	0.0557713	0.0961289	0.0806064	0.0687542	0.0966408	0.0972434
cg25467973;cg05491852	2396	1	3663705	3663832	128	KIAA0495;KIAA0495	NM_207306;NM_207306	1stExon;5'UTR	5'UTR;1stExon	chr1:3662963-3664085	Island	0.0379205	0.021134	0.042432	0.0276356	0.0431853	0.0489041	0.0354242	0.0334463	0.0377653
cg24934561;cg16991768;cg03909781;cg03609308	2397	1	3663902	3664084	183	KIAA0495	NM_207306	TSS200	TSS200	chr1:3662963-3664085	Island	0.0120855	0.00560308	0.0314403	0.0175876	0.00794097	0.0284854	0.0172572	0.0120265	0.0304127
cg11125369	2415	1	3689145	3689145	1	SMIM1;SMIM1	NM_001163724;NM_001288583	TSS1500;TSS200	TSS1500;TSS200	chr1:3688553-3689684	Island	0.0380173	0.0388909	0.0898332	0.0730429	0.0426201	0.101569	0.0349004	0.0528053	0.0828996
cg07624915;cg07549162;cg22704068;cg02454982	2416	1	3689151	3689201	51	LOC388588	NM_001163724	TSS200	TSS200	chr1:3688553-3689684	Island	0.0275598	0.0281639	0.0429935	0.0196778	0.0108307	0.0420265	0.0178546	0.0238824	0.0420532
cg14531184;cg09561157;cg01535630	2417	1	3689454	3689683	230	SMIM1;SMIM1	NM_001288583;NM_001163724	5'UTR;5'UTR	5'UTR	chr1:3688553-3689684	Island	0.258221	0.198059	0.220683	0.177617	0.222075	0.191612	0.25683	0.283959	0.24111
cg09850012	2418	1	3690494	3690494	1	LOC388588	NM_001163724	5'UTR	5'UTR	chr1:3688553-3689684	S_Shore	0.833252	0.684214	0.609936	0.825797	0.707724	0.647987	0.844925	0.778486	0.642543
cg10555106	2419	1	3691387	3691387	1	LOC388588	NM_001163724	5'UTR	5'UTR	chr1:3688553-3689684	S_Shore	0.867618	0.432498	0.493755	0.843731	0.50293	0.619603	0.869944	0.566368	0.493877
cg17709703;cg01923523;cg19595850;cg14550570	2436	1	3712510	3712988	479	LRRC47	NM_020710	1stExon	1stExon	chr1:3712398-3713234	Island	0.0362986	0.0192735	0.0578471	0.0412991	0.0385366	0.0709629	0.0435814	0.0309731	0.0717601
cg05643503;cg19148051;cg19828298;cg19293764	2437	1	3713094	3713155	62	LRRC47	NM_020710	TSS200	TSS200	chr1:3712398-3713234	Island	0.0184449	0.0142672	0.0245918	0.0113351	0.019396	0.0263325	0.0116761	0.0129578	0.0300964
cg03808734;cg15525503;cg00905725;cg12679050	2463	1	3772978	3773316	339	DFFB;KIAA0562	NM_004402;NM_014704	TSS1500;5'UTR	TSS1500;5'UTR	chr1:3773187-3774465	Island	0.112647	0.0741799	0.0880006	0.0681431	0.067116	0.0703712	0.110474	0.0773346	0.0861835
cg11416533	2464	1	3773643	3773643	1	KIAA0562;DFFB;KIAA0562	NM_014704;NM_004402;NM_014704	1stExon;TSS1500;5'UTR	TSS1500;5'UTR;1stExon	chr1:3773187-3774465	Island	0.064867	0.0424929	0.115738	0.0700692	0.0516293	0.156001	0.0762488	0.0504201	0.124849
cg08889585;cg04835615	2465	1	3773822	3773828	7	DFFB;KIAA0562	NM_004402;NM_014704	TSS200;TSS200	TSS200	chr1:3773187-3774465	Island	0.0175442	0.0115104	0.0442744	0.0193648	0.0252863	0.0535468	0.0236254	0.0118108	0.0507591
cg14213620;cg08459627	2466	1	3773909	3773958	50	DFFB;DFFB;KIAA0562	NM_004402;NM_004402;NM_014704	5'UTR;1stExon;TSS200	TSS200;5'UTR;1stExon	chr1:3773187-3774465	Island	0.00925433	0.00681025	0.024684	0.00644763	0.00999732	0.0277345	0.00509326	0.00943306	0.028355
cg03291684;cg22990996	2467	1	3773974	3773984	11	CEP104;DFFB;DFFB;DFFB;DFFB;DFFB	NM_014704;NM_004402;NM_001282669;NM_004402;NM_001282669;NR_104222	TSS200;5'UTR;5'UTR;1stExon;1stExon;Body	TSS200;5'UTR;1stExon;Body	chr1:3773187-3774465	Island	0.019416	0.0191285	0.0401374	0.00947909	0.0250659	0.0349028	0.0177399	0.0158702	0.0356254
cg18237277	2468	1	3774198	3774198	1	DFFB;KIAA0562	NM_004402;NM_014704	1stExon;TSS1500	TSS1500;1stExon	chr1:3773187-3774465	Island	0.0395931	0.0329298	0.0630486	0.0358465	0.0374467	0.0692272	0.0385011	0.0402166	0.083613
cg05565139;cg25762395	2495	1	3816839	3816842	4	C1orf174;C1orf174;LINC01134	NM_207356;NM_207356;NR_024455	1stExon;5'UTR;TSS200	TSS200;5'UTR;1stExon	chr1:3816356-3818084	Island	0.0141474	0.00828081	0.0437752	0.0145678	0.0175891	0.0235156	0.00941527	0.0156657	0.0371149
cg06398147;cg18723777;cg02529166;cg09633588	2496	1	3816985	3817016	32	C1orf174;LINC01134	NM_207356;NR_024455	TSS200;Body	TSS200;Body	chr1:3816356-3818084	Island	0.00849001	0.00468691	0.0359318	0.00780551	0.00786954	0.0305493	0.00912135	0.00773596	0.0254374
cg11835068;cg10146268;cg01982088;cg16563230	2660	1	4714974	4714991	18	AJAP1;AJAP1	NM_018836;NM_001042478	TSS200;TSS200	TSS200	chr1:4713989-4716555	Island	0.0362131	0.0177775	0.0376338	0.318979	0.264574	0.387174	0.0608187	0.0309204	0.0441692
cg09175749;cg04027805	2661	1	4715467	4715479	13	AJAP1;AJAP1;AJAP1;AJAP1	NM_018836;NM_001042478;NM_018836;NM_001042478	5'UTR;1stExon;1stExon;5'UTR	5'UTR;1stExon	chr1:4713989-4716555	Island	0.029394	0.00843438	0.0325967	0.301795	0.167875	0.261239	0.142489	0.00625483	0.0349739
cg10100287	2935	1	6047905	6047905	1	NPHP4	NM_015102	5'UTR	5'UTR	chr1:6051595-6052955	N_Shelf	0.722301	0.945659	0.835886	0.807848	0.856334	0.829445	0.80055	0.865974	0.814256
cg07493184	2936	1	6048938	6048938	1	NPHP4;NPHP4;NPHP4;NPHP4	NM_015102;NR_111987;NM_001291594;NM_001291593	5'UTR;Body;5'UTR;5'UTR	5'UTR;Body	chr1:6051595-6052955	N_Shelf	0.849837	0.968001	0.812122	0.84269	0.930296	0.857267	0.861813	0.945911	0.834117
cg03026397	2937	1	6050328	6050328	1	NPHP4	NM_015102	5'UTR	5'UTR	chr1:6051595-6052955	N_Shore	0.906537	0.985396	0.930571	0.936108	0.948488	0.922394	0.904053	0.9551	0.928158
cg04100174	2938	1	6050627	6050627	1	NPHP4;NPHP4;NPHP4;NPHP4	NM_015102;NR_111987;NM_001291594;NM_001291593	5'UTR;Body;5'UTR;5'UTR	5'UTR;Body	chr1:6051595-6052955	N_Shore	0.940062	0.985838	0.947319	0.918986	0.965355	0.9461	0.92737	0.961325	0.947925
cg24050636;cg16993213	2939	1	6050882	6051358	477	NPHP4;KCNAB2;NPHP4;NPHP4;NPHP4	NM_015102;NM_001199861;NR_111987;NM_001291594;NM_001291593	5'UTR;TSS1500;Body;5'UTR;5'UTR	TSS1500;5'UTR;Body	chr1:6051595-6052955	N_Shore	0.447483	0.485673	0.45764	0.434835	0.489935	0.43331	0.441486	0.493573	0.442804
cg21290806;cg12363753	2940	1	6051502	6051504	3	NPHP4;KCNAB2;NPHP4;NPHP4;NPHP4	NM_015102;NM_001199861;NR_111987;NM_001291594;NM_001291593	5'UTR;TSS1500;Body;5'UTR;5'UTR	TSS1500;5'UTR;Body	chr1:6051595-6052955	N_Shore	0.141	0.020801	0.0762761	0.136515	0.0379228	0.053503	0.138631	0.0559617	0.0730652
cg04898195;cg10122302;cg07517005;cg00069017	2941	1	6051551	6051640	90	NPHP4	NM_015102	5'UTR	5'UTR	chr1:6051595-6052955	Island	0.0542415	0.020876	0.0463362	0.0420188	0.0282871	0.0503177	0.0437791	0.0297258	0.0482666
cg21770540;cg22905805	2942	1	6052166	6052174	9	NPHP4;KCNAB2;NPHP4;NPHP4;NPHP4	NM_015102;NM_001199861;NR_111987;NM_001291594;NM_001291593	5'UTR;TSS200;Body;5'UTR;5'UTR	TSS200;5'UTR;Body	chr1:6051595-6052955	Island	0.00887409	0.00625671	0.0248045	0.0111812	0.0134378	0.0292442	0.013706	0.0126048	0.0228859
cg07420961	2943	1	6052177	6052177	1	NPHP4	NM_015102	5'UTR	5'UTR	chr1:6051595-6052955	Island	0.00956888	0.00404292	0.0125436	0.00726639	0.0147078	0.0222363	0.00895357	0.0170009	0.0204205
cg10779081;cg25225169;cg03256821	2944	1	6052329	6052341	13	NPHP4;KCNAB2;NPHP4;NPHP4;NPHP4;NPHP4;NPHP4;NPHP4	NM_015102;NM_001199861;NM_001291594;NM_015102;NM_001291593;NR_111987;NM_001291594;NM_001291593	5'UTR;TSS200;1stExon;1stExon;1stExon;Body;5'UTR;5'UTR	TSS200;5'UTR;1stExon;Body	chr1:6051595-6052955	Island	0.0145583	0.0124818	0.0167087	0.0107977	0.0113727	0.0304389	0.0152574	0.0166975	0.0207651
cg05933935	2945	1	6052487	6052487	1	NPHP4;NPHP4	NM_015102;NM_015102	1stExon;5'UTR	5'UTR;1stExon	chr1:6051595-6052955	Island	0.00721471	1e-06	0.0181667	0.00134809	0.00237256	0.0155404	0.00258687	0.00597038	0.0244898
cg15604190;cg20383686	2946	1	6052593	6052612	20	NPHP4	NM_015102	TSS200	TSS200	chr1:6051595-6052955	Island	0.0262289	0.0169586	0.0388399	0.0206111	0.0165358	0.0373579	0.0141605	0.015468	0.0407419
cg23911213	2947	1	6052615	6052615	1	KCNAB2;NPHP4;NPHP4;NPHP4;NPHP4;KCNAB2	NM_001199861;NM_001291594;NM_015102;NM_001291593;NR_111987;NM_001199861	1stExon;TSS200;TSS200;TSS200;TSS200;5'UTR	TSS200;5'UTR;1stExon	chr1:6051595-6052955	Island	0.0150731	0.0178182	0.0479194	0.00757688	0.0225714	0.0510159	0.0138003	0.0169953	0.0403705
cg23994888	2948	1	6052642	6052642	1	NPHP4	NM_015102	TSS200	TSS200	chr1:6051595-6052955	Island	0.0038567	0.003567	0.0114664	0.000691356	0.00524557	0.015289	0.00188105	0.00188036	0.0118418
cg14223327	2949	1	6052672	6052672	1	KCNAB2;NPHP4;NPHP4;NPHP4;NPHP4;KCNAB2	NM_001199861;NM_001291594;NM_015102;NM_001291593;NR_111987;NM_001199861	1stExon;TSS200;TSS200;TSS200;TSS200;5'UTR	TSS200;5'UTR;1stExon	chr1:6051595-6052955	Island	0.00774163	0.0187015	0.01758	0.00875542	0.013685	0.0211705	0.00845308	0.0128444	0.0131547
cg13516390	2951	1	6052785	6052785	1	KCNAB2;NPHP4;NPHP4;NPHP4;NPHP4;KCNAB2	NM_001199861;NM_001291594;NM_015102;NM_001291593;NR_111987;NM_001199861	1stExon;TSS1500;TSS1500;TSS1500;TSS1500;5'UTR	TSS1500;5'UTR;1stExon	chr1:6051595-6052955	Island	0.00662874	0.00505132	0.0105965	0.0229123	0.00676979	0.0177744	1e-06	0.0119677	0.0223156
cg01096738	2953	1	6053742	6053742	1	NPHP4;NPHP4;NPHP4;NPHP4;KCNAB2	NM_001291594;NM_015102;NM_001291593;NR_111987;NM_001199861	TSS1500;TSS1500;TSS1500;TSS1500;5'UTR	TSS1500;5'UTR	chr1:6051595-6052955	S_Shore	0.110765	0.122792	0.234887	0.125825	0.258496	0.239201	0.103766	0.145397	0.249671
cg05151379	2955	1	6055007	6055007	1	KCNAB2	NM_001199861	5'UTR	5'UTR	chr1:6051595-6052955	S_Shelf	0.633209	0.430862	0.504398	0.617461	0.470037	0.531102	0.652766	0.509218	0.514346
cg25915572;cg23568810;cg24468533	2972	1	6084649	6084762	114	KCNAB2;KCNAB2;KCNAB2	NM_003636;NM_172130;NM_001199861	TSS1500;TSS1500;5'UTR	TSS1500;5'UTR	chr1:6086244-6086494	N_Shore	0.92571	0.922226	0.822367	0.930099	0.885497	0.84898	0.923235	0.869868	0.823083
cg07735536;cg16495328	2974	1	6086029	6086035	7	KCNAB2;KCNAB2;KCNAB2	NM_003636;NM_172130;NM_001199861	TSS200;TSS200;5'UTR	TSS200;5'UTR	chr1:6086244-6086494	N_Shore	0.848639	0.891886	0.68237	0.772755	0.791229	0.606564	0.816015	0.793221	0.641909
cg18192083	2976	1	6086254	6086254	1	KCNAB2;KCNAB2	NM_003636;NM_172130	TSS200;TSS200	TSS200	chr1:6086244-6086494	Island	0.48332	0.354777	0.235705	0.364293	0.247741	0.265904	0.246602	0.166815	0.28299
cg27150954;cg19814116;cg05701590	2977	1	6086356	6086483	128	KCNAB2;KCNAB2;KCNAB2;KCNAB2;KCNAB2	NM_003636;NM_172130;NM_001199861;NM_003636;NM_172130	1stExon;1stExon;5'UTR;5'UTR;5'UTR	5'UTR;1stExon	chr1:6086244-6086494	Island	0.69604	0.55748	0.525777	0.580233	0.532019	0.510653	0.503858	0.469619	0.484841
cg03726628;cg02394186	2978	1	6088407	6088550	144	KCNAB2;KCNAB2;KCNAB2	NM_001199861;NM_003636;NM_172130	5'UTR;5'UTR;5'UTR	5'UTR	chr1:6086244-6086494	S_Shelf	0.897318	0.973037	0.933145	0.899156	0.942601	0.93867	0.92389	0.931061	0.93421
cg07922513	2979	1	6089454	6089454	1	KCNAB2;KCNAB2	NM_003636;NM_172130	5'UTR;5'UTR	5'UTR	chr1:6086244-6086494	S_Shelf	0.92226	0.916067	0.931508	0.86999	0.936107	0.965367	0.913819	0.959992	0.943165
cg22912890	2980	1	6090481	6090481	1	KCNAB2;KCNAB2;KCNAB2	NM_001199861;NM_003636;NM_172130	5'UTR;5'UTR;5'UTR	5'UTR	chr1:6086244-6086494	S_Shelf	0.907699	0.738715	0.915875	0.73898	0.840791	0.887825	0.832427	0.762786	0.891724
cg02755541	3006	1	6108725	6108725	1	KCNAB2;KCNAB2;KCNAB2;KCNAB2;KCNAB2;KCNAB2	NM_001199861;NM_003636;NM_172130;NM_001199860;NM_001199862;NM_001199863	Body;Body;Body;Body;5'UTR;5'UTR	5'UTR;Body	chr1:6111609-6111836	N_Shelf	0.874166	0.773695	0.561051	0.845946	0.741036	0.594074	0.865646	0.796152	0.578587
cg09702732	3007	1	6110579	6110579	1	KCNAB2;KCNAB2;KCNAB2;KCNAB2;KCNAB2;KCNAB2	NM_001199861;NM_003636;NM_172130;NM_001199860;NM_001199862;NM_001199863	Body;Body;Body;Body;5'UTR;5'UTR	5'UTR;Body	chr1:6111609-6111836	N_Shore	0.912884	0.963935	0.861684	0.888473	0.924463	0.899996	0.920754	0.973395	0.892913
cg01184901;cg00678862	3009	1	6113023	6113057	35	KCNAB2;KCNAB2;KCNAB2;KCNAB2;KCNAB2;KCNAB2	NM_001199861;NM_003636;NM_172130;NM_001199860;NM_001199863;NM_001199862	Body;Body;Body;Body;5'UTR;Body	5'UTR;Body	chr1:6111609-6111836	S_Shore	0.0536035	0.0107021	0.0701904	0.111635	0.02061	0.0725636	0.0363009	0.015336	0.040288
cg08055952	3017	1	6128913	6128913	1	KCNAB2;KCNAB2;KCNAB2;KCNAB2;KCNAB2;KCNAB2	NM_001199861;NM_003636;NM_172130;NM_001199860;NM_001199863;NM_001199862	Body;Body;Body;Body;5'UTR;Body	5'UTR;Body	chr1:6131635-6131985	N_Shelf	0.825035	0.85754	0.850805	0.882199	0.897095	0.858089	0.879628	0.895052	0.871415
cg11398922;cg07402711	3023	1	6132796	6132801	6	KCNAB2;KCNAB2;KCNAB2;KCNAB2;KCNAB2;KCNAB2;KCNAB2;KCNAB2;KCNAB2;KCNAB2;KCNAB2;KCNAB2	NM_001199863;NM_001199862;NM_001199861;NM_003636;NM_172130;NM_001199860;NM_001199861;NM_003636;NM_172130;NM_001199860;NM_001199863;NM_001199862	ExonBnd;ExonBnd;ExonBnd;ExonBnd;ExonBnd;ExonBnd;Body;Body;Body;Body;5'UTR;Body	5'UTR;Body;ExonBnd	chr1:6131635-6131985	S_Shore	0.846705	0.937523	0.817171	0.845555	0.885264	0.821967	0.847667	0.936299	0.834305
cg09310125	3026	1	6135084	6135084	1	KCNAB2;KCNAB2;KCNAB2;KCNAB2;KCNAB2;KCNAB2	NM_001199861;NM_003636;NM_172130;NM_001199860;NM_001199863;NM_001199862	Body;Body;Body;Body;5'UTR;Body	5'UTR;Body	chr1:6131635-6131985	S_Shelf	0.863334	0.94013	0.880365	0.89507	0.906989	0.875962	0.903688	0.934543	0.862811
cg16519705	3098	1	6240038	6240038	1	CHD5	NM_015557	1stExon	1stExon	chr1:6239237-6240814	Island	0.112527	0.0196229	0.0693968	0.279586	0.0421718	0.142996	0.270389	0.0371364	0.0851673
cg15772669	3099	1	6240392	6240392	1	CHD5	NM_015557	TSS200	TSS200	chr1:6239237-6240814	Island	0.0639768	0.0235351	0.0563692	0.265017	0.0334622	0.0807482	0.226033	0.0382886	0.0564044
cg04025728;cg05895952;cg15234483;cg16178974	3111	1	6259688	6259704	17	RPL22	NM_000983	TSS200	TSS200	chr1:6259178-6259883	Island	0.0122672	0.00613464	0.0167212	0.00710085	0.00841541	0.0212666	0.00889661	0.00916303	0.0176632
cg09526205;cg16094412;cg17579113;cg06147379	3117	1	6266023	6266099	77	LOC102724450;RNF207	NR_125997;NM_207396	TSS200;TSS200	TSS200	chr1:6265825-6266778	Island	0.0241791	0.0145585	0.0441973	0.019124	0.021467	0.0419484	0.0259587	0.024179	0.0525613
cg10907062	3118	1	6266210	6266210	1	LOC102724450;RNF207;RNF207	NR_125997;NM_207396;NM_207396	TSS1500;1stExon;5'UTR	TSS1500;5'UTR;1stExon	chr1:6265825-6266778	Island	0.0299409	0.0315262	0.0630639	0.0229493	0.0456684	0.0696155	0.0440852	0.0558929	0.083261
cg08611163	3119	1	6266360	6266360	1	RNF207;RNF207	NM_207396;NM_207396	5'UTR;1stExon	5'UTR;1stExon	chr1:6265825-6266778	Island	0.0392067	0.0281315	0.0384881	0.02705	0.0289435	0.0556169	0.0143838	0.0445502	0.0458423
cg11764177	3120	1	6266416	6266416	1	RNF207	NM_207396	5'UTR	5'UTR	chr1:6265825-6266778	Island	0.0494228	0.0400148	0.0603499	0.0243462	0.0486921	0.0712509	0.0302117	0.0641962	0.0674446
cg17900884	3140	1	6296090	6296090	1	ICMT	NM_012405	TSS200	TSS200	chr1:6295528-6296261	Island	0.0134562	0.00452918	0.0301411	0.0149928	0.0145584	0.0343656	0.00334846	0.00850028	0.0308436
cg01496408	3141	1	6296092	6296092	1	LINC00337;ICMT	NR_103534;NM_012405	TSS1500;TSS200	TSS1500;TSS200	chr1:6295528-6296261	Island	0.0242296	0.0139846	0.0232926	0.00907662	0.00570525	0.0227456	0.00782637	0.0158279	0.0292553
cg10118002	3142	1	6296095	6296095	1	ICMT	NM_012405	TSS200	TSS200	chr1:6295528-6296261	Island	0.013767	0.0170576	0.0277411	0.0221128	0.00833132	0.0277437	0.0164425	0.0222877	0.0361212
cg27112321;cg09702052	3143	1	6296251	6296254	4	LINC00337;ICMT	NR_103534;NM_012405	TSS200;TSS1500	TSS1500;TSS200	chr1:6295528-6296261	Island	0.071845	0.0342356	0.0503788	0.0489805	0.0275708	0.0460215	0.0631893	0.042587	0.0563375
cg00765655;cg20157525;cg19743103	3154	1	6304199	6304220	22	HES3	NM_001024598	TSS200	TSS200	chr1:6305148-6306463	N_Shore	0.00345093	0.00531678	0.0229503	0.00659362	0.0198405	0.0254694	0.00565479	0.0187248	0.0259385
cg04992704;cg10829621	3155	1	6304361	6304421	61	HES3	NM_001024598	5'UTR	5'UTR	chr1:6305148-6306463	N_Shore	0.0282117	0.0166374	0.0379026	0.0223434	0.0422273	0.0514833	0.0322996	0.0277984	0.0492507
cg06348737	3169	1	6316858	6316858	1	GPR153	NM_207370	5'UTR	5'UTR	chr1:6320137-6320942	N_Shelf	0.912924	0.847768	0.595777	0.931778	0.807824	0.611516	0.92007	0.815048	0.607254
cg04861645;cg13162088	3170	1	6318480	6318725	246	GPR153	NM_207370	5'UTR	5'UTR	chr1:6320137-6320942	N_Shore	0.900525	0.958235	0.907182	0.889529	0.940257	0.899992	0.89064	0.920357	0.91649
cg01909982;cg14958889;cg21927975	3171	1	6320450	6320757	308	GPR153	NM_207370	5'UTR	5'UTR	chr1:6320137-6320942	Island	0.0264989	0.0190097	0.0398925	0.0181917	0.0178408	0.0414457	0.0319807	0.031942	0.0328187
cg19267259;cg22346119	3257	1	6453427	6453452	26	ACOT7	NM_007274	1stExon	1stExon	chr1:6452814-6454185	Island	0.0212841	0.0191256	0.0263707	0.00918072	0.012919	0.0448634	0.0143292	0.0230482	0.0329339
cg22647241;cg01139962;cg02568911	3258	1	6453524	6453807	284	ACOT7;ACOT7	NM_007274;NM_007274	1stExon;5'UTR	5'UTR;1stExon	chr1:6452814-6454185	Island	0.0296234	0.0390344	0.0486582	0.0325004	0.0390824	0.0499099	0.0287929	0.0547108	0.0500734
cg17429065;cg00507532;cg27316808;cg26896160	3259	1	6453910	6454004	95	ACOT7	NM_007274	TSS200	TSS200	chr1:6452814-6454185	Island	0.0628805	0.0335016	0.0778478	0.0553519	0.0435357	0.068023	0.0410287	0.040372	0.0779291
cg03476000	3272	1	6480167	6480167	1	HES2	NM_019089	TSS200	TSS200	chr1:6479057-6480938	Island	0.0334726	0.0238421	0.0840466	0.01867	0.0483222	0.0671771	0.0314545	0.0422577	0.0846149
cg27307523;cg00297432;cg24017268;cg18953405	3277	1	6484668	6484820	153	ESPN	NM_031475	TSS200	TSS200	chr1:6484503-6485327	Island	0.181375	0.158238	0.123678	0.182062	0.153356	0.127076	0.179767	0.161917	0.138552
cg27091900	3278	1	6484872	6484872	1	ESPN;ESPN	NM_031475;NM_031475	5'UTR;1stExon	5'UTR;1stExon	chr1:6484503-6485327	Island	0.0666012	0.0168866	0.040137	0.0681066	0.0379075	0.042628	0.100847	0.0395859	0.0445538
cg24153044	3279	1	6485201	6485201	1	ESPN	NM_031475	1stExon	1stExon	chr1:6484503-6485327	Island	0.25025	0.230065	0.18348	0.102913	0.257827	0.148103	0.205237	0.238824	0.283733
cg10059687	3315	1	6526129	6526129	1	TNFRSF25;TNFRSF25;TNFRSF25;TNFRSF25;TNFRSF25;TNFRSF25	NM_148965;NM_148970;NM_001039664;NM_148966;NM_148967;NM_003790	1stExon;1stExon;1stExon;1stExon;1stExon;1stExon	1stExon	chr1:6525996-6526228	Island	0.221939	0.353108	0.242888	0.134876	0.390496	0.223844	0.185437	0.483016	0.273234
cg12814070	3316	1	6526182	6526182	1	TNFRSF25;TNFRSF25;PLEKHG5;PLEKHG5;TNFRSF25;TNFRSF25;TNFRSF25;TNFRSF25;PLEKHG5;TNFRSF25;TNFRSF25;TNFRSF25;PLEKHG5;TNFRSF25;PLEKHG5;TNFRSF25;TNFRSF25	NM_148965;NM_148970;NM_001042665;NM_001042664;NM_148970;NM_001039664;NM_003790;NM_148967;NM_001042663;NM_003790;NM_148966;NM_001039664;NM_198681;NM_148965;NM_020631;NM_148967;NM_148966	1stExon;1stExon;3'UTR;3'UTR;5'UTR;5'UTR;5'UTR;5'UTR;3'UTR;1stExon;1stExon;1stExon;3'UTR;5'UTR;3'UTR;1stExon;5'UTR	5'UTR;1stExon;3'UTR	chr1:6525996-6526228	Island	0.102668	0.159474	0.0914511	0.0620688	0.302119	0.0836069	0.0754626	0.462844	0.104232
cg10539898;cg02064442;cg03893150;cg25491951;cg23114616	3317	1	6526309	6526398	90	TNFRSF25;PLEKHG5;TNFRSF25;PLEKHG5;PLEKHG5;TNFRSF25;PLEKHG5;TNFRSF25;PLEKHG5;TNFRSF25;TNFRSF25	NM_003790;NM_001042663;NM_148967;NM_001042665;NM_001042664;NM_148970;NM_198681;NM_148965;NM_020631;NM_001039664;NM_148966	TSS200;3'UTR;TSS200;3'UTR;3'UTR;TSS200;3'UTR;TSS200;3'UTR;TSS200;TSS200	TSS200;3'UTR	chr1:6525996-6526228	S_Shore	0.108601	0.190963	0.097259	0.0510451	0.248851	0.0901901	0.0800188	0.361934	0.129606
cg16532223	3331	1	6542083	6542083	1	PLEKHG5;PLEKHG5;PLEKHG5;PLEKHG5;PLEKHG5	NM_020631;NM_001042665;NM_198681;NM_001042664;NM_001042663	5'UTR;5'UTR;Body;5'UTR;Body	5'UTR;Body	chr1:6545143-6545559	N_Shelf	0.945142	0.896125	0.73898	0.885352	0.75816	0.802272	0.888758	0.819398	0.725776
cg12946080	3332	1	6543581	6543581	1	PLEKHG5;PLEKHG5;PLEKHG5;PLEKHG5;PLEKHG5	NM_020631;NM_001042665;NM_198681;NM_001042664;NM_001042663	5'UTR;5'UTR;Body;5'UTR;Body	5'UTR;Body	chr1:6545143-6545559	N_Shore	0.824325	0.844866	0.654545	0.831074	0.853541	0.669339	0.852878	0.867219	0.65612
cg17151560	3333	1	6544511	6544511	1	PLEKHG5;PLEKHG5;PLEKHG5;PLEKHG5;PLEKHG5	NM_020631;NM_001042665;NM_198681;NM_001042664;NM_001042663	5'UTR;5'UTR;Body;5'UTR;Body	5'UTR;Body	chr1:6545143-6545559	N_Shore	0.916996	0.957639	0.822503	0.85962	0.959625	0.865563	0.925322	0.981125	0.881336
cg05462761;cg15205204	3334	1	6545157	6545172	16	PLEKHG5;PLEKHG5;PLEKHG5;PLEKHG5;PLEKHG5	NM_020631;NM_001042665;NM_198681;NM_001042664;NM_001042663	5'UTR;5'UTR;Body;5'UTR;Body	5'UTR;Body	chr1:6545143-6545559	Island	0.30005	0.308092	0.355885	0.145684	0.384088	0.259087	0.326036	0.483725	0.414908
cg12905865	3335	1	6545814	6545814	1	PLEKHG5;PLEKHG5;PLEKHG5;PLEKHG5;PLEKHG5	NM_020631;NM_001042665;NM_198681;NM_001042664;NM_001042663	5'UTR;5'UTR;Body;5'UTR;Body	5'UTR;Body	chr1:6545143-6545559	S_Shore	0.0442169	0.0907323	0.047216	0.0366916	0.0492459	0.0638384	0.0642114	0.0869272	0.0732474
cg00918541;cg17329304	3336	1	6546027	6546083	57	PLEKHG5;PLEKHG5;PLEKHG5;PLEKHG5;PLEKHG5	NM_020631;NM_001042665;NM_198681;NM_001042664;NM_001042663	5'UTR;TSS200;Body;5'UTR;Body	TSS200;5'UTR;Body	chr1:6545143-6545559	S_Shore	0.0442964	0.0384875	0.0936002	0.0144156	0.11498	0.0588427	0.0468081	0.0946081	0.11609
cg24535622;cg17589124;cg01665243;cg04232903	3337	1	6546574	6546839	266	PLEKHG5;PLEKHG5;PLEKHG5;PLEKHG5;PLEKHG5	NM_020631;NM_001042665;NM_198681;NM_001042664;NM_001042663	5'UTR;TSS1500;Body;5'UTR;Body	TSS1500;5'UTR;Body	chr1:6545143-6545559	S_Shore	0.120261	0.0519071	0.0803999	0.116612	0.163733	0.0958414	0.110093	0.123976	0.0901804
cg11432443;cg05128003	3338	1	6548491	6548963	473	PLEKHG5;PLEKHG5;PLEKHG5;PLEKHG5	NM_020631;NM_198681;NM_001042664;NM_001042663	5'UTR;Body;5'UTR;Body	5'UTR;Body	chr1:6550083-6551115	N_Shore	0.87959	0.913652	0.871934	0.837563	0.725108	0.905077	0.86769	0.854978	0.889111
cg19779116;cg00543406	3339	1	6550171	6550346	176	PLEKHG5;PLEKHG5;PLEKHG5;PLEKHG5	NM_020631;NM_198681;NM_001042664;NM_001042663	5'UTR;Body;5'UTR;Body	5'UTR;Body	chr1:6550083-6551115	Island	0.0287566	0.0189463	0.0408895	0.0277215	0.0227776	0.0431222	0.02973	0.0307245	0.0475235
cg27299712	3340	1	6550532	6550532	1	PLEKHG5;PLEKHG5;PLEKHG5;PLEKHG5;PLEKHG5	NM_020631;NM_198681;NM_001042664;NM_001042663;NM_001042664	5'UTR;Body;5'UTR;Body;1stExon	5'UTR;1stExon;Body	chr1:6550083-6551115	Island	0.266531	0.215386	0.242573	0.198658	0.222833	0.296668	0.210534	0.192972	0.342627
cg03970039;cg27246467;cg19397707;cg20675044;cg08477740	3341	1	6550645	6550680	36	PLEKHG5;PLEKHG5;PLEKHG5;PLEKHG5	NM_020631;NM_001042664;NM_198681;NM_001042663	5'UTR;TSS200;Body;Body	TSS200;5'UTR;Body	chr1:6550083-6551115	Island	0.0140714	0.00475452	0.0188551	0.00823857	0.00878685	0.0205209	0.0123978	0.00558113	0.0295472
cg09427509	3342	1	6550846	6550846	1	PLEKHG5;PLEKHG5;PLEKHG5;PLEKHG5;PLEKHG5;PLEKHG5	NM_020631;NM_001265594;NM_001042664;NM_001265592;NM_001042663;NM_198681	5'UTR;TSS200;TSS1500;Body;Body;Body	TSS1500;TSS200;5'UTR;Body	chr1:6550083-6551115	Island	0.0353374	0.0293368	0.060232	0.0275766	0.0440747	0.0543778	0.0229418	0.0399276	0.0462705
cg03432716;cg10333471;cg10328583;cg05836788	3343	1	6550858	6551105	248	PLEKHG5;PLEKHG5;PLEKHG5;PLEKHG5	NM_020631;NM_198681;NM_001042663;NM_001042664	5'UTR;Body;Body;TSS1500	TSS1500;5'UTR;Body	chr1:6550083-6551115	Island	0.0472929	0.0359071	0.0738608	0.0309076	0.0373806	0.0720447	0.0373952	0.0435313	0.094492
cg20472752	3344	1	6551705	6551705	1	PLEKHG5;PLEKHG5;PLEKHG5;PLEKHG5;PLEKHG5;PLEKHG5;PLEKHG5	NM_020631;NM_001042664;NM_001265594;NM_020631;NM_001265592;NM_001042663;NM_198681	5'UTR;TSS1500;TSS1500;1stExon;Body;Body;Body	TSS1500;5'UTR;1stExon;Body	chr1:6550083-6551115	S_Shore	0.357536	0.109924	0.286929	0.322085	0.271218	0.301774	0.293605	0.14017	0.284994
cg21785723;cg09597335	3345	1	6551782	6551948	167	PLEKHG5;PLEKHG5;PLEKHG5;PLEKHG5	NM_198681;NM_020631;NM_001042663;NM_001042664	Body;TSS200;Body;TSS1500	TSS1500;TSS200;Body	chr1:6550083-6551115	S_Shore	0.735699	0.387622	0.601422	0.735031	0.635162	0.638867	0.609003	0.410782	0.589698
cg22483939	3352	1	6557018	6557018	1	PLEKHG5;PLEKHG5;PLEKHG5	NM_001265592;NM_001042663;NM_198681	1stExon;Body;Body	1stExon;Body	chr1:6557561-6557872	N_Shore	0.0645626	0.0415746	0.0899095	0.0607783	0.124451	0.109588	0.0767945	0.138347	0.132176
cg08444092;cg02661172;cg24542908	3353	1	6557167	6557252	86	PLEKHG5;PLEKHG5;PLEKHG5	NM_001265592;NM_001042663;NM_198681	TSS200;Body;Body	TSS200;Body	chr1:6557561-6557872	N_Shore	0.0301281	0.0211011	0.0545449	0.02751	0.0288212	0.0558672	0.0233253	0.0357136	0.0565344
cg07274506;cg03046264;cg04093404	3383	1	6614341	6614507	167	TAS1R1;TAS1R1;TAS1R1;TAS1R1;NOL9	NM_177541;NM_138697;NM_177540;NM_177539;NM_024654	TSS1500;TSS1500;TSS1500;TSS1500;1stExon	TSS1500;1stExon	chr1:6614136-6614835	Island	0.0256766	0.0176504	0.0279895	0.0178336	0.0252332	0.0451418	0.0169498	0.0208537	0.0372105
cg24047689	3384	1	6614587	6614587	1	TAS1R1;TAS1R1;NOL9;TAS1R1;TAS1R1;NOL9	NM_177541;NM_138697;NM_024654;NM_177540;NM_177539;NM_024654	TSS1500;TSS1500;5'UTR;TSS1500;TSS1500;1stExon	TSS1500;5'UTR;1stExon	chr1:6614136-6614835	Island	0.014756	0.0115427	0.0313604	0.0150591	0.0158735	0.0317049	0.0123214	0.016448	0.0400618
cg07399635;cg05086993;cg22792644;cg02973805;cg09513309;cg07997941	3385	1	6614658	6614800	143	TAS1R1;TAS1R1;NOL9;TAS1R1;TAS1R1	NM_177541;NM_138697;NM_024654;NM_177540;NM_177539	TSS1500;TSS1500;TSS200;TSS1500;TSS1500	TSS1500;TSS200	chr1:6614136-6614835	Island	0.144262	0.0405322	0.0729355	0.136415	0.052753	0.0735924	0.126792	0.0492526	0.0857639
cg13351430;cg02724638;cg20125336;cg02185557;cg00741410;cg23963591	3387	1	6615170	6615418	249	NOL9;TAS1R1;TAS1R1	NM_024654;NM_177540;NM_138697	TSS1500;TSS200;TSS200	TSS1500;TSS200	chr1:6614136-6614835	S_Shore	0.856481	0.912588	0.852195	0.828274	0.872633	0.84551	0.852937	0.887407	0.848889
cg24105407;cg27531553	3388	1	6615510	6615604	95	TAS1R1;TAS1R1;TAS1R1;NOL9;TAS1R1	NM_138697;NM_177539;NM_177540;NM_024654;NM_177541	1stExon;1stExon;1stExon;TSS1500;1stExon	TSS1500;1stExon	chr1:6614136-6614835	S_Shore	0.702811	0.836008	0.728814	0.701079	0.800336	0.757075	0.728964	0.793518	0.742119
cg14186992	3397	1	6639570	6639570	1	ZBTB48;TAS1R1;TAS1R1;TAS1R1;TAS1R1	NM_005341;NM_177541;NM_177539;NM_138697;NM_177540	TSS1500;3'UTR;3'UTR;Body;Body	TSS1500;Body;3'UTR	chr1:6639427-6640361	Island	0.686049	0.643802	0.546659	0.557479	0.672858	0.547353	0.692636	0.712966	0.578677
cg05820966;cg03699618;cg17500119;cg22431590	3399	1	6639853	6639959	107	ZBTB48;ZBTB48;ZBTB48	NM_005341;NM_001278648;NM_001278647	TSS200;TSS200;TSS200	TSS200	chr1:6639427-6640361	Island	0.0343868	0.0196505	0.0496362	0.0175846	0.0236668	0.0426436	0.0225567	0.0222162	0.0482871
cg09143576	3400	1	6640149	6640149	1	ZBTB48;ZBTB48	NM_005341;NM_005341	1stExon;5'UTR	5'UTR;1stExon	chr1:6639427-6640361	Island	0.00554786	0.00660152	0.01193	1e-06	0.0165886	0.0214427	0.00209859	0.00370885	0.0206226
cg20327061	3401	1	6640478	6640478	1	ZBTB48	NM_005341	5'UTR	5'UTR	chr1:6639427-6640361	S_Shore	0.232219	0.0819969	0.234273	0.170539	0.119679	0.268666	0.241466	0.111973	0.265277
cg11405531;cg24809958	3420	1	6661980	6662478	499	KLHL21	NM_014851	1stExon	1stExon	chr1:6661776-6663844	Island	0.0167816	0.0107832	0.0282856	0.0118938	0.0138958	0.0214427	0.0252299	0.0107875	0.0371885
cg22719269;cg06066711	3421	1	6662506	6662645	140	KLHL21	NM_014851	1stExon	1stExon	chr1:6661776-6663844	Island	0.0210948	0.0153387	0.0373758	0.0173774	0.0338884	0.0447154	0.0171913	0.024369	0.0429468
cg25479082;cg04813818	3422	1	6662996	6663004	9	KLHL21	NM_014851	TSS200	TSS200	chr1:6661776-6663844	Island	0.0430525	0.0288796	0.069337	0.0522971	0.0492117	0.0784288	0.0428124	0.0504788	0.0584796
cg17246131;cg18104196;cg02900253;cg21634673	3429	1	6673671	6673734	64	PHF13	NM_153812	TSS200	TSS200	chr1:6672786-6675741	Island	0.115141	0.0862083	0.128756	0.0785789	0.0907861	0.119572	0.0931129	0.0985801	0.132924
cg02357257;cg24635178	3442	1	6685072	6685087	16	THAP3	NM_138350	TSS200	TSS200	chr1:6685071-6685691	Island	0.101322	0.0122729	0.0470843	0.0721398	0.0509934	0.0544185	0.0891746	0.0303067	0.0490333
cg23756937	3443	1	6685092	6685092	1	THAP3;THAP3;THAP3	NM_001195753;NM_001195752;NM_138350	5'UTR;TSS200;TSS200	TSS200;5'UTR	chr1:6685071-6685691	Island	0.0382303	0.00502523	0.0439166	0.0194445	0.0236781	0.0543677	0.0261059	0.0187307	0.0510935
cg14848383;cg27300967	3444	1	6685149	6685162	14	THAP3	NM_138350	TSS200	TSS200	chr1:6685071-6685691	Island	0.030744	0.0173876	0.0427186	0.0423908	0.0329101	0.0500849	0.0225992	0.0373965	0.0442624
cg22742764	3445	1	6685293	6685293	1	THAP3;THAP3;THAP3	NM_001195752;NM_138350;NM_001195753	1stExon;1stExon;Body	1stExon;Body	chr1:6685071-6685691	Island	0.263621	0.196094	0.228611	0.237907	0.272689	0.285476	0.236355	0.248194	0.284957
cg21379708;cg07400628	3472	1	6761864	6761934	71	DNAJC11;DNAJC11	NM_018198;NM_018198	1stExon;5'UTR	5'UTR;1stExon	chr1:6761295-6762131	Island	0.0226957	0.0151448	0.0257769	0.0185244	0.0186889	0.028495	0.0111018	0.015721	0.0275405
cg03277828;cg10327276;cg26460931	3473	1	6762102	6762130	29	DNAJC11	NM_018198	TSS200	TSS200	chr1:6761295-6762131	Island	0.134578	0.0239859	0.0668317	0.123468	0.0378342	0.0734585	0.108209	0.0329607	0.0686566
cg12644588;cg24326501;cg16414762;cg01318691;cg19820248	3503	1	6845214	6845373	160	CAMTA1	NM_015215	TSS200	TSS200	chr1:6844313-6846366	Island	0.0282825	0.0137094	0.0455677	0.0256357	0.0264914	0.04783	0.0238363	0.0252188	0.0499352
cg09372928;cg18230417;cg06816875	3504	1	6845395	6845440	46	CAMTA1;CAMTA1	NM_015215;NM_015215	1stExon;5'UTR	5'UTR;1stExon	chr1:6844313-6846366	Island	0.0941134	0.0618151	0.0968987	0.0782109	0.076939	0.114145	0.0826729	0.0630858	0.11963
cg03630344;cg25594040;cg00773965;cg14993123;cg07148645	3811	1	7831156	7831318	163	VAMP3	NM_004781	TSS200	TSS200	chr1:7831378-7831846	N_Shore	0.0144191	0.00841649	0.0372611	0.02427	0.0275212	0.037083	0.0180714	0.0167188	0.0391443
cg06338235;cg16456870;cg12258811	3821	1	7844467	7844735	269	PER3;PER3;PER3;PER3;PER3	NM_001289864;NM_001289863;NM_001289862;NM_016831;NM_001289861	TSS200;TSS200;TSS200;TSS200;TSS200	TSS200	chr1:7843915-7845104	Island	0.26951	0.273119	0.218796	0.091425	0.211817	0.111334	0.246269	0.257354	0.253731
cg08764927	3822	1	7844895	7844895	1	PER3;PER3	NM_016831;NM_016831	5'UTR;1stExon	5'UTR;1stExon	chr1:7843915-7845104	Island	0.893328	0.946197	0.787627	0.393038	0.82986	0.400664	0.863005	0.903483	0.786937
cg08840010	3861	1	8000314	8000314	1	TNFRSF9	NM_001561	5'UTR	5'UTR	chr1:8002408-8002699	N_Shelf	0.913244	0.955509	0.957865	0.87434	0.941647	0.96778	0.912403	0.954994	0.960225
cg08028047	3862	1	8000952	8000952	1	TNFRSF9	NM_001561	5'UTR	5'UTR	chr1:8002408-8002699	N_Shore	0.835002	0.755015	0.80805	0.824403	0.848571	0.835523	0.771104	0.841112	0.863845
cg14153654;cg18025409	3863	1	8001027	8001046	20	TNFRSF9	NM_001561	TSS200	TSS200	chr1:8002408-8002699	N_Shore	0.837256	0.760028	0.721033	0.762225	0.794974	0.675815	0.780906	0.736821	0.744622
cg18964839;cg23542859	3867	1	8003277	8003422	146	TNFRSF9	NM_001561	TSS200	TSS200	chr1:8002408-8002699	S_Shore	0.851297	0.941655	0.721922	0.777453	0.871956	0.634078	0.811137	0.878128	0.736433
cg24006384;cg21903802;cg10514638	3880	1	8021553	8021611	59	PARK7;PARK7	NM_007262;NM_001123377	TSS200;TSS200	TSS200	chr1:8021301-8022226	Island	0.0135007	0.00920937	0.0233889	0.0142722	0.0141087	0.033422	0.0107279	0.0161334	0.0248544
cg16136678;cg10913316;cg24342270;cg25007680	3881	1	8021749	8021821	73	PARK7;PARK7;PARK7;PARK7	NM_001123377;NM_007262;NM_001123377;NM_007262	5'UTR;1stExon;1stExon;5'UTR	5'UTR;1stExon	chr1:8021301-8022226	Island	0.0219428	0.0129517	0.0504743	0.0151333	0.0105886	0.0454028	0.0145598	0.0159066	0.0397322
cg00845930;cg08027640;cg00042356	3882	1	8021937	8021962	26	PARK7;PARK7	NM_001123377;NM_007262	5'UTR;5'UTR	5'UTR	chr1:8021301-8022226	Island	0.00535503	0.00166996	0.0279571	0.00525276	0.00736512	0.0273904	0.0098369	0.0104509	0.0280746
cg10385390;cg15336559	3883	1	8022505	8022656	152	PARK7;PARK7	NM_001123377;NM_007262	5'UTR;5'UTR	5'UTR	chr1:8021301-8022226	S_Shore	0.631712	0.577636	0.622478	0.573394	0.542009	0.51376	0.703352	0.65955	0.652473
cg04930693	3905	1	8083186	8083186	1	ERRFI1	NM_018948	5'UTR	5'UTR	chr1:8085554-8086854	N_Shelf	0.910702	0.975229	0.956302	0.905812	0.967018	0.959265	0.955064	0.967844	0.963135
cg00768179	3906	1	8083892	8083892	1	ERRFI1	NM_018948	5'UTR	5'UTR	chr1:8085554-8086854	N_Shore	0.776165	0.925679	0.670223	0.646374	0.853452	0.618428	0.711127	0.771888	0.724674
cg01889893;cg10051814;cg17477995	3907	1	8085193	8085641	449	ERRFI1	NM_018948	5'UTR	5'UTR	chr1:8085554-8086854	Island	0.192784	0.232541	0.19752	0.135375	0.165288	0.165439	0.153492	0.165338	0.201305
cg26313647	3908	1	8085795	8085795	1	ERRFI1	NM_018948	5'UTR	5'UTR	chr1:8085554-8086854	Island	0.00960743	0.00568163	0.0243902	0.00863316	0.00628021	0.0234064	0.0103303	0.00931171	0.0444269
cg08532870	3909	1	8086308	8086308	1	ERRFI1;ERRFI1	NM_018948;NM_018948	1stExon;5'UTR	5'UTR;1stExon	chr1:8085554-8086854	Island	0.00948249	0.015739	0.03256	0.0138015	0.0235683	0.0304591	0.0142615	0.0186641	0.0272714
cg19922442	3910	1	8086588	8086588	1	ERRFI1	NM_018948	TSS200	TSS200	chr1:8085554-8086854	Island	0.0445791	0.0134323	0.0687447	0.0326497	0.0516576	0.0427063	0.0359847	0.0360629	0.0786332
cg21011907;cg23063910;cg19500867	3975	1	8268650	8268675	26	LOC102724539	NR_125998	TSS200	TSS200	chr1:8271996-8272202	N_Shelf	0.954848	0.977607	0.975016	0.941395	0.966068	0.961563	0.943496	0.973095	0.953669
cg16409707	4021	1	8378000	8378000	1	SLC45A1	NM_001080397	TSS200	TSS200	chr1:8377784-8378447	Island	0.24465	0.165947	0.167809	0.199281	0.234309	0.157004	0.224219	0.280895	0.216712
cg02989448	4025	1	8384227	8384227	1	SLC45A1	NM_001080397	TSS200	TSS200	chr1:8384387-8384719	N_Shore	0.905794	0.974036	0.923117	0.901614	0.940345	0.915058	0.920362	0.943484	0.917962
cg06723421;cg14038482;cg15575320;cg07958878;cg10508347;cg03040581	4028	1	8384440	8384718	279	SLC45A1	NM_001080397	1stExon	1stExon	chr1:8384387-8384719	Island	0.894565	0.937773	0.892619	0.883044	0.921306	0.901312	0.899136	0.926363	0.893244
cg01447281	4090	1	8482689	8482689	1	RERE;RERE;RERE	NM_001042682;NM_012102;NM_001042681	5'UTR;Body;Body	5'UTR;Body	chr1:8483389-8484339	N_Shore	0.809311	0.602418	0.395249	0.761483	0.326049	0.392039	0.834188	0.424032	0.33764
cg15889173;cg22736444	4091	1	8483390	8483475	86	RERE;RERE;RERE	NM_001042682;NM_012102;NM_001042681	5'UTR;Body;Body	5'UTR;Body	chr1:8483389-8484339	Island	0.0319882	0.0200209	0.0581713	0.0425297	0.0195289	0.0600222	0.0310174	0.0367239	0.0665984
cg11897867	4092	1	8483588	8483588	1	LOC102724552;RERE;RERE;RERE	NR_125999;NM_001042682;NM_001042681;NM_012102	TSS1500;5'UTR;Body;Body	TSS1500;5'UTR;Body	chr1:8483389-8484339	Island	0.0743928	0.0601354	0.128097	0.0723736	0.0717785	0.134031	0.057557	0.0197575	0.128429
cg19465883;cg16484858;cg14004768	4094	1	8484670	8484703	34	RERE;LOC102724552;RERE;RERE	NM_001042682;NR_125999;NM_001042681;NM_012102	TSS1500;TSS200;Body;Body	TSS1500;TSS200;Body	chr1:8483389-8484339	S_Shore	0.482625	0.468102	0.237855	0.438961	0.526067	0.21887	0.422817	0.501781	0.242419
cg21020487	4180	1	8761743	8761743	1	RERE;RERE	NM_001042681;NM_012102	5'UTR;5'UTR	5'UTR	chr1:8763005-8763549	N_Shore	0.151412	0.0357176	0.0331318	0.123106	0.00934321	0.0339073	0.163726	0.030746	0.064299
cg01173814;cg00777737	4181	1	8762310	8762366	57	RERE;RERE	NM_001042681;NM_012102	5'UTR;5'UTR	5'UTR	chr1:8763005-8763549	N_Shore	0.0200458	0.0749149	0.0546862	0.00437037	0.00222787	0.0427574	0.0105138	0.0127876	0.0606742
cg10467015;cg02387474;cg16908156;cg09473867	4182	1	8762949	8763372	424	RERE;RERE	NM_001042681;NM_012102	5'UTR;5'UTR	5'UTR	chr1:8763005-8763549	Island	0.0172913	0.0130941	0.0287648	0.00520294	0.0156014	0.0266536	0.0163304	0.0192661	0.0286791
cg27305255	4183	1	8763838	8763838	1	RERE;RERE	NM_012102;NM_001042681	5'UTR;5'UTR	5'UTR	chr1:8763005-8763549	S_Shore	0.0360595	0.0142468	0.0296383	0.0411105	0.0243428	0.039178	0.0549203	0.0312504	0.0299801
cg06159269	4184	1	8767347	8767347	1	RERE;RERE	NM_012102;NM_001042681	5'UTR;5'UTR	5'UTR	chr1:8763005-8763549	S_Shelf	0.905846	0.967362	0.285589	0.883051	0.778421	0.258908	0.917724	0.875134	0.390738
cg22474437	4210	1	8873367	8873367	1	RERE;RERE	NM_001042681;NM_012102	5'UTR;5'UTR	5'UTR	chr1:8877012-8877283	N_Shelf	0.923376	0.920536	0.951838	0.871467	0.924319	0.889714	0.918638	0.935014	0.943602
cg19371916;cg10211414	4211	1	8874984	8875053	70	RERE;RERE	NM_012102;NM_001042681	5'UTR;5'UTR	5'UTR	chr1:8877012-8877283	N_Shelf	0.452115	0.446107	0.217083	0.478032	0.524204	0.271455	0.4923	0.458061	0.235954
cg02578391;cg10490717	4212	1	8877013	8877139	127	RERE;RERE	NM_012102;NM_001042681	5'UTR;5'UTR	5'UTR	chr1:8877012-8877283	Island	0.0179956	0.0079669	0.0343808	0.015806	0.0256564	0.0309735	0.0164982	0.0114762	0.0340469
cg11832727;cg24669932;cg10642449;cg08091778	4213	1	8877257	8877695	439	RERE;RERE;RERE;RERE	NM_012102;NM_012102;NM_001042681;NM_001042681	5'UTR;1stExon;5'UTR;1stExon	5'UTR;1stExon	chr1:8877012-8877283	Island	0.016311	0.019511	0.0373567	0.0122365	0.0284676	0.0408291	0.0150031	0.0215118	0.032842
cg22816534;cg27388298	4214	1	8877774	8877861	88	RERE;RERE	NM_001042681;NM_012102	TSS200;TSS200	TSS200	chr1:8877598-8878092	Island	0.0688738	0.0532511	0.0867507	0.0645317	0.0609776	0.0590856	0.0815464	0.0968659	0.0521216
cg22965541;cg10313368	4234	1	8935061	8935228	168	ENO1	NM_001428	5'UTR	5'UTR	chr1:8938098-8939409	N_Shelf	0.927811	0.903855	0.820234	0.885603	0.908525	0.869437	0.891643	0.881653	0.839827
cg26215543;cg18273817	4235	1	8936009	8936178	170	ENO1	NM_001428	5'UTR	5'UTR	chr1:8938098-8939409	N_Shelf	0.963373	0.898996	0.743511	0.914796	0.918922	0.780478	0.922534	0.900509	0.747543
cg25849281;cg23267872;cg06972019	4236	1	8937077	8937448	372	ENO1	NM_001428	5'UTR	5'UTR	chr1:8938098-8939409	N_Shore	0.330637	0.369927	0.323487	0.366501	0.391702	0.303264	0.444636	0.435351	0.316896
cg13432294;cg10365178	4237	1	8937640	8938099	460	ENO1	NM_001428	5'UTR	5'UTR	chr1:8938098-8939409	Island	0.0162063	0.0211558	0.063475	0.0259801	0.0253644	0.0487739	0.0306744	0.0256151	0.0509442
cg14914337	4238	1	8938116	8938116	1	ENO1;ENO1-AS1	NM_001428;NR_038351	5'UTR;TSS1500	TSS1500;5'UTR	chr1:8938098-8939409	Island	0.00567695	0.00836028	0.0284279	0.011285	0.0133391	0.0224664	0.0140316	0.0108222	0.0304128
cg17167924	4239	1	8938131	8938131	1	ENO1	NM_001428	5'UTR	5'UTR	chr1:8938098-8939409	Island	0.0809119	0.0280147	0.0750509	0.0612516	0.0497163	0.0988499	0.0543348	0.0587017	0.104624
cg09819654;cg21691089;cg07483064;cg22221490	4240	1	8938701	8938754	54	ENO1;ENO1	NM_001428;NM_001428	1stExon;5'UTR	5'UTR;1stExon	chr1:8938098-8939409	Island	0.0259459	0.0157919	0.0395059	0.0296127	0.0215688	0.040642	0.0210944	0.0206094	0.0451032
cg12902497	4241	1	8938815	8938815	1	ENO1	NM_001428	TSS200	TSS200	chr1:8938098-8939409	Island	0.0474292	0.0175027	0.0833471	0.040734	0.0229741	0.056707	0.0300719	0.0285973	0.0872071
cg12763828;cg00310940	4324	1	9129646	9129648	3	SLC2A5;SLC2A5;SLC2A5;SLC2A5;SLC2A5	NM_003039;NM_001135585;NM_003039;NM_001135585;NR_024180	5'UTR;5'UTR;1stExon;1stExon;Body	5'UTR;1stExon;Body	chr1:9131602-9131909	N_Shore	0.802097	0.923769	0.686064	0.851107	0.913999	0.776761	0.811725	0.881829	0.643565
cg14296111	4325	1	9129942	9129942	1	SLC2A5;SLC2A5	NM_001135585;NM_003039	TSS200;TSS200	TSS200	chr1:9131602-9131909	N_Shore	0.916981	0.980709	0.87234	0.928429	0.939473	0.91721	0.940337	0.951774	0.834537
cg06374766;cg13228810;cg00713252	4360	1	9188925	9188947	23	GPR157	NM_024980	1stExon	1stExon	chr1:9188503-9189743	Island	0.052028	0.0417289	0.0789365	0.0390848	0.0425324	0.0688446	0.0460961	0.0544094	0.0636375
cg12132894;cg27178407	4361	1	9189111	9189213	103	GPR157;GPR157	NM_024980;NM_024980	1stExon;5'UTR	5'UTR;1stExon	chr1:9188503-9189743	Island	0.15522	0.0858927	0.171614	0.132657	0.120887	0.149909	0.144081	0.138049	0.177805
cg12271223;cg18040436;cg18131499;cg03520085;cg00581848	4362	1	9189272	9189367	96	GPR157	NM_024980	TSS200	TSS200	chr1:9188503-9189743	Island	0.063532	0.0638736	0.126507	0.0530071	0.05612	0.0801664	0.0320872	0.0509386	0.0766
cg27266479;cg23913482;cg09122657	4407	1	9294882	9294913	32	H6PD;H6PD	NM_004285;NM_004285	5'UTR;1stExon	5'UTR;1stExon	chr1:9294401-9295118	Island	0.0719243	0.0477462	0.104044	0.0858789	0.0751469	0.100067	0.0727183	0.0666933	0.103558
cg24680141;cg25284492	4408	1	9295296	9295432	137	H6PD	NM_004285	5'UTR	5'UTR	chr1:9294401-9295118	S_Shore	0.101632	0.00986938	0.0443402	0.0748528	0.0124945	0.0486177	0.0884872	0.00772685	0.0392274
cg26754508	4409	1	9298441	9298441	1	H6PD;H6PD	NM_004285;NM_001282587	5'UTR;TSS1500	TSS1500;5'UTR	chr1:9294401-9295118	S_Shelf	0.92975	0.946391	0.612832	0.916259	0.852813	0.618874	0.962298	0.914462	0.675042
cg25017777	4410	1	9298817	9298817	1	H6PD	NM_004285	5'UTR	5'UTR	chr1:9294401-9295118	S_Shelf	0.82794	0.944022	0.843952	0.830437	0.904511	0.812556	0.837084	0.922371	0.798775
cg11521888;cg17492404	4411	1	9298840	9298955	116	H6PD;H6PD	NM_004285;NM_001282587	5'UTR;TSS1500	TSS1500;5'UTR	chr1:9294401-9295118	S_Shelf	0.831925	0.849162	0.741513	0.793298	0.877349	0.756937	0.799827	0.878422	0.772487
cg22436957	4483	1	9413089	9413089	1	SPSB1	NM_025106	5'UTR	5'UTR	chr1:9416126-9416404	N_Shelf	0.760026	0.731295	0.510497	0.74411	0.767968	0.598154	0.756609	0.830993	0.497232
cg06943197	4484	1	9414341	9414341	1	SPSB1	NM_025106	5'UTR	5'UTR	chr1:9416126-9416404	N_Shore	0.880674	0.94849	0.91668	0.864331	0.914745	0.89547	0.890714	0.926218	0.890778
cg11203756	4485	1	9415216	9415216	1	SPSB1	NM_025106	5'UTR	5'UTR	chr1:9416126-9416404	N_Shore	0.948872	0.978602	0.951536	0.946208	0.951578	0.958992	0.965668	0.97104	0.955541
cg04621676;cg00490256;cg00917899;cg10009930;cg06347499	4557	1	9599380	9599419	40	SLC25A33	NM_032315	TSS200	TSS200	chr1:9599350-9600444	Island	0.00597565	0.00314615	0.0217398	0.00969458	0.00889669	0.0238758	0.0113154	0.00453806	0.0255783
cg07775117	4558	1	9599674	9599674	1	SLC25A33;SLC25A33	NM_032315;NM_032315	5'UTR;1stExon	5'UTR;1stExon	chr1:9599350-9600444	Island	0.449089	0.338217	0.422433	0.380615	0.440178	0.356813	0.382159	0.449476	0.446934
cg10240458;cg02206861	4572	1	9648937	9648945	9	TMEM201;TMEM201;TMEM201;TMEM201	NM_001130924;NM_001010866;NM_001130924;NM_001010866	5'UTR;5'UTR;1stExon;1stExon	5'UTR;1stExon	chr1:9648586-9649517	Island	0.0246924	0.0232841	0.0579109	0.0257332	0.0249574	0.0499613	0.0267246	0.0171502	0.0459728
cg27144528;cg07374121;cg22045271;cg16895792;cg26573321	4609	1	9711625	9711663	39	PIK3CD	NM_005026	TSS200	TSS200	chr1:9711780-9713001	N_Shore	0.0278614	0.0211372	0.0550201	0.0166428	0.0159293	0.0463224	0.0244113	0.0248791	0.0509405
cg17325959	4610	1	9711961	9711961	1	PIK3CD	NM_005026	5'UTR	5'UTR	chr1:9711780-9713001	Island	0.0188179	0.0140535	0.0381481	0.0221149	0.0126989	0.0423062	0.0164042	0.00615882	0.0351374
cg18976437	4611	1	9712576	9712576	1	PIK3CD	NM_005026	5'UTR	5'UTR	chr1:9711780-9713001	Island	0.0230742	0.0153856	0.0363251	0.0125714	0.0123855	0.0404765	0.00602675	0.0164688	0.0298043
cg01666040;cg10050900;cg07793148	4612	1	9712687	9712988	302	C1orf200;PIK3CD	NR_027045;NM_005026	Body;5'UTR	5'UTR;Body	chr1:9711780-9713001	Island	0.368711	0.382146	0.367362	0.27392	0.424137	0.317375	0.372526	0.430895	0.384945
cg00231528;cg08854008;cg26899284	4613	1	9714280	9714553	274	C1orf200;PIK3CD	NR_027045;NM_005026	Body;5'UTR	5'UTR;Body	chr1:9711780-9713001	S_Shore	0.783058	0.728488	0.738497	0.853333	0.888851	0.864226	0.760319	0.834599	0.749361
cg19793962;cg12354861;cg14989202	4614	1	9714738	9714843	106	PIK3CD-AS1;PIK3CD	NR_027045;NM_005026	TSS200;5'UTR	TSS200;5'UTR	chr1:9711780-9713001	S_Shore	0.874838	0.913091	0.812493	0.828035	0.901416	0.860992	0.851456	0.90596	0.850635
cg16597045	4615	1	9714845	9714845	1	C1orf200;PIK3CD	NR_027045;NM_005026	TSS1500;5'UTR	TSS1500;5'UTR	chr1:9711780-9713001	S_Shore	0.903264	0.890805	0.949237	0.893964	0.90155	0.937141	0.894417	0.914399	0.955613
cg11334709;cg22595920	4616	1	9716019	9716050	32	C1orf200;PIK3CD	NR_027045;NM_005026	TSS1500;5'UTR	TSS1500;5'UTR	chr1:9711780-9713001	S_Shelf	0.778478	0.855339	0.800826	0.808649	0.833012	0.806423	0.799841	0.813912	0.825217
cg17600065	4628	1	9745829	9745829	1	PIK3CD-AS2;PIK3CD-AS2;PIK3CD-AS2;PIK3CD	NR_126367;NR_126366;NR_126368;NM_005026	Body;Body;Body;5'UTR	5'UTR;Body	chr1:9749295-9750228	N_Shelf	0.834429	0.900908	0.776478	0.812414	0.83569	0.722079	0.832299	0.864316	0.724201
cg03653801	4629	1	9747772	9747772	1	PIK3CD	NM_005026	5'UTR	5'UTR	chr1:9749295-9750228	N_Shore	0.0422322	0.023194	0.0379489	0.0415158	0.027603	0.0647276	0.0458476	0.0278425	0.0514045
cg18244129;cg13297177	4630	1	9747809	9747823	15	PIK3CD-AS2;PIK3CD-AS2;PIK3CD-AS2;PIK3CD	NR_126368;NR_126367;NR_126366;NM_005026	TSS200;TSS200;TSS200;5'UTR	TSS200;5'UTR	chr1:9749295-9750228	N_Shore	0.000867437	0.0032195	0.0384789	0.00154592	0.0133408	0.0321955	0.00910165	0.0099772	0.0291131
cg11980800	4631	1	9748107	9748107	1	PIK3CD	NM_005026	5'UTR	5'UTR	chr1:9749295-9750228	N_Shore	0.0731798	0.0157321	0.0878643	0.0475653	0.0530459	0.10501	0.0450106	0.0476884	0.113387
cg08201721	4632	1	9748229	9748229	1	PIK3CD;PIK3CD-AS2;PIK3CD-AS2;PIK3CD-AS2	NM_005026;NR_126368;NR_126367;NR_126366	5'UTR;TSS1500;TSS1500;TSS1500	TSS1500;5'UTR	chr1:9749295-9750228	N_Shore	0.0116289	0.0127942	0.0517536	0.00794238	0.0336847	0.0335927	0.00774732	0.0368644	0.042851
cg03265564;cg07427436	4633	1	9748971	9749296	326	PIK3CD	NM_005026	5'UTR	5'UTR	chr1:9749295-9750228	Island	0.279365	0.24004	0.264804	0.224272	0.286628	0.212425	0.276109	0.311303	0.255383
cg20317738;cg23251761;cg24859236	4634	1	9749717	9750213	497	PIK3CD	NM_005026	5'UTR	5'UTR	chr1:9749295-9750228	Island	0.0680064	0.041511	0.105098	0.0557924	0.04524	0.103223	0.071107	0.0433835	0.0963668
cg20681184	4635	1	9750813	9750813	1	PIK3CD	NM_005026	5'UTR	5'UTR	chr1:9749295-9750228	S_Shore	0.5642	0.730378	0.530453	0.582248	0.832959	0.511103	0.545924	0.742932	0.482536
cg16125214	4636	1	9751353	9751353	1	PIK3CD	NM_005026	5'UTR	5'UTR	chr1:9749295-9750228	S_Shore	0.817193	0.929578	0.800753	0.756088	0.882762	0.816704	0.767502	0.861087	0.797347
cg26819945	4637	1	9751953	9751953	1	PIK3CD	NM_005026	5'UTR	5'UTR	chr1:9749295-9750228	S_Shore	0.916406	0.884721	0.86969	0.890828	0.865149	0.86613	0.937275	0.87765	0.863948
cg16512854	4638	1	9754132	9754132	1	PIK3CD	NM_005026	5'UTR	5'UTR	chr1:9749295-9750228	S_Shelf	0.928162	0.89305	0.691633	0.870558	0.902417	0.681075	0.898141	0.919696	0.665365
cg04969937;cg15619966;cg23272189;cg08845510;cg23508540;cg09174674	4696	1	9883887	9884042	156	CLSTN1;CLSTN1;CLSTN1;CLSTN1	NM_001009566;NM_014944;NM_014944;NM_001009566	1stExon;1stExon;5'UTR;5'UTR	5'UTR;1stExon	chr1:9883011-9884667	Island	0.0245754	0.0173703	0.0436767	0.0187721	0.0213532	0.0395637	0.0176053	0.0149423	0.0490845
cg01800926;cg27399414;cg24044762;cg24551579;cg26985289;cg23616100;cg19858017;cg00123104	4697	1	9884565	9884732	168	CLSTN1;CLSTN1	NM_014944;NM_001009566	TSS200;TSS200	TSS200	chr1:9883011-9884667	Island	0.0229381	0.0132546	0.0270186	0.0188353	0.0397358	0.0337751	0.0185927	0.0214479	0.0402882
cg24086140	4738	1	9965884	9965884	1	CTNNBIP1;CTNNBIP1	NM_020248;NM_001012329	5'UTR;5'UTR	5'UTR	chr1:9969845-9970063	N_Shelf	0.953727	0.979163	0.93982	0.923723	0.989607	0.95491	0.923959	0.967431	0.949148
cg10035224	4739	1	9967106	9967106	1	CTNNBIP1;CTNNBIP1	NM_020248;NM_001012329	5'UTR;5'UTR	5'UTR	chr1:9969845-9970063	N_Shelf	0	0	0.955625	0	0	0.955669	0	0	0.956482
cg02833588;cg11544657	4740	1	9967849	9968130	282	CTNNBIP1;CTNNBIP1	NM_020248;NM_001012329	5'UTR;5'UTR	5'UTR	chr1:9969845-9970063	N_Shore	0.950052	0.976066	0.886206	0.911825	0.943853	0.913006	0.921312	0.950942	0.893987
cg17095179;cg10740965	4741	1	9969424	9969647	224	CTNNBIP1;CTNNBIP1	NM_020248;NM_001012329	5'UTR;5'UTR	5'UTR	chr1:9969845-9970063	N_Shore	0.299378	0.250266	0.178782	0.235251	0.278665	0.17868	0.315487	0.294142	0.195504
cg24523535	4742	1	9970042	9970042	1	CTNNBIP1;CTNNBIP1	NM_020248;NM_001012329	5'UTR;5'UTR	5'UTR	chr1:9969845-9970063	Island	0.0569727	0.0126126	0.0809524	0.0394898	0.050387	0.0816168	0.051368	0.0365792	0.0831908
cg10232889	4743	1	9970257	9970257	1	CTNNBIP1;CTNNBIP1;CTNNBIP1;CTNNBIP1	NM_020248;NM_001012329;NM_020248;NM_001012329	5'UTR;1stExon;1stExon;5'UTR	5'UTR;1stExon	chr1:9970584-9970790	N_Shore	0.0370631	0.0171648	0.0562137	0.0503268	0.0316341	0.0612392	0.0402173	0.0190312	0.0498367
cg01679153;cg18520611	4744	1	9970402	9970515	114	CTNNBIP1;CTNNBIP1	NM_020248;NM_001012329	TSS200;TSS200	TSS200	chr1:9969845-9970063	S_Shore	0.0206329	0.0172091	0.022339	0.00442794	0.0109442	0.0220985	0.00976709	0.0140857	0.0299393
cg14844138	4754	1	9999765	9999765	1	LZIC	NM_032368	5'UTR	5'UTR	chr1:10003165-10003585	N_Shelf	0.980333	0.934009	0.967677	0.960295	0.968234	0.978698	0.951631	0.977166	0.962477
cg15226751	4755	1	10001911	10001911	1	LZIC	NM_032368	5'UTR	5'UTR	chr1:10003165-10003585	N_Shore	0.95346	0.983722	0.936672	0.927905	0.947983	0.962614	0.941012	0.953886	0.933801
cg06692821	4756	1	10002424	10002424	1	LZIC;NMNAT1;NMNAT1;NMNAT1	NM_032368;NM_001297778;NM_022787;NM_001297779	5'UTR;TSS1500;TSS1500;TSS1500	TSS1500;5'UTR	chr1:10003165-10003585	N_Shore	0.602334	0.562087	0.50244	0.483319	0.536545	0.458064	0.626245	0.571204	0.589102
cg23990535	4757	1	10002719	10002719	1	NMNAT1;LZIC;LZIC	NM_022787;NM_032368;NM_032368	TSS1500;1stExon;5'UTR	TSS1500;5'UTR;1stExon	chr1:10003165-10003585	N_Shore	0.0642584	0.0102057	0.0598027	0.0613083	0.041643	0.0391076	0.100398	0.0721976	0.0619195
cg26370409;cg02338858;cg04200705;cg25188832	4758	1	10002828	10002969	142	NMNAT1;LZIC	NM_022787;NM_032368	TSS1500;TSS200	TSS1500;TSS200	chr1:10003165-10003585	N_Shore	0.0711548	0.0226019	0.054083	0.0583942	0.026007	0.0411205	0.0888847	0.0439604	0.0548497
cg02481619;cg15591198	4760	1	10003298	10003340	43	NMNAT1;LZIC	NM_022787;NM_032368	TSS200;TSS1500	TSS1500;TSS200	chr1:10003165-10003585	Island	0.0669321	0.0214603	0.0785432	0.0500911	0.0453486	0.089138	0.0409918	0.0370495	0.0921136
cg27615243	4761	1	10003357	10003357	1	LZIC;NMNAT1;NMNAT1;NMNAT1	NM_032368;NM_022787;NM_001297779;NM_001297778	TSS1500;TSS200;TSS200;5'UTR	TSS1500;TSS200;5'UTR	chr1:10003165-10003585	Island	0.045457	0.00595606	0.0525709	0.026842	0.0248423	0.0675226	0.0231341	0.0291836	0.0485437
cg00418146;cg23610023	4762	1	10003430	10003460	31	NMNAT1;LZIC	NM_022787;NM_032368	TSS200;TSS1500	TSS1500;TSS200	chr1:10003165-10003585	Island	0.00959351	0.0112873	0.0319319	0.0128447	0.0178982	0.0351991	0.0140436	0.0132787	0.02727
cg02091487;cg01929105	4763	1	10003570	10003572	3	LZIC;NMNAT1;NMNAT1;NMNAT1;NMNAT1;NMNAT1	NM_032368;NM_022787;NM_001297779;NM_001297778;NM_022787;NM_001297779	TSS1500;1stExon;1stExon;5'UTR;5'UTR;5'UTR	TSS1500;5'UTR;1stExon	chr1:10003165-10003585	Island	0.0245312	0.0117052	0.0480108	0.0273677	0.0255936	0.0514401	0.0165572	0.034853	0.0447111
cg09201130;cg02776672;cg06853505	4764	1	10003609	10003752	144	LZIC;NMNAT1;NMNAT1;NMNAT1	NM_032368;NM_001297778;NM_022787;NM_001297779	TSS1500;5'UTR;5'UTR;5'UTR	TSS1500;5'UTR	chr1:10003165-10003585	S_Shore	0.0450598	0.0123178	0.0652567	0.0492689	0.0242719	0.0468822	0.0722197	0.0210015	0.095755
cg10417816;cg23812637;cg12402966	4765	1	10006488	10006802	315	NMNAT1;NMNAT1;NMNAT1	NM_001297778;NM_022787;NM_001297779	5'UTR;5'UTR;5'UTR	5'UTR	chr1:10003165-10003585	S_Shelf	0.872011	0.934374	0.835571	0.883033	0.910187	0.869673	0.896453	0.931658	0.866999
cg12009809	4766	1	10007284	10007284	1	NMNAT1;NMNAT1;NMNAT1	NM_001297778;NM_022787;NM_001297779	5'UTR;5'UTR;5'UTR	5'UTR	chr1:10003165-10003585	S_Shelf	0.79786	0.819933	0.663172	0.84932	0.894441	0.685866	0.873561	0.891426	0.727763
cg27083689;cg18086187;cg03994053;cg04694430	4778	1	10057059	10057199	141	RBP7	NM_052960	TSS200	TSS200	chr1:10057121-10058108	Island	0.15201	0.128175	0.133827	0.117312	0.178284	0.121179	0.132951	0.167677	0.137156
cg23107691;cg25397076;cg27561954	4779	1	10057303	10057312	10	RBP7;RBP7	NM_052960;NM_052960	1stExon;5'UTR	5'UTR;1stExon	chr1:10057121-10058108	Island	0.0212422	0.00418343	0.0199544	0.0109854	0.0202509	0.0325296	0.0120239	0.026944	0.0259049
cg06108720;cg20340356;cg27064082;cg21180178	4786	1	10092953	10093010	58	UBE4B;UBE4B	NM_001105562;NM_006048	TSS200;TSS200	TSS200	chr1:10092532-10093404	Island	0.0101312	0.0111575	0.0210746	0.00788874	0.0147162	0.0275272	0.00731254	0.0108272	0.0329375
cg26216002;cg15707544;cg27419176;cg00619519;cg23866255;cg23036426	4787	1	10093067	10093530	464	UBE4B;UBE4B;UBE4B;UBE4B	NM_006048;NM_006048;NM_001105562;NM_001105562	5'UTR;1stExon;5'UTR;1stExon	5'UTR;1stExon	chr1:10092532-10093404	Island	0.0324828	0.0237372	0.0574831	0.0228829	0.0262213	0.0594214	0.0290413	0.0231443	0.0602535
cg23240403;cg00993191	4788	1	10093569	10093703	135	UBE4B;UBE4B;UBE4B;UBE4B	NM_001105562;NM_006048;NM_001105562;NM_006048	5'UTR;5'UTR;1stExon;1stExon	5'UTR;1stExon	chr1:10092532-10093404	S_Shore	0.0127237	0.00764866	0.0218729	0.0211092	0.0187472	0.0173819	0.0156637	0.0100551	0.0170597
cg21142984;cg24722365;cg22822919;cg15208524;cg19955419	4826	1	10270641	10270735	95	KIF1B;KIF1B	NM_183416;NM_015074	TSS200;TSS200	TSS200	chr1:10270015-10271306	Island	0.0194236	0.0173597	0.039273	0.0182798	0.0157001	0.0513207	0.0187996	0.0186287	0.038225
cg06615861;cg11342332;cg06979961;cg13790717;cg25830243	4827	1	10271191	10271610	420	KIF1B;KIF1B	NM_015074;NM_183416	5'UTR;5'UTR	5'UTR	chr1:10270015-10271306	Island	0.0363934	0.0156308	0.0402877	0.0263622	0.0215019	0.054723	0.0348336	0.0185195	0.0375491
cg19092837;cg00891184	4828	1	10271724	10272185	462	KIF1B;KIF1B	NM_015074;NM_183416	5'UTR;5'UTR	5'UTR	chr1:10270015-10271306	S_Shore	0.525777	0.514755	0.436252	0.534391	0.397263	0.389306	0.584952	0.473926	0.40578
cg25542772	4829	1	10273965	10273965	1	KIF1B;KIF1B	NM_015074;NM_183416	5'UTR;5'UTR	5'UTR	chr1:10270015-10271306	S_Shelf	0.67306	0.672717	0.662999	0.656205	0.787111	0.629484	0.674151	0.652592	0.655427
cg17520927;cg02068989;cg18017109;cg22341865	4870	1	10458905	10459003	99	PGD	NM_002631	TSS200	TSS200	chr1:10458548-10459997	Island	0.0239922	0.0119957	0.0323273	0.0201425	0.0216444	0.0355283	0.0208326	0.012174	0.0362177
cg05704155;cg25312481	4871	1	10459140	10459146	7	PGD;PGD	NM_002631;NM_002631	5'UTR;1stExon	5'UTR;1stExon	chr1:10458548-10459997	Island	0.098911	0.0499105	0.12045	0.0723095	0.0581236	0.109245	0.0639564	0.058124	0.128541
cg06719487;cg05038881;cg25614726;cg13803915;cg15494174	4885	1	10489962	10490124	163	APITD1;APITD1;APITD1	NM_198544;NM_199295;NM_199294	TSS200;TSS1500;TSS200	TSS1500;TSS200	chr1:10490200-10491072	N_Shore	0.747339	0.696034	0.647101	0.667518	0.646626	0.601926	0.748732	0.689658	0.662526
cg09578353;cg23551924;cg11047111;cg18063555;cg19400780	4886	1	10490236	10490496	261	APITD1;APITD1;APITD1;APITD1;APITD1	NM_199294;NM_199294;NM_198544;NM_199295;NM_198544	5'UTR;1stExon;5'UTR;TSS1500;1stExon	TSS1500;5'UTR;1stExon	chr1:10490200-10491072	Island	0.201742	0.124945	0.128662	0.124863	0.124993	0.111911	0.201268	0.155971	0.142942
cg12465353;cg17211447	4887	1	10490637	10490667	31	APITD1;APITD1;APITD1	NM_199294;NM_199295;NM_198544	Body;TSS200;Body	TSS200;Body	chr1:10490200-10491072	Island	0.0180917	0.00837828	0.0265728	0.0173582	0.015671	0.036164	0.0128203	0.0137437	0.0317365
cg15888996;cg02461388;cg19915020;cg11196904	4888	1	10490806	10491304	499	APITD1-CORT;APITD1-CORT;APITD1;APITD1-CORT;APITD1-CORT;APITD1-CORT;APITD1;APITD1-CORT	NM_001243768;NM_001243768;NM_199294;NM_001270517;NM_199006;NM_198544;NR_036462;NR_037187	5'UTR;1stExon;Body;Body;Body;Body;Body;Body	5'UTR;1stExon;Body	chr1:10490200-10491072	Island	0.0888358	0.0377706	0.0715651	0.0715079	0.0632315	0.0696608	0.0931511	0.078483	0.0866942
cg19358594	4912	1	10532567	10532567	1	DFFA;DFFA;DFFA;DFFA	NM_213566;NM_004401;NM_213566;NM_004401	5'UTR;5'UTR;1stExon;1stExon	5'UTR;1stExon	chr1:10532177-10532800	Island	0.0165184	0.00591041	0.0432044	0.012742	0.0254372	0.056893	0.017754	0.0170695	0.040491
cg22728639;cg11843760;cg26609202;cg18149508;cg17075937	4913	1	10532618	10532696	79	DFFA;DFFA	NM_004401;NM_213566	TSS200;TSS200	TSS200	chr1:10532177-10532800	Island	0.00756685	0.00345364	0.022715	0.0135422	0.00713033	0.0225357	0.00689175	0.0121761	0.0229633
cg20739510;cg20085311;cg01068006;cg10971874	4917	1	10534809	10534960	152	PEX14	NM_004565	TSS200	TSS200	chr1:10534918-10535172	Island	0.105763	0.0178256	0.0570069	0.0950025	0.0416788	0.0548905	0.0911857	0.0409452	0.0467662
cg14649924;cg11263042	4918	1	10535034	10535052	19	PEX14	NM_004565	1stExon	1stExon	chr1:10534918-10535172	Island	0.0272696	0.0147853	0.0384832	0.0147508	0.0203498	0.0488994	0.0220458	0.0182469	0.0339922
cg11913218;cg18346784	5022	1	10754156	10754162	7	CASZ1;CASZ1	NM_001079843;NM_017766	5'UTR;5'UTR	5'UTR	chr1:10753773-10754176	Island	0.0620295	0.021782	0.066454	0.0508262	0.0497628	0.0604149	0.0536209	0.0541992	0.0560144
cg11949866;cg19590227;cg04305764	5023	1	10754891	10755341	451	CASZ1;CASZ1	NM_001079843;NM_017766	5'UTR;5'UTR	5'UTR	chr1:10755226-10755521	Island	0.0775107	0.0547385	0.0832132	0.0776997	0.108441	0.0981397	0.0787371	0.0988063	0.0968105
cg05683742;cg00003513	5024	1	10757297	10757436	140	CASZ1;CASZ1	NM_001079843;NM_017766	5'UTR;5'UTR	5'UTR	chr1:10757891-10758252	N_Shore	0.881613	0.967523	0.908378	0.863733	0.935682	0.947035	0.906597	0.928953	0.922986
cg07985864;cg23937582;cg02634861;cg17244801	5025	1	10757892	10758237	346	CASZ1;CASZ1	NM_001079843;NM_017766	5'UTR;5'UTR	5'UTR	chr1:10757891-10758252	Island	0.913751	0.954856	0.898331	0.917478	0.939199	0.922331	0.927032	0.944958	0.911099
cg09017718	5026	1	10758995	10758995	1	CASZ1;CASZ1	NM_001079843;NM_017766	5'UTR;5'UTR	5'UTR	chr1:10757891-10758252	S_Shore	0.913831	0.951584	0.894761	0.923768	0.902928	0.823796	0.915971	0.932127	0.815127
cg14768598;cg09255388	5027	1	10760569	10761062	494	CASZ1;CASZ1	NM_001079843;NM_017766	5'UTR;5'UTR	5'UTR	chr1:10757891-10758252	S_Shelf	0.886639	0.940558	0.901414	0.877814	0.886463	0.930285	0.883217	0.929447	0.91637
cg05398769;cg01228206;cg15161393	5028	1	10761983	10762351	369	CASZ1;CASZ1	NM_001079843;NM_017766	5'UTR;5'UTR	5'UTR	chr1:10764449-10764925	N_Shelf	0.851185	0.916109	0.84037	0.848231	0.891473	0.885459	0.86763	0.880039	0.852807
cg07589381;cg17158913;cg04149978	5029	1	10764512	10764896	385	CASZ1;CASZ1	NM_001079843;NM_017766	5'UTR;5'UTR	5'UTR	chr1:10764449-10764925	Island	0.0773952	0.0178393	0.0400962	0.134132	0.0282594	0.0487254	0.0818267	0.0336415	0.0319127
cg05171823;cg01821043	5030	1	10765817	10766044	228	CASZ1;CASZ1	NM_001079843;NM_017766	5'UTR;5'UTR	5'UTR	chr1:10764449-10764925	S_Shore	0.663675	0.630438	0.370467	0.674172	0.665784	0.457804	0.688371	0.62134	0.360974
cg18495204	5031	1	10766708	10766708	1	CASZ1;CASZ1	NM_001079843;NM_017766	5'UTR;5'UTR	5'UTR	chr1:10764449-10764925	S_Shore	0.766341	0.961167	0.809334	0.720814	0.864328	0.896493	0.783329	0.920713	0.81479
cg16020483	5032	1	10767902	10767902	1	CASZ1;CASZ1	NM_001079843;NM_017766	5'UTR;5'UTR	5'UTR	chr1:10764449-10764925	S_Shelf	0	0	0.362904	0	0	0.729816	0	0	0.292442
cg11073602	5033	1	10768738	10768738	1	CASZ1;CASZ1	NM_001079843;NM_017766	5'UTR;5'UTR	5'UTR	chr1:10764449-10764925	S_Shelf	0.704997	0.727909	0.47994	0.745979	0.76656	0.51978	0.719344	0.751675	0.499251
cg13553158	5079	1	10849937	10849937	1	CASZ1;CASZ1	NM_001079843;NM_017766	5'UTR;5'UTR	5'UTR	chr1:10853894-10856964	N_Shelf	0.806792	0.870892	0.445256	0.825787	0.85705	0.492345	0.847065	0.886748	0.477394
cg09601002	5080	1	10850561	10850561	1	CASZ1;CASZ1	NM_001079843;NM_017766	5'UTR;5'UTR	5'UTR	chr1:10853894-10856964	N_Shelf	0.963561	0.947315	0.39106	0.911179	0.936815	0.463856	0.956605	0.946849	0.473899
cg11233000;cg14315768	5081	1	10851647	10852046	400	CASZ1;CASZ1	NM_001079843;NM_017766	5'UTR;5'UTR	5'UTR	chr1:10853894-10856964	N_Shelf	0.730168	0.59242	0.210247	0.730008	0.479113	0.209404	0.679607	0.643192	0.200525
cg14314341	5082	1	10852735	10852735	1	CASZ1;CASZ1	NM_001079843;NM_017766	5'UTR;5'UTR	5'UTR	chr1:10853894-10856964	N_Shore	0.080514	0.103275	0.12193	0.118257	0.285304	0.0923231	0.0934235	0.256373	0.0996881
cg19178679;cg22800477	5083	1	10853408	10853793	386	CASZ1;CASZ1	NM_001079843;NM_017766	5'UTR;5'UTR	5'UTR	chr1:10853894-10856964	N_Shore	0.129625	0.0870077	0.0692437	0.125223	0.0132859	0.0753212	0.0931762	0.047415	0.0554198
cg08108188;cg16238819;cg10491460	5084	1	10853918	10854307	390	CASZ1;CASZ1	NM_001079843;NM_017766	5'UTR;5'UTR	5'UTR	chr1:10853894-10856964	Island	0.0145044	0.0118413	0.0351558	0.0177855	0.0137912	0.0357935	0.00962463	0.0192868	0.0388877
cg08945452;cg26839728;cg08655893	5085	1	10854445	10854560	116	CASZ1;CASZ1	NM_001079843;NM_017766	5'UTR;5'UTR	5'UTR	chr1:10853894-10856964	Island	0.0229373	0.0188747	0.0522186	0.0211856	0.0117224	0.0602015	0.0164478	0.0187064	0.0498009
cg23901904;cg12035827;cg24102726	5086	1	10855062	10855553	492	CASZ1;CASZ1	NM_001079843;NM_017766	5'UTR;5'UTR	5'UTR	chr1:10853894-10856964	Island	0.0471281	0.0191727	0.0526996	0.0438359	0.0467392	0.0507692	0.0462113	0.0325005	0.0621689
cg14865393;cg13840194	5087	1	10855806	10856202	397	CASZ1;CASZ1	NM_001079843;NM_017766	5'UTR;5'UTR	5'UTR	chr1:10853894-10856964	Island	0.00613982	0.00175643	0.0353325	0.0265481	0.0181603	0.0189769	0.0153142	0.00397382	0.028221
cg05742354	5088	1	10856609	10856609	1	CASZ1;CASZ1	NM_001079843;NM_017766	5'UTR;5'UTR	5'UTR	chr1:10853894-10856964	Island	0.00957701	0.00680849	0.0198962	0.0119709	0.0183263	0.0227471	0.0116436	0.0115776	0.0197856
cg17944110	5089	1	10856657	10856657	1	CASZ1;CASZ1;CASZ1;CASZ1	NM_001079843;NM_001079843;NM_017766;NM_017766	1stExon;5'UTR;1stExon;5'UTR	5'UTR;1stExon	chr1:10853894-10856964	Island	0.0500054	0.00688408	0.0186126	0.0108788	0.00813321	0.0287462	0.0103696	0.010435	0.0274707
cg16523380	5090	1	10856707	10856707	1	CASZ1;CASZ1	NM_017766;NM_001079843	TSS200;TSS200	TSS200	chr1:10853894-10856964	Island	0.0143797	0.00432213	0.0260161	0.0132675	0.0150462	0.0238554	0.012294	0.00994892	0.0225704
cg19214907;cg10233455;cg09773809	5193	1	11072599	11072631	33	TARDBP	NM_007375	TSS200	TSS200	chr1:11072319-11073245	Island	0.030643	0.020122	0.044243	0.0170789	0.0199505	0.0464287	0.0198553	0.0159995	0.0457609
cg15482690	5194	1	11072742	11072742	1	TARDBP;TARDBP	NM_007375;NM_007375	1stExon;5'UTR	5'UTR;1stExon	chr1:11072319-11073245	Island	0.0110796	0.00460722	0.0259438	0.00882689	0.00268426	0.0235229	0.00537821	0.00468587	0.0300617
cg18380490;cg15430883;cg05244266	5195	1	11073227	11073654	428	TARDBP	NM_007375	5'UTR	5'UTR	chr1:11072319-11073245	Island	0.413507	0.36431	0.261818	0.354634	0.272608	0.223617	0.420799	0.319123	0.260979
cg13686362;cg05372549	5218	1	11119844	11119861	18	SRM	NM_003132	1stExon	1stExon	chr1:11119030-11120634	Island	0.019841	0.0136703	0.0335436	0.024733	0.0247788	0.0497304	0.015945	0.0219043	0.0408933
cg03303757;cg10459906	5219	1	11120145	11120221	77	SRM	NM_003132	TSS200	TSS200	chr1:11119030-11120634	Island	0.00722115	0.00404243	0.0227018	0.00977761	0.0110398	0.0229072	0.0110747	0.00710385	0.0307491
cg20810398	5240	1	11159847	11159847	1	EXOSC10;EXOSC10	NM_001001998;NM_002685	1stExon;1stExon	1stExon	chr1:11159387-11160136	Island	0.0219438	0.0116477	0.0272357	0.0173569	0.0116817	0.0207372	0.00602711	0.0172385	0.0332362
cg26105280	5241	1	11159908	11159908	1	EXOSC10;EXOSC10;EXOSC10;EXOSC10	NM_001001998;NM_001001998;NM_002685;NM_002685	5'UTR;1stExon;1stExon;5'UTR	5'UTR;1stExon	chr1:11159387-11160136	Island	0.020134	0.0123259	0.0206351	0.0144239	0.00950247	0.0327509	0.0173317	0.0139979	0.0346265
cg18435880;cg24726995;cg11539038;cg23668379;cg00155504;cg04440027	5242	1	11160013	11160131	119	EXOSC10;EXOSC10	NM_001001998;NM_002685	TSS200;TSS200	TSS200	chr1:11159387-11160136	Island	0.0735918	0.0333862	0.0559049	0.0608013	0.0581632	0.0500358	0.0674769	0.0496874	0.050359
cg07029998;cg06632353	5291	1	11322191	11322381	191	MTOR	NM_004958	5'UTR	5'UTR	chr1:11322258-11323036	Island	0.0299658	0.0118398	0.0260827	0.0208211	0.0196153	0.0474918	0.022305	0.014109	0.0457287
cg08854313	5292	1	11322531	11322531	1	MTOR;MTOR	NM_004958;NM_004958	1stExon;5'UTR	5'UTR;1stExon	chr1:11322258-11323036	Island	0.0400454	0.0109066	0.0314506	0.00523533	0.0164609	0.033952	0.0217367	0.0296272	0.020998
cg08862778;cg08734093;cg26230245;cg19625377;cg20240601	5293	1	11322643	11322805	163	MTOR	NM_004958	TSS200	TSS200	chr1:11322258-11323036	Island	0.0164905	0.0124772	0.0245075	0.0150501	0.0218679	0.0318663	0.0158963	0.0166997	0.0291169
cg15800786	5299	1	11333210	11333210	1	UBIAD1	NM_013319	TSS200	TSS200	chr1:11333259-11333547	N_Shore	0.0306459	0.00168752	0.070614	0.0306197	0.0391068	0.0844771	0.0333157	0.0241729	0.072881
cg07139317;cg19085605;cg00920043;cg14280409;cg07803781	5300	1	11333383	11333577	195	UBIAD1;UBIAD1	NM_013319;NM_013319	1stExon;5'UTR	5'UTR;1stExon	chr1:11333259-11333547	Island	0.0251386	0.0146484	0.031578	0.0137734	0.0265322	0.0490525	0.0197956	0.0206679	0.0432825
cg00524115;cg19846865	5301	1	11333873	11333981	109	UBIAD1	NM_013319	1stExon	1stExon	chr1:11333259-11333547	S_Shore	0.286524	0.196589	0.314695	0.171045	0.10996	0.161264	0.358351	0.287959	0.359062
cg19044458;cg07328246;cg08101962;cg22567621;cg15658487	5368	1	11539194	11539251	58	PTCHD2	NM_020780	TSS200	TSS200	chr1:11538669-11540342	Island	0.0542587	0.0371788	0.0681239	0.0901371	0.076928	0.083439	0.0739679	0.049059	0.0750766
cg07040018	5369	1	11539368	11539368	1	PTCHD2;PTCHD2	NM_020780;NM_020780	1stExon;5'UTR	5'UTR;1stExon	chr1:11538669-11540342	Island	0.0177714	0.00799636	0.0410061	0.0138005	0.00685609	0.0287482	0.016407	0.0213606	0.0382342
cg09018444;cg20692414;cg01368812	5370	1	11539599	11539801	203	PTCHD2	NM_020780	5'UTR	5'UTR	chr1:11538669-11540342	Island	0.0404549	0.0124494	0.0420647	0.0386148	0.0143117	0.0440705	0.0284349	0.025409	0.0427357
cg05379302	5371	1	11540200	11540200	1	PTCHD2	NM_020780	5'UTR	5'UTR	chr1:11538669-11540342	Island	0.0457758	0.0304951	0.0963557	0.0530144	0.0699632	0.105746	0.0482229	0.0541292	0.0947412
cg12808447	5372	1	11541043	11541043	1	PTCHD2	NM_020780	5'UTR	5'UTR	chr1:11538669-11540342	S_Shore	0.829032	0.847272	0.885983	0.827605	0.866528	0.857534	0.850625	0.8951	0.844042
cg13434312	5373	1	11543556	11543556	1	PTCHD2	NM_020780	5'UTR	5'UTR	chr1:11538669-11540342	S_Shelf	0.949846	0.952529	0.914842	0.918674	0.898592	0.92543	0.963808	0.843869	0.895179
cg08861844;cg09103812	5380	1	11559063	11559560	498	PTCHD2	NM_020780	5'UTR	5'UTR	chr1:11561366-11562156	N_Shelf	0.635525	0.556033	0.643348	0.75744	0.733303	0.732543	0.713236	0.671745	0.627818
cg23589174;cg14966878	5381	1	11559982	11560374	393	PTCHD2	NM_020780	5'UTR	5'UTR	chr1:11561366-11562156	N_Shore	0.589658	0.453641	0.468791	0.628959	0.575503	0.570078	0.594796	0.489145	0.474356
cg22697136;cg01420388;cg21515751;cg16077279	5444	1	11714248	11714269	22	FBXO44;FBXO2;FBXO44;FBXO44;FBXO44	NM_183413;NM_012168;NM_033182;NM_183412;NM_001014765	TSS1500;Body;TSS1500;TSS200;TSS1500	TSS1500;TSS200;Body	chr1:11714217-11715304	Island	0.0174169	0.0468729	0.0344457	0.0136145	0.0544786	0.0351711	0.0153267	0.104834	0.0455752
cg25752723;cg07426195	5445	1	11714500	11714504	5	FBXO44;FBXO44;FBXO44;FBXO44;FBXO44;FBXO2;FBXO2;FBXO44;FBXO44;FBXO44;FBXO44	NM_001014765;NM_183413;NM_001304790;NM_033182;NR_130909;NM_012168;NM_012168;NM_183412;NM_001304791;NM_183412;NM_001304791	TSS1500;TSS1500;TSS1500;TSS1500;TSS1500;1stExon;5'UTR;1stExon;1stExon;5'UTR;5'UTR	TSS1500;5'UTR;1stExon	chr1:11714217-11715304	Island	0.0024592	0.00520943	0.0108446	0.0229805	0.013195	0.0145123	0.00538044	0.0118278	0.0208801
cg25430671	5446	1	11714784	11714784	1	FBXO2;FBXO44;FBXO44;FBXO44;FBXO44	NM_012168;NM_183413;NM_001014765;NM_033182;NM_183412	TSS200;TSS200;TSS200;TSS200;5'UTR	TSS200;5'UTR	chr1:11714217-11715304	Island	0.0296724	0.0170937	0.0934546	0.0334189	0.0553743	0.078399	0.0421871	0.0381493	0.0425758
cg08202444	5447	1	11714811	11714811	1	FBXO44;FBXO44;FBXO44;FBXO44;FBXO44;FBXO2;FBXO2;FBXO44;FBXO44	NM_001014765;NM_183413;NM_001304790;NM_033182;NR_130909;NM_012168;NM_012168;NM_183412;NM_001304791	TSS200;TSS200;TSS200;TSS200;TSS200;1stExon;5'UTR;5'UTR;5'UTR	TSS200;5'UTR;1stExon	chr1:11714217-11715304	Island	0.0138092	0.0114047	0.0397157	0.0154065	0.025993	0.0532077	0.0239637	0.0381725	0.0443828
cg11245657	5448	1	11714873	11714873	1	FBXO2;FBXO44;FBXO44;FBXO44;FBXO44	NM_012168;NM_183413;NM_001014765;NM_033182;NM_183412	TSS200;TSS200;TSS200;TSS200;5'UTR	TSS200;5'UTR	chr1:11714217-11715304	Island	0	0	0.0148558	0	0	0.0192369	0	0	0.00937613
cg24664312	5449	1	11714974	11714974	1	FBXO44;FBXO44;FBXO44;FBXO44;FBXO44;FBXO2;FBXO44;FBXO44	NM_001014765;NM_183413;NM_183412;NM_001014765;NM_033182;NM_012168;NM_033182;NM_183413	1stExon;5'UTR;5'UTR;5'UTR;5'UTR;TSS1500;1stExon;1stExon	TSS1500;5'UTR;1stExon	chr1:11714217-11715304	Island	0.0174211	0.0263682	0.026532	0.0254138	0.0257789	0.031017	0.0257442	0.0275675	0.0332861
cg04290747;cg08587480	5450	1	11715197	11715247	51	FBXO44;FBXO44;FBXO44;FBXO2;FBXO44	NM_033182;NM_183413;NM_183412;NM_012168;NM_001014765	5'UTR;5'UTR;5'UTR;TSS1500;5'UTR	TSS1500;5'UTR	chr1:11714217-11715304	Island	0.0918141	0.0580843	0.0604661	0.0312602	0.0318442	0.115298	0.0633578	0.0786573	0.0888823
cg26761958	5454	1	11722704	11722704	1	FBXO44;FBXO44;FBXO44;FBXO44;FBXO44;FBXO44;FBXO44;FBXO6	NR_130909;NM_001014765;NM_001304791;NM_033182;NM_183413;NM_183412;NM_001304790;NM_018438	Body;3'UTR;3'UTR;3'UTR;3'UTR;3'UTR;3'UTR;TSS1500	TSS1500;Body;3'UTR	chr1:11724113-11724885	N_Shore	0.963417	0.961488	0.933858	0.929145	0.945601	0.925061	0.940171	0.944966	0.937536
cg23452414;cg10667970;cg22331779;cg19741456	5456	1	11724048	11724140	93	FBXO6	NM_018438	TSS200	TSS200	chr1:11724113-11724885	Island	0.139647	0.172979	0.162617	0.112894	0.183965	0.123708	0.122053	0.280955	0.208915
cg24598449	5457	1	11724245	11724245	1	FBXO6;FBXO6	NM_018438;NM_018438	5'UTR;1stExon	5'UTR;1stExon	chr1:11724113-11724885	Island	0.011707	0.011065	0.0285218	0.0187193	0.0148581	0.0358065	0.011982	0.0293867	0.0376693
cg23671600;cg08987231;cg13193548;cg24597705;cg04476741	5458	1	11724392	11724884	493	FBXO6	NM_018438	5'UTR	5'UTR	chr1:11724113-11724885	Island	0.0957037	0.0531088	0.0703969	0.0766102	0.0727405	0.0680669	0.0812444	0.0942604	0.0850482
cg24881202	5459	1	11724943	11724943	1	FBXO6	NM_018438	5'UTR	5'UTR	chr1:11724113-11724885	S_Shore	0.301123	0.142775	0.109091	0.274061	0.222285	0.10109	0.266596	0.102243	0.115045
cg17004906	5460	1	11727668	11727668	1	FBXO6	NM_018438	5'UTR	5'UTR	chr1:11724113-11724885	S_Shelf	0.937342	0.977214	0.946616	0.901812	0.944413	0.945765	0.926459	0.943626	0.966867
cg17189494;cg06938333;cg15012981	5468	1	11740665	11741009	345	MAD2L2;MAD2L2	NM_001127325;NM_006341	5'UTR;5'UTR	5'UTR	chr1:11740828-11741717	Island	0.052515	0.0461221	0.0873157	0.0502073	0.0598874	0.0676641	0.0640148	0.0669052	0.0948204
cg24269024;cg00285319;cg11615491	5469	1	11741217	11741239	23	MAD2L2;MAD2L2;MAD2L2	NM_006341;NM_006341;NM_001127325	5'UTR;1stExon;5'UTR	5'UTR;1stExon	chr1:11740828-11741717	Island	0.0130905	0.0095364	0.0325737	0.00691965	0.0119589	0.02756	0.0189629	0.00984265	0.0287624
cg11857246;cg00449251;cg19651567;cg21545977	5470	1	11741390	11741439	50	MAD2L2;MAD2L2	NM_001127325;NM_006341	5'UTR;TSS200	TSS200;5'UTR	chr1:11740828-11741717	Island	0.0217681	0.0175314	0.0397442	0.0302513	0.0245867	0.0502982	0.02435	0.0181591	0.0527697
cg19596435;cg13030908;cg26807643;cg23811540;cg22456539;cg07789904	5471	1	11741483	11741841	359	MAD2L2;MAD2L2	NM_006341;NM_001127325	TSS1500;5'UTR	TSS1500;5'UTR	chr1:11740828-11741717	Island	0.0283049	0.0166062	0.038332	0.026683	0.029534	0.0380489	0.0226668	0.0199333	0.0435907
cg06631863	5472	1	11742435	11742435	1	MAD2L2;MAD2L2	NM_006341;NM_001127325	TSS1500;5'UTR	TSS1500;5'UTR	chr1:11740828-11741717	S_Shore	0.00532041	0.441217	0.173553	0.00613221	0.403205	0.132656	0.00568321	0.553105	0.216996
cg16695380	5473	1	11743020	11743020	1	MAD2L2	NM_001127325	5'UTR	5'UTR	chr1:11740828-11741717	S_Shore	0.0150729	0.0537259	0.0652578	0.0118536	0.166545	0.0965858	0.0122585	0.0823259	0.0755786
cg26105283	5474	1	11744230	11744230	1	MAD2L2	NM_001127325	5'UTR	5'UTR	chr1:11740828-11741717	S_Shelf	0.429368	0.727314	0.666232	0.32282	0.768246	0.545349	0.538544	0.811045	0.669996
cg05409168	5475	1	11745288	11745288	1	MAD2L2	NM_001127325	5'UTR	5'UTR	chr1:11740828-11741717	S_Shelf	0.76229	0.956216	0.924652	0.764357	0.915847	0.908969	0.809629	0.917013	0.927928
cg06084702	5476	1	11746751	11746751	1	MAD2L2	NM_001127325	5'UTR	5'UTR	chr1:11750701-11752651	N_Shelf	0.889158	0.665751	0.880022	0.803523	0.846059	0.917036	0.757927	0.850344	0.919798
cg09932135;cg13796218	5477	1	11750569	11750663	95	MAD2L2;C1orf187	NM_001127325;NM_198545	5'UTR;TSS1500	TSS1500;5'UTR	chr1:11750701-11752651	N_Shore	0.0320235	0.0278668	0.0393724	0.0393571	0.056027	0.0420152	0.0579472	0.0652569	0.0506323
cg25102735;cg06868562	5478	1	11751079	11751384	306	MAD2L2;C1orf187	NM_001127325;NM_198545	5'UTR;TSS1500	TSS1500;5'UTR	chr1:11750701-11752651	Island	0.00954978	0.00638625	0.0318202	0.0178181	0.0174421	0.0280608	0.00547598	0.0110783	0.0324449
cg08269037;cg19494645;cg24117376;cg08275633	5479	1	11751616	11751631	16	MAD2L2;C1orf187;MAD2L2	NM_001127325;NM_198545;NM_001127325	5'UTR;TSS200;1stExon	TSS200;5'UTR;1stExon	chr1:11750701-11752651	Island	0.0276439	0.0277457	0.050789	0.0259467	0.0321261	0.0563836	0.0226961	0.0256669	0.0524906
cg21153875	5480	1	11751772	11751772	1	DRAXIN;MAD2L2	NM_198545;NM_001127325	TSS200;TSS200	TSS200	chr1:11750701-11752651	Island	0.0223745	0.0304257	0.0570263	0.0191385	0.0262034	0.0324269	0.0157962	0.0153494	0.040467
cg02334370	5481	1	11751781	11751781	1	C1orf187;MAD2L2;C1orf187	NM_198545;NM_001127325;NM_198545	1stExon;TSS200;5'UTR	TSS200;5'UTR;1stExon	chr1:11750701-11752651	Island	0	0	0.0508642	0	0	0.0288984	0	0	0.0395715
cg06630737;cg02397176;cg02864688;cg16134717	5482	1	11752109	11752494	386	MAD2L2;C1orf187	NM_001127325;NM_198545	TSS1500;5'UTR	TSS1500;5'UTR	chr1:11750701-11752651	Island	0.0241847	0.0512751	0.0666201	0.020698	0.086109	0.0623479	0.0193133	0.10652	0.0667554
cg01719832	5483	1	11752772	11752772	1	MAD2L2;C1orf187	NM_001127325;NM_198545	TSS1500;5'UTR	TSS1500;5'UTR	chr1:11750701-11752651	S_Shore	0.169889	0.18921	0.212179	0.118527	0.240421	0.166558	0.170368	0.247117	0.229549
cg02897540	5484	1	11753334	11753334	1	DRAXIN	NM_198545	5'UTR	5'UTR	chr1:11750701-11752651	S_Shore	0.718189	0.632992	0.532178	0.709814	0.605582	0.471883	0.704388	0.458933	0.471593
cg15527643;cg25467652;cg20164720;cg13862210;cg17324198	5507	1	11795946	11796079	134	AGTRAP;AGTRAP;AGTRAP;AGTRAP;AGTRAP	NM_001040194;NM_001040195;NM_001040197;NM_020350;NM_001040196	TSS200;TSS200;TSS200;TSS200;TSS200	TSS200	chr1:11795975-11796263	Island	0.0454583	0.0101943	0.0292998	0.0306099	0.00687316	0.0289424	0.0415264	0.0145969	0.0305267
cg19251740;cg06322619	5508	1	11796168	11796172	5	AGTRAP;AGTRAP;AGTRAP;AGTRAP;AGTRAP;AGTRAP;AGTRAP;AGTRAP;AGTRAP;AGTRAP	NM_001040194;NM_001040197;NM_001040195;NM_020350;NM_001040197;NM_001040196;NM_001040195;NM_001040194;NM_020350;NM_001040196	5'UTR;1stExon;1stExon;5'UTR;5'UTR;5'UTR;5'UTR;1stExon;1stExon;1stExon	5'UTR;1stExon	chr1:11795975-11796263	Island	0.0131741	0.0151517	0.0463338	0.0261707	0.0170083	0.0429251	0.0246677	0.0188833	0.0322432
cg04506758;cg21522516	5520	1	11822077	11822103	27	C1orf167	NM_001010881	TSS200	TSS200	chr1:11822139-11822363	N_Shore	0.485603	0.457655	0.408603	0.459062	0.592085	0.429228	0.465292	0.499182	0.430782
cg11533968	5522	1	11822140	11822140	1	C1orf167	NM_001010881	TSS200	TSS200	chr1:11822139-11822363	Island	0.0615229	0.0338432	0.0627701	0.0343412	0.13969	0.0477253	0.0439027	0.061367	0.0456398
cg16370882;cg01128127	5524	1	11823776	11824043	268	C1orf167	NM_001010881	5'UTR	5'UTR	chr1:11822139-11822363	S_Shore	0.880246	0.85848	0.773718	0.875602	0.863582	0.78412	0.887959	0.889042	0.782286
cg18169620	5526	1	11824383	11824383	1	C1orf167;C1orf167	NM_001010881;NM_001010881	5'UTR;ExonBnd	5'UTR;ExonBnd	chr1:11822139-11822363	S_Shelf	0.750994	0.748591	0.591505	0.719566	0.764713	0.650964	0.769832	0.754797	0.633658
cg17745097;cg00581063;cg15861278;cg22059149;cg11544334	5549	1	11863365	11863812	448	MTHFR	NM_005957	5'UTR	5'UTR	chr1:11865462-11866566	N_Shelf	0.15148	0.0989715	0.124302	0.060187	0.118368	0.0811668	0.0880843	0.150641	0.12997
cg19180348;cg25730859	5550	1	11863898	11863974	77	MTHFR	NM_005957	5'UTR	5'UTR	chr1:11865462-11866566	N_Shore	0.496857	0.0130118	0.153991	0.448584	0.00552448	0.187814	0.430943	0.00869678	0.141623
cg27058063;cg04727199	5551	1	11864850	11865051	202	MTHFR;CLCN6;CLCN6;CLCN6	NM_005957;NM_001286;NM_001256959;NR_046428	5'UTR;TSS1500;TSS1500;TSS1500	TSS1500;5'UTR	chr1:11865462-11866566	N_Shore	0.656813	0.683983	0.514793	0.563104	0.536873	0.405644	0.614111	0.624331	0.489101
cg05228408;cg01226883;cg08869383;cg01134491	5552	1	11865352	11865789	438	CLCN6;CLCN6;MTHFR;CLCN6;CLCN6	NM_001286;NM_021736;NM_005957;NM_021737;NM_021735	TSS1500;TSS1500;5'UTR;TSS1500;TSS1500	TSS1500;5'UTR	chr1:11865462-11866566	Island	0.0770965	0.0858521	0.117972	0.0470986	0.0890591	0.093841	0.0838434	0.119926	0.131759
cg27012203	5553	1	11865920	11865920	1	CLCN6;CLCN6;MTHFR;CLCN6;CLCN6	NM_001286;NM_021736;NM_005957;NM_021737;NM_021735	TSS1500;TSS1500;5'UTR;TSS1500;TSS1500	TSS1500;5'UTR	chr1:11865462-11866566	Island	0.0139764	0.00893696	0.0344086	0.0317328	0.0182563	0.0510465	0.0188699	0.0047193	0.036189
cg23952195;cg15769395;cg20351062;cg02978542;cg08269394	5554	1	11866059	11866155	97	MTHFR;CLCN6;MTHFR;CLCN6;CLCN6;CLCN6	NM_005957;NM_021735;NM_005957;NM_021736;NM_001286;NM_021737	1stExon;TSS200;5'UTR;TSS200;TSS200;TSS200	TSS200;5'UTR;1stExon	chr1:11865462-11866566	Island	0.0473553	0.0213515	0.0640562	0.0331596	0.0397732	0.0744647	0.0349909	0.0291917	0.0600792
cg08824649;cg10009293;cg07323845;cg24279837	5555	1	11866165	11866184	20	CLCN6;CLCN6;CLCN6;CLCN6;MTHFR;CLCN6	NM_001286;NM_001256959;NM_001286;NM_001256959;NM_005957;NR_046428	5'UTR;5'UTR;1stExon;1stExon;TSS200;Body	TSS200;5'UTR;1stExon;Body	chr1:11865462-11866566	Island	0.01319	0.00588864	0.0214072	0.00944073	0.0103949	0.0309375	0.00496051	0.00962519	0.031541
cg23068701	5556	1	11866236	11866236	1	CLCN6;CLCN6;CLCN6;CLCN6;CLCN6;CLCN6;CLCN6;CLCN6;MTHFR	NM_021735;NM_021737;NM_021737;NM_001286;NM_001286;NM_021735;NM_021736;NM_021736;NM_005957	5'UTR;5'UTR;1stExon;1stExon;5'UTR;1stExon;5'UTR;1stExon;TSS200	TSS200;5'UTR;1stExon	chr1:11865462-11866566	Island	0.031242	0.0103836	0.0355649	0.026967	0.0224361	0.0522915	0.0132988	0.0196355	0.0438596
cg14032528;cg23226134	5557	1	11866380	11866389	10	CLCN6;CLCN6;CLCN6;CLCN6;MTHFR	NM_001286;NM_021737;NM_021735;NM_021736;NM_005957	1stExon;1stExon;1stExon;1stExon;TSS1500	TSS1500;1stExon	chr1:11865462-11866566	Island	0.011335	0.00836336	0.0329455	0.0095091	0.0112553	0.0302703	0.0123989	0.0190985	0.0222847
cg10723067	5560	1	11867171	11867171	1	MTHFR;CLCN6;CLCN6;CLCN6;CLCN6;CLCN6;CLCN6	NM_005957;NM_001286;NM_001256959;NR_046428;NR_046428;NM_001286;NM_001256959	TSS1500;ExonBnd;ExonBnd;ExonBnd;Body;Body;Body	TSS1500;Body;ExonBnd	chr1:11865462-11866566	S_Shore	0.909607	0.947552	0.922922	0.865119	0.832073	0.907536	0.907341	0.919473	0.919007
cg24697075	5594	1	11918807	11918807	1	NPPB	NM_002521	1stExon	1stExon	chr1:11919115-11919555	N_Shore	0.258881	0.254734	0.242333	0.231091	0.421059	0.25401	0.138661	0.280308	0.190899
cg14506552	5595	1	11918954	11918954	1	NPPB;NPPB	NM_002521;NM_002521	1stExon;5'UTR	5'UTR;1stExon	chr1:11919115-11919555	N_Shore	0.23781	0.231454	0.248726	0.221532	0.267186	0.267664	0.116536	0.231272	0.223732
cg17641943;cg00831929;cg26614504;cg13885623;cg06579118	5596	1	11919010	11919116	107	NPPB	NM_002521	TSS200	TSS200	chr1:11919115-11919555	Island	0.423059	0.167829	0.198606	0.365448	0.14151	0.195827	0.237414	0.139638	0.195819
cg06707403	5624	1	11985681	11985681	1	KIAA2013	NM_138346	1stExon	1stExon	chr1:11985643-11986634	Island	0.515559	0.504624	0.538684	0.48955	0.520904	0.487929	0.451971	0.52598	0.524355
cg16365973	5625	1	11986250	11986250	1	KIAA2013	NM_138346	1stExon	1stExon	chr1:11985643-11986634	Island	0.425297	0.388737	0.43003	0.409906	0.452665	0.444785	0.309559	0.392346	0.395022
cg01061626;cg11345438	5626	1	11986394	11986397	4	KIAA2013;KIAA2013	NM_138346;NM_138346	1stExon;5'UTR	5'UTR;1stExon	chr1:11985643-11986634	Island	0.557489	0.539816	0.549071	0.527685	0.54378	0.544609	0.500371	0.52388	0.528781
cg11244795	5627	1	11986612	11986612	1	KIAA2013	NM_138346	TSS200	TSS200	chr1:11985643-11986634	Island	0.0231947	0.00908254	0.0420476	0.0137889	0.0263143	0.0300174	0.0131612	0.0133678	0.0417141
cg09454475;cg17480145;cg05155371;cg12508590	5634	1	11994620	11994707	88	PLOD1	NM_000302	TSS200	TSS200	chr1:11994694-11994969	Island	0.0945983	0.0512669	0.100243	0.0787548	0.0860686	0.11842	0.0675667	0.0645472	0.107094
cg23231974	5635	1	11994899	11994899	1	PLOD1	NM_000302	1stExon	1stExon	chr1:11994694-11994969	Island	0.0329504	0.021675	0.0736614	0.0385907	0.0332558	0.053448	0.033192	0.0141569	0.0701916
cg26784491;cg16040838;cg22377027;cg05523254;cg12222095	5659	1	12040117	12040222	106	MFN2;MFN2	NM_001127660;NM_014874	TSS200;TSS200	TSS200	chr1:12040113-12040793	Island	0.0825869	0.0176902	0.0369659	0.0648461	0.0232925	0.0489397	0.0635317	0.0196049	0.0422844
cg19502972;cg19343996;cg08543703	5660	1	12040413	12040447	35	MFN2;MFN2;MFN2;MFN2	NM_001127660;NM_001127660;NM_014874;NM_014874	1stExon;5'UTR;1stExon;5'UTR	5'UTR;1stExon	chr1:12040113-12040793	Island	0.0498084	0.0296342	0.0656334	0.032647	0.0347226	0.0789424	0.0379572	0.0331059	0.0841755
cg07416818;cg09306577	5661	1	12040677	12040877	201	MFN2;MFN2	NM_001127660;NM_014874	5'UTR;5'UTR	5'UTR	chr1:12040113-12040793	Island	0.0303028	0.0211703	0.055068	0.0200332	0.0197148	0.0464698	0.0279002	0.0236915	0.0631504
cg22028722	5662	1	12041852	12041852	1	MFN2;MFN2	NM_014874;NM_001127660	5'UTR;5'UTR	5'UTR	chr1:12040113-12040793	S_Shore	0.861139	0.93774	0.884629	0.825353	0.868031	0.839605	0.860256	0.882979	0.888895
cg13216073	5663	1	12042593	12042593	1	MFN2;MFN2	NM_001127660;NM_014874	5'UTR;5'UTR	5'UTR	chr1:12040113-12040793	S_Shore	0.925176	0.981277	0.944315	0.888058	0.94513	0.942982	0.89111	0.951399	0.945779
cg09216381;cg15199735	5664	1	12043512	12043655	144	MFN2;MFN2	NM_001127660;NM_014874	5'UTR;5'UTR	5'UTR	chr1:12040113-12040793	S_Shelf	0.871721	0.972696	0.90929	0.844362	0.910996	0.913688	0.860848	0.910139	0.901038
cg10283346	5665	1	12044158	12044158	1	MFN2;MFN2	NM_014874;NM_001127660	5'UTR;5'UTR	5'UTR	chr1:12040113-12040793	S_Shelf	0.870109	0.916294	0.800962	0.859339	0.837098	0.824658	0.867835	0.886489	0.793117
cg20657667	5678	1	12079210	12079210	1	MIIP	NM_021933	TSS200	TSS200	chr1:12079251-12079903	N_Shore	0.107281	0.0230046	0.0394918	0.0851665	0.0145071	0.0229892	0.116378	0.0215119	0.049612
cg22299924;cg15059389;cg15570296;cg06753883;cg11223747;cg05080566	5680	1	12079288	12079505	218	MIIP	NM_021933	TSS200	TSS200	chr1:12079251-12079903	Island	0.0127874	0.00832641	0.0276372	0.0146914	0.0148036	0.0305511	0.010968	0.0161686	0.0247442
cg04205193;cg24953506;cg23687103;cg23355725;cg13389460	5681	1	12079676	12080011	336	MIIP	NM_021933	5'UTR	5'UTR	chr1:12079251-12079903	Island	0.0240478	0.014279	0.0461085	0.0208037	0.0350924	0.0503033	0.0269499	0.0209652	0.0411163
cg23175614;cg12615843	5682	1	12081541	12081563	23	MIIP	NM_021933	5'UTR	5'UTR	chr1:12079251-12079903	S_Shore	0.874624	0.889783	0.846393	0.838982	0.849686	0.842691	0.85666	0.863907	0.847435
cg03160603;cg19896198;cg14834850;cg00653960	5707	1	12123259	12123313	55	TNFRSF8;TNFRSF8	NM_001281430;NM_001243	TSS200;TSS200	TSS200	chr1:12123488-12124148	N_Shore	0.680345	0.628067	0.345368	0.143022	0.332898	0.159206	0.300214	0.37737	0.3156
cg01237531;cg05121790	5708	1	12123494	12123554	61	TNFRSF8;TNFRSF8;TNFRSF8;TNFRSF8	NM_001243;NM_001281430;NM_001243;NM_001281430	5'UTR;1stExon;1stExon;5'UTR	5'UTR;1stExon	chr1:12123488-12124148	Island	0.488104	0.419746	0.217683	0.0218404	0.101716	0.0479034	0.135159	0.200818	0.225792
cg23322439	5710	1	12124556	12124556	1	TNFRSF8;TNFRSF8	NM_001281430;NM_001243	5'UTR;Body	5'UTR;Body	chr1:12123488-12124148	S_Shore	0.720362	0.593303	0.463733	0.334057	0.635666	0.338885	0.479506	0.692033	0.483777
cg13836770;cg15819646;cg18833720;cg24635257;cg08844894	5762	1	12226913	12226961	49	TNFRSF1B	NM_001066	TSS200	TSS200	chr1:12226876-12227712	Island	0.084925	0.0281397	0.0430029	0.0383459	0.0647002	0.0449461	0.0584475	0.0517179	0.0367375
cg12002159	5763	1	12227088	12227088	1	MIR7846;TNFRSF1B;TNFRSF1B	NR_107000;NM_001066;NM_001066	Body;5'UTR;1stExon	5'UTR;1stExon;Body	chr1:12226876-12227712	Island	0.0321364	0.028452	0.0502695	0.0194531	0.0366887	0.0491266	0.0250211	0.0617895	0.0443792
cg24682307	5764	1	12227131	12227131	1	TNFRSF1B;TNFRSF1B	NM_001066;NM_001066	1stExon;5'UTR	5'UTR;1stExon	chr1:12226876-12227712	Island	0.0516748	0.0355658	0.0856543	0.0513287	0.04912	0.079787	0.0348858	0.0635224	0.0820685
cg06219821;cg11399814;cg11726754	5799	1	12290367	12290640	274	VPS13D;VPS13D	NM_018156;NM_015378	5'UTR;5'UTR	5'UTR	chr1:12289954-12290585	Island	0.0975406	0.0760945	0.109913	0.0582669	0.071961	0.0950962	0.0900886	0.0924876	0.119099
cg25283284;cg00384847	5800	1	12291198	12291339	142	VPS13D;VPS13D	NM_018156;NM_015378	5'UTR;5'UTR	5'UTR	chr1:12290955-12291199	Island	0.238102	0.150373	0.17201	0.167534	0.189665	0.150609	0.219706	0.202629	0.168464
cg02398947	5801	1	12292851	12292851	1	VPS13D;VPS13D	NM_018156;NM_015378	5'UTR;5'UTR	5'UTR	chr1:12290955-12291199	S_Shore	0.926131	0.959824	0.953102	0.90142	0.96305	0.963897	0.925313	0.957381	0.960541
cg27172378	5802	1	12293395	12293395	1	VPS13D;VPS13D	NM_018156;NM_015378	5'UTR;5'UTR	5'UTR	chr1:12289954-12290585	S_Shelf	0.96354	0.967761	0.970286	0.954823	0.967669	0.955956	0.955843	0.948123	0.941021
cg09229231	5915	1	12677263	12677263	1	DHRS3	NM_004753	1stExon	1stExon	chr1:12676983-12678642	Island	0.00938962	0.0068788	0.0228775	0.00983863	0.0136255	0.0276538	0.0162313	0.0110247	0.0407274
cg06299537;cg09361488	5916	1	12677661	12677666	6	DHRS3;DHRS3	NM_004753;NM_004753	5'UTR;1stExon	5'UTR;1stExon	chr1:12676983-12678642	Island	0.0124434	0.0149401	0.02431	0.0635194	0.00453942	0.035888	0.0666878	0.0159843	0.0290198
cg20345277;cg03294098;cg19656972;cg23828766;cg26887379;cg26937389;cg26917873	5917	1	12677751	12677995	245	DHRS3	NM_004753	TSS200	TSS200	chr1:12676983-12678642	Island	0.0287835	0.0542887	0.04663	0.0822123	0.0334948	0.0480608	0.062386	0.0311063	0.0455894
cg26915665;cg10003761	6023	1	13839650	13839656	7	LRRC38	NM_001010847	1stExon	1stExon	chr1:13839505-13840613	Island	0.0209038	0.0214461	0.0468212	0.0155238	0.0336018	0.0424635	0.0166404	0.0323334	0.0418455
cg22409701	6025	1	13840314	13840314	1	LRRC38	NM_001010847	TSS200	TSS200	chr1:13839505-13840613	Island	0.0396437	0.0274878	0.0181874	0.0215829	0.0469496	0.043392	0.0179125	0.0376255	0.0414374
cg11791751;cg22436123;cg15563963;cg10743104;cg16277479;cg02933679	6045	1	13910138	13910224	87	PDPN;PDPN	NM_198389;NM_006474	TSS200;TSS200	TSS200	chr1:13910137-13910868	Island	0.0620097	0.0306352	0.0665198	0.0525155	0.0393016	0.0733799	0.0410846	0.0408802	0.0739844
cg18877506;cg21819468;cg07600277	6046	1	13910555	13910572	18	PDPN;PDPN;PDPN;PDPN	NM_001006624;NM_001006625;NM_006474;NM_198389	TSS1500;TSS1500;1stExon;1stExon	TSS1500;1stExon	chr1:13910137-13910868	Island	0.0144485	0.00830656	0.0201485	0.00685532	0.00626948	0.017023	0.0071139	0.0121729	0.0184414
cg09732307;cg13256645;cg08306178	6048	1	13911873	13911964	92	PDPN;PDPN;PDPN;PDPN	NM_001006625;NM_001006624;NM_198389;NM_006474	TSS200;TSS200;Body;Body	TSS200;Body	chr1:13910137-13910868	S_Shore	0.0421434	0.446123	0.182838	0.0328287	0.53095	0.174427	0.0540656	0.502424	0.151349
cg00922376;cg18555909;cg05346841;cg09765994;cg07596209	6072	1	14026584	14026618	35	PRDM2	NM_001135610	TSS200	TSS200	chr1:14026481-14027200	Island	0.0227946	0.0138792	0.0325278	0.0208665	0.0226191	0.0300945	0.0194856	0.0237043	0.0370243
cg09826587;cg13634713	6073	1	14026817	14027167	351	PRDM2	NM_001135610	5'UTR	5'UTR	chr1:14026481-14027200	Island	0.0135725	0.0193057	0.0410004	0.0259011	0.0178656	0.0318627	0.0226104	0.0201734	0.031113
cg01816014;cg24550112;cg16680547;cg26608693	6074	1	14027378	14027581	204	PRDM2	NM_001135610	5'UTR	5'UTR	chr1:14026481-14027200	S_Shore	0.756486	0.759626	0.634577	0.65539	0.745656	0.599911	0.751196	0.770908	0.628681
cg27580568	6075	1	14028183	14028183	1	PRDM2	NM_001135610	5'UTR	5'UTR	chr1:14026481-14027200	S_Shore	0.934402	0.958513	0.950494	0.827906	0.959393	0.911112	0.897463	0.920674	0.945914
cg08425678;cg09168292	6076	1	14029478	14029508	31	PRDM2	NM_001135610	5'UTR	5'UTR	chr1:14026481-14027200	S_Shelf	0.928712	0.994473	0.949012	0.924106	0.951951	0.941843	0.930196	0.967247	0.947358
cg25402049;cg19359071;cg23267665	6077	1	14029875	14030141	267	PRDM2;PRDM2;PRDM2	NM_015866;NM_001135610;NM_012231	TSS1500;5'UTR;TSS1500	TSS1500;5'UTR	chr1:14026481-14027200	S_Shelf	0.902853	0.976203	0.937086	0.895718	0.965827	0.933705	0.914185	0.948549	0.950905
cg12379145	6078	1	14030611	14030611	1	PRDM2;PRDM2;PRDM2	NM_015866;NM_001135610;NM_012231	TSS1500;5'UTR;TSS1500	TSS1500;5'UTR	chr1:14026481-14027200	S_Shelf	0.936687	0.976668	0.95289	0.924868	0.929893	0.938814	0.907506	0.961001	0.920639
cg25127649;cg01664437	6096	1	14075789	14075791	3	PRDM2;PRDM2;PRDM2;PRDM2	NM_001007257;NM_015866;NM_012231;NM_001135610	TSS200;Body;Body;Body	TSS200;Body	chr1:14075267-14076458	Island	0.0393148	0.02598	0.0751217	0.038442	0.0349148	0.0642886	0.0422118	0.0271773	0.0612997
cg10503751	6097	1	14075866	14075866	1	PRDM2;PRDM2;PRDM2;PRDM2;PRDM2;PRDM2;PRDM2	NM_001007257;NM_001135610;NM_015866;NM_012231;NM_015866;NM_012231;NM_001135610	TSS200;ExonBnd;ExonBnd;ExonBnd;Body;Body;Body	TSS200;Body;ExonBnd	chr1:14075267-14076458	Island	0.044025	0.0256688	0.0484892	0.0646865	0.0228314	0.0894626	0.0474447	0.0346769	0.0793218
cg26227101	6098	1	14075870	14075870	1	PRDM2;PRDM2;PRDM2;PRDM2	NM_012231;NM_015866;NM_001007257;NM_001135610	Body;Body;TSS200;Body	TSS200;Body	chr1:14075267-14076458	Island	0.0135306	0.00681275	0.030594	0.00684452	0.0337913	0.0388763	0.00636276	0.0157735	0.0301562
cg01614615;cg00124011	6099	1	14075923	14075958	36	PRDM2;PRDM2;PRDM2;PRDM2;PRDM2	NM_001007257;NM_012231;NM_015866;NM_001007257;NM_001135610	1stExon;Body;Body;5'UTR;Body	5'UTR;1stExon;Body	chr1:14075267-14076458	Island	0.0481286	0.0277503	0.0523266	0.0363669	0.0320335	0.0561416	0.0334064	0.029547	0.0666572
cg04999270;cg02418294	6100	1	14076291	14076293	3	PRDM2;PRDM2;PRDM2;PRDM2	NM_012231;NM_015866;NM_001007257;NM_001135610	Body;Body;5'UTR;Body	5'UTR;Body	chr1:14075267-14076458	Island	0.00977023	0.00671972	0.0255877	0.010543	0.0115284	0.0310753	0.00556627	0.00699093	0.0312884
cg11750706	6101	1	14077143	14077143	1	PRDM2;PRDM2;PRDM2;PRDM2	NM_012231;NM_015866;NM_001007257;NM_001135610	Body;Body;5'UTR;Body	5'UTR;Body	chr1:14075267-14076458	S_Shore	0.904933	0.878722	0.790046	0.842808	0.726894	0.747548	0.905483	0.818906	0.794718
cg07162413;cg21288507	6102	1	14078292	14078744	453	PRDM2;PRDM2;PRDM2;PRDM2	NM_015866;NM_012231;NM_001135610;NM_001007257	Body;Body;Body;5'UTR	5'UTR;Body	chr1:14075267-14076458	S_Shelf	0.904516	0.965743	0.798744	0.900894	0.905447	0.854883	0.914423	0.914008	0.800115
cg24803853	6103	1	14079484	14079484	1	PRDM2;PRDM2;PRDM2;PRDM2	NM_015866;NM_012231;NM_001135610;NM_001007257	Body;Body;Body;5'UTR	5'UTR;Body	chr1:14075267-14076458	S_Shelf	0.948132	0.979055	0.887014	0.911161	0.902985	0.833618	0.923193	0.924501	0.84501
cg15007156;cg07540520;cg03874089;cg25104105	6234	1	14925135	14925198	64	KIAA1026;KIAA1026	NM_201628;NM_015209	TSS200;TSS200	TSS200	chr1:14924610-14925993	Island	0.0223778	0.0092727	0.0217007	0.0103247	0.0201239	0.0274246	0.0166481	0.014491	0.0303628
cg10228777	6235	1	14925424	14925424	1	KIAA1026;KIAA1026;KIAA1026;KIAA1026	NM_015209;NM_015209;NM_201628;NM_201628	1stExon;5'UTR;1stExon;5'UTR	5'UTR;1stExon	chr1:14924610-14925993	Island	0.118239	0.0498809	0.107616	0.0740574	0.0660609	0.0846829	0.0712748	0.0806888	0.132669
cg05006349;cg03391684	6236	1	14925517	14925524	8	KIAA1026;KIAA1026	NM_015209;NM_201628	1stExon;1stExon	1stExon	chr1:14924610-14925993	Island	0.0295949	0.0197218	0.0412144	0.195475	0.0181226	0.0645056	0.13924	0.0111515	0.0452864
cg24349832;cg20375690	6398	1	15478848	15478898	51	TMEM51;TMEM51;C1orf126;TMEM51;TMEM51	NM_018022;NM_001136217;NR_027136;NM_001136216;NM_001136218	TSS1500;TSS200;Body;TSS200;TSS1500	TSS1500;TSS200;Body	chr1:15479219-15481471	N_Shore	0.0210879	0.013419	0.0503716	0.0232263	0.0216959	0.050306	0.0318089	0.0249761	0.0461326
cg24535573;cg17015937;cg25975626;cg13081644;cg11461111	6399	1	15478961	15479021	61	TMEM51;TMEM51;C1orf126;TMEM51;TMEM51	NM_018022;NM_001136217;NR_027136;NM_001136216;NM_001136218	TSS1500;TSS200;TSS200;TSS200;TSS1500	TSS1500;TSS200	chr1:15479219-15481471	N_Shore	0.0108356	0.00384837	0.0187615	0.00896108	0.00903674	0.0238975	0.0105331	0.0125886	0.0217849
cg10132838	6400	1	15479095	15479095	1	TMEM51;TMEM51;TMEM51;C1orf126;TMEM51;TMEM51;TMEM51	NM_018022;NM_001136216;NM_001136217;NR_027136;NM_001136216;NM_001136217;NM_001136218	TSS1500;5'UTR;1stExon;TSS200;1stExon;5'UTR;TSS1500	TSS1500;TSS200;5'UTR;1stExon	chr1:15479219-15481471	N_Shore	0.0129792	0.00551458	0.0229653	0.00903924	0.0237802	0.0214738	0.00943646	0.00392392	0.018848
cg20811856	6401	1	15479264	15479264	1	TMEM51;TMEM51;TMEM51;TMEM51;TMEM51;TMEM51;C1orf126	NM_018022;NM_001136216;NM_001136217;NM_001136216;NM_001136217;NM_001136218;NR_027136	TSS1500;5'UTR;1stExon;1stExon;5'UTR;TSS1500;TSS1500	TSS1500;5'UTR;1stExon	chr1:15479219-15481471	Island	0.0431319	0.016605	0.0611896	0.0375248	0.03745	0.0478731	0.0275582	0.0197933	0.049356
cg00772714;cg25908635;cg06208989	6402	1	15479360	15479792	433	TMEM51;TMEM51;TMEM51;TMEM51;C1orf126	NM_018022;NM_001136216;NM_001136217;NM_001136218;NR_027136	TSS1500;5'UTR;5'UTR;TSS1500;TSS1500	TSS1500;5'UTR	chr1:15479219-15481471	Island	0.0668862	0.0417434	0.0808358	0.0483626	0.0580023	0.102681	0.0455128	0.037991	0.103097
cg16858898	6403	1	15479872	15479872	1	TMEM51;TMEM51;TMEM51;TMEM51;C1orf126	NM_018022;NM_001136216;NM_001136217;NM_001136218;NR_027136	TSS1500;5'UTR;5'UTR;TSS1500;TSS1500	TSS1500;5'UTR	chr1:15479219-15481471	Island	0.0846374	0.0184785	0.0486366	0.051321	0.0660094	0.0475471	0.0516664	0.0500537	0.0869757
cg17277729;cg17725211;cg00188746	6404	1	15480230	15480258	29	TMEM51;TMEM51;TMEM51;TMEM51;TMEM51;TMEM51;C1orf126	NM_018022;NM_001136218;NM_001136218;NM_018022;NM_001136216;NM_001136217;NR_027136	1stExon;5'UTR;1stExon;5'UTR;5'UTR;5'UTR;TSS1500	TSS1500;5'UTR;1stExon	chr1:15479219-15481471	Island	0.0364082	0.0245194	0.0535176	0.0247599	0.0328364	0.0588528	0.0262596	0.0258478	0.0620533
cg25025297;cg15319451;cg05385377;cg24835051	6405	1	15480555	15480853	299	TMEM51;TMEM51;TMEM51;TMEM51	NM_001136218;NM_018022;NM_001136216;NM_001136217	5'UTR;5'UTR;5'UTR;5'UTR	5'UTR	chr1:15479219-15481471	Island	0.0283151	0.0209851	0.0495459	0.0327169	0.0390894	0.0603347	0.02612	0.0298069	0.0536492
cg07180646;cg10282904	6406	1	15481541	15482001	461	TMEM51;TMEM51;TMEM51;TMEM51	NM_001136218;NM_018022;NM_001136216;NM_001136217	5'UTR;5'UTR;5'UTR;5'UTR	5'UTR	chr1:15479219-15481471	S_Shore	0.570461	0.571064	0.416902	0.537151	0.638695	0.42998	0.541534	0.63016	0.445891
cg07657348;cg09069072	6407	1	15482308	15482753	446	TMEM51;TMEM51;TMEM51;TMEM51	NM_001136217;NM_001136216;NM_001136218;NM_018022	5'UTR;5'UTR;5'UTR;5'UTR	5'UTR	chr1:15479219-15481471	S_Shore	0.837465	0.923731	0.749994	0.843591	0.800048	0.822043	0.877325	0.868381	0.7519
cg26796945	6408	1	15484225	15484225	1	TMEM51;TMEM51;TMEM51;TMEM51	NM_001136217;NM_001136216;NM_001136218;NM_018022	5'UTR;5'UTR;5'UTR;5'UTR	5'UTR	chr1:15479219-15481471	S_Shelf	0.82077	0.853172	0.582113	0.791861	0.869326	0.560884	0.752117	0.802147	0.56348
cg21913886;cg11618537	6409	1	15485346	15485508	163	TMEM51;TMEM51;TMEM51;TMEM51	NM_001136218;NM_018022;NM_001136216;NM_001136217	5'UTR;5'UTR;5'UTR;5'UTR	5'UTR	chr1:15479219-15481471	S_Shelf	0.950432	0.984312	0.964868	0.907614	0.952818	0.97814	0.954304	0.942561	0.963277
cg21012057	6433	1	15538911	15538911	1	TMEM51;TMEM51;TMEM51;TMEM51	NM_001136218;NM_018022;NM_001136216;NM_001136217	5'UTR;5'UTR;5'UTR;5'UTR	5'UTR	chr1:15541181-15541447	N_Shelf	0.92365	0.95005	0.860277	0.885238	0.88353	0.853689	0.907016	0.837919	0.869838
cg07816247	6434	1	15540152	15540152	1	TMEM51;TMEM51;TMEM51;TMEM51	NM_001136218;NM_018022;NM_001136216;NM_001136217	5'UTR;5'UTR;5'UTR;5'UTR	5'UTR	chr1:15541181-15541447	N_Shore	0.827453	0.530612	0.579347	0.846895	0.469639	0.765516	0.816882	0.554577	0.530092
cg21005438;cg11741753;cg19505659;cg25469418	6435	1	15541182	15541349	168	TMEM51;TMEM51;TMEM51;TMEM51	NM_001136218;NM_018022;NM_001136216;NM_001136217	5'UTR;5'UTR;5'UTR;5'UTR	5'UTR	chr1:15541181-15541447	Island	0.81078	0.0198209	0.225164	0.819092	0.0335449	0.31449	0.772927	0.0477455	0.230315
cg08815479;cg11799650;cg06838175;cg19198714;cg07352425	6450	1	15573596	15573655	60	FHAD1	NM_052929	TSS200	TSS200	chr1:15573620-15573953	Island	0.116866	0.0862831	0.0929504	0.102414	0.182571	0.112932	0.0877011	0.128301	0.108113
cg04029421;cg10321876	6451	1	15573952	15574102	151	FHAD1	NM_052929	5'UTR	5'UTR	chr1:15573620-15573953	Island	0.0117163	0.0266954	0.0636536	0.0427396	0.0941326	0.0731022	0.0316394	0.0702684	0.0584229
cg19646491	6452	1	15575718	15575718	1	FHAD1	NM_052929	5'UTR	5'UTR	chr1:15573620-15573953	S_Shore	0.881591	0.938989	0.853756	0.851944	0.81309	0.890167	0.918392	0.717319	0.847403
cg21616031;cg12846303	6453	1	15576394	15576880	487	FHAD1	NM_052929	5'UTR	5'UTR	chr1:15573620-15573953	S_Shelf	0.810083	0.921007	0.777601	0.81282	0.873529	0.797744	0.855567	0.889159	0.791501
cg06408550;cg15290708	6517	1	15736208	15736210	3	EFHD2	NM_024329	TSS200	TSS200	chr1:15736033-15737228	Island	0.0262906	0.0176409	0.0452155	0.0199487	0.0363423	0.061239	0.025053	0.0297403	0.0458304
cg25215654;cg15650240;cg24128364	6518	1	15736527	15736719	193	EFHD2	NM_024329	1stExon	1stExon	chr1:15736033-15737228	Island	0.0649075	0.0376494	0.0997365	0.058909	0.0626767	0.0839187	0.0694477	0.0499652	0.0987264
cg14078231	6572	1	15850601	15850601	1	CASP9;CASP9	NM_032996;NM_001229	1stExon;1stExon	1stExon	chr1:15850493-15850699	Island	0.004947	0.00459164	0.0207525	0.00753841	0.00698783	0.0273899	0.00407819	0.00722222	0.0263877
cg04607100;cg04725029	6573	1	15850698	15850746	49	CASP9;CASP9;CASP9;CASP9	NM_032996;NM_001229;NM_001229;NM_032996	1stExon;5'UTR;1stExon;5'UTR	5'UTR;1stExon	chr1:15850493-15850699	Island	0.0505493	0.0435024	0.0744359	0.0424837	0.0494655	0.0782476	0.0458955	0.0557727	0.0612447
cg20798872;cg00052626;cg25154447;cg21858823	6574	1	15850838	15850916	79	CASP9;CASP9	NM_032996;NM_001229	TSS200;TSS200	TSS200	chr1:15851106-15851581	N_Shore	0.0761509	0.0946216	0.113106	0.07178	0.07229	0.096657	0.0696408	0.0641579	0.0862438
cg04708753;cg18379824	6575	1	15850955	15850970	16	CASP9;CASP9;CASP9;CASP9;CASP9	NM_032996;NM_001229;NM_001278054;NR_102733;NR_102732	5'UTR;TSS200;TSS200;TSS200;TSS200	TSS200;5'UTR	chr1:15850493-15850699	S_Shore	0.250651	0.303924	0.150528	0.535952	0.307688	0.411535	0.240152	0.123261	0.196383
cg25019631;cg11404049	6576	1	15850977	15850983	7	CASP9;CASP9	NM_032996;NM_001229	TSS200;TSS200	TSS200	chr1:15851106-15851581	N_Shore	0.0501898	0.0461081	0.102813	0.0387919	0.0256666	0.0426698	0.041069	0.0380699	0.0508408
cg16851799;cg18406510	6578	1	15851342	15851352	11	CASP9;CASP9;CASP9;CASP9;CASP9	NM_001229;NM_001278054;NR_102733;NR_102732;NM_032996	TSS1500;TSS1500;TSS1500;TSS1500;TSS200	TSS1500;TSS200	chr1:15851106-15851581	Island	0.0394946	0.080994	0.0923707	0.0642179	0.0606931	0.0875419	0.0412807	0.070928	0.0888403
cg05058263;cg27444789;cg09581281;cg13860548;cg09123484;cg18192808	6582	1	15853181	15853278	98	DNAJC16	NM_015291	TSS200	TSS200	chr1:15853108-15853663	Island	0.0149879	0.0102874	0.0273654	0.0102356	0.0139385	0.0304611	0.0136338	0.0156512	0.0289483
cg17335567	6583	1	15853452	15853452	1	DNAJC16;DNAJC16;DNAJC16;DNAJC16;DNAJC16	NM_001287811;NM_015291;NM_015291;NM_001287811;NR_109898	1stExon;1stExon;5'UTR;5'UTR;Body	5'UTR;1stExon;Body	chr1:15853108-15853663	Island	0.0290195	0.0124987	0.0377807	0.0207232	0.0308021	0.0379369	0.0264003	0.0183944	0.0436325
cg01002125	6584	1	15853764	15853764	1	DNAJC16	NM_015291	5'UTR	5'UTR	chr1:15853108-15853663	S_Shore	0.044478	0.0163494	0.042139	0.026386	0.0228274	0.0361062	0.0251391	0.0202817	0.0423773
cg00185850	6585	1	15853773	15853773	1	DNAJC16;DNAJC16;DNAJC16	NM_015291;NM_001287811;NR_109898	5'UTR;5'UTR;Body	5'UTR;Body	chr1:15853108-15853663	S_Shore	0.00373006	0.00387131	0.0226813	0.00558775	0.00732683	0.0249196	0.00671702	0.00339446	0.0192018
cg14969291	6586	1	15855674	15855674	1	DNAJC16;DNAJC16;DNAJC16	NM_001287811;NR_109898;NM_015291	5'UTR;Body;Body	5'UTR;Body	chr1:15853108-15853663	S_Shelf	0.922659	0.963949	0.940145	0.874422	0.925472	0.95769	0.879425	0.882382	0.946675
cg17759086	6607	1	15911435	15911435	1	AGMAT	NM_024758	1stExon	1stExon	chr1:15911088-15911608	Island	0.0263799	0.0212829	0.0289084	0.00527415	0.0193769	0.0308471	0.0203696	0.0126349	0.0289532
cg17385448;cg23749507	6608	1	15911702	15911725	24	AGMAT	NM_024758	TSS200	TSS200	chr1:15911088-15911608	S_Shore	0.513677	0.566266	0.46577	0.395161	0.657779	0.420135	0.495119	0.678664	0.486151
cg05826291	6624	1	15943901	15943901	1	DDI2	NM_032341	TSS200	TSS200	chr1:15943821-15944356	Island	0.0444552	0.0275025	0.0626717	0.0487967	0.0279211	0.0591586	0.0487158	0.0325862	0.0606571
cg19477640	6625	1	15943982	15943982	1	DDI2;DDI2	NM_032341;NM_032341	5'UTR;1stExon	5'UTR;1stExon	chr1:15943821-15944356	Island	0.0269272	0.0121808	0.0376411	0.0096879	0.0163078	0.043638	0.0169434	0.0281895	0.0316777
cg23645831	6626	1	15944060	15944060	1	DDI2	NM_032341	TSS200	TSS200	chr1:15943821-15944356	Island	0.101819	0.0452143	0.110476	0.0732302	0.0752793	0.129474	0.0766642	0.0701022	0.138246
cg26761047	6627	1	15944228	15944228	1	DDI2	NM_032341	1stExon	1stExon	chr1:15943821-15944356	Island	0.017185	0.0206055	0.0231689	0.0112868	0.0215203	0.0255947	0.00952334	0.0158421	0.0264517
cg10232936;cg03382048	6648	1	16010724	16010732	9	PLEKHM2	NM_015164	TSS200	TSS200	chr1:16011266-16011502	N_Shore	0.0386994	0.0312071	0.039029	0.0255549	0.0292746	0.0378795	0.0405862	0.0129899	0.0470805
cg16626967;cg18843555	6687	1	16068861	16068979	119	TMEM82	NM_001013641	TSS200	TSS200	chr1:16070628-16070853	N_Shore	0.418584	0.238445	0.225785	0.477825	0.314735	0.27099	0.481459	0.279231	0.282223
cg03405639;cg20843478	6688	1	16069014	16069045	32	TMEM82;TMEM82	NM_001013641;NM_001013641	5'UTR;1stExon	5'UTR;1stExon	chr1:16070628-16070853	N_Shore	0.632406	0.512916	0.441874	0.661898	0.633102	0.465533	0.627313	0.51543	0.512331
cg04897742;cg15816719;cg11780735;cg25494767	6702	1	16085148	16085237	90	FBLIM1	NM_017556	TSS200	TSS200	chr1:16085147-16085862	Island	0.0813706	0.0432188	0.0896744	0.0753719	0.0638381	0.0824075	0.0876389	0.062197	0.0937802
cg14531560;cg26036626;cg23002761	6703	1	16085371	16085642	272	FBLIM1	NM_017556	5'UTR	5'UTR	chr1:16085147-16085862	Island	0.0548818	0.0412476	0.0690917	0.0553351	0.060936	0.0857694	0.0455635	0.0524737	0.0890763
cg15472071	6704	1	16085984	16085984	1	FBLIM1	NM_017556	5'UTR	5'UTR	chr1:16085147-16085862	S_Shore	0.0314885	0.0297968	0.113009	0.0197442	0.0663838	0.0779443	0.00699796	0.0767655	0.108284
cg25719573;cg07107113	6705	1	16087295	16087752	458	FBLIM1	NM_017556	5'UTR	5'UTR	chr1:16085147-16085862	S_Shore	0.630173	0.373736	0.423361	0.590853	0.392108	0.408112	0.634105	0.337234	0.437221
cg01709096;cg08779336	6706	1	16087977	16088002	26	FBLIM1	NM_017556	5'UTR	5'UTR	chr1:16085147-16085862	S_Shelf	0.76443	0.798752	0.689447	0.743498	0.813913	0.682585	0.780349	0.802521	0.710566
cg01234724	6707	1	16089302	16089302	1	FBLIM1	NM_017556	5'UTR	5'UTR	chr1:16085147-16085862	S_Shelf	0.936672	0.936928	0.881264	0.911687	0.80948	0.854682	0.928355	0.922643	0.880753
cg17407507;cg09178529	6748	1	16174227	16174350	124	SPEN;FLJ37453	NM_015001;NR_024279	TSS200;Body	TSS200;Body	chr1:16173889-16175396	Island	0.0131881	0.00942189	0.031739	0.0137909	0.0152166	0.0312276	0.0152323	0.00850611	0.0282702
cg09826002	6749	1	16174366	16174366	1	SPEN;FLJ37453;SPEN	NM_015001;NR_024279;NM_015001	1stExon;Body;5'UTR	5'UTR;1stExon;Body	chr1:16173889-16175396	Island	0.0121092	0.00928676	0.0390898	1e-06	0.00802583	0.0327479	0.00931364	0.0132261	0.0357814
cg15500658	6750	1	16174610	16174610	1	SPEN;FLJ37453	NM_015001;NR_024279	1stExon;Body	1stExon;Body	chr1:16173889-16175396	Island	0.00711972	0.00565628	0.0211277	0.00450818	0.00518645	0.023337	0.00314284	0.00769113	0.0257198
cg16907344;cg06526137	6751	1	16174671	16174780	110	SPEN;FLJ37453	NM_015001;NR_024279	Body;TSS200	TSS200;Body	chr1:16173889-16175396	Island	0.0323763	0.0110766	0.0385716	0.0292403	0.0195308	0.0394998	0.0218855	0.0202351	0.0461383
cg02387154	6797	1	16273703	16273703	1	ZBTB17;ZBTB17;ZBTB17;ZBTB17	NM_001287603;NM_003443;NM_001242884;NM_001287604	Body;Body;5'UTR;5'UTR	5'UTR;Body	chr1:16269900-16270259	S_Shelf	0.787966	0.882474	0.811521	0.764203	0.869756	0.837646	0.810439	0.907324	0.821898
cg26334507	6799	1	16275539	16275539	1	ZBTB17	NM_003443	5'UTR	5'UTR	chr1:16270591-16271582	S_Shelf	0.784951	0.892749	0.726841	0.805474	0.85527	0.736561	0.737692	0.863806	0.710622
cg08844390	6809	1	16298537	16298537	1	ZBTB17	NM_003443	5'UTR	5'UTR	chr1:16301902-16302672	N_Shelf	0.924541	0.980037	0.972093	0.913409	0.96963	0.961197	0.941536	0.968408	0.964487
cg04211179	6810	1	16301562	16301562	1	ZBTB17	NM_003443	5'UTR	5'UTR	chr1:16301902-16302672	N_Shore	0	0	0.299145	0	0	0.307097	0	0	0.436721
cg07437033;cg08643472;cg07810927;cg04655804	6811	1	16302232	16302461	230	ZBTB17	NM_003443	5'UTR	5'UTR	chr1:16301902-16302672	Island	0.02434	0.00651917	0.0417897	0.0201541	0.018315	0.038312	0.0189518	0.0229399	0.0345977
cg17446719;cg20703523	6812	1	16302584	16302590	7	ZBTB17;ZBTB17	NM_003443;NM_003443	1stExon;5'UTR	5'UTR;1stExon	chr1:16301902-16302672	Island	0.0177732	0.00401669	0.0227962	0.0152289	0.010602	0.0218039	0.0211926	0.0168304	0.0198297
cg15073161;cg06595584;cg22492252;cg00111521	6813	1	16302634	16302813	180	ZBTB17;ZBTB17;ZBTB17;ZBTB17	NM_001287604;NM_001287603;NM_001242884;NM_003443	TSS200;TSS200;TSS200;TSS200	TSS200	chr1:16301902-16302672	Island	0.0642785	0.0152642	0.0662356	0.0448532	0.0407692	0.0697846	0.0488437	0.0315104	0.0741451
cg08137080;cg15483964;cg15415507	6913	1	16482430	16482553	124	EPHA2;EPHA2	NM_004431;NM_004431	1stExon;5'UTR	5'UTR;1stExon	chr1:16481484-16482782	Island	0.0332086	0.0271089	0.0511604	0.0505775	0.0384356	0.0556526	0.0378415	0.0433376	0.0612874
cg01495321;cg00519104;cg20908828;cg12828479	6914	1	16482606	16482773	168	EPHA2	NM_004431	TSS200	TSS200	chr1:16481484-16482782	Island	0.0150839	0.0149368	0.0270087	0.0132393	0.0247112	0.0326102	0.0119482	0.0162805	0.0346123
cg08929791	6948	1	16535904	16535904	1	ARHGEF19	NM_153213	5'UTR	5'UTR	chr1:16532917-16534580	S_Shore	0.929682	0.968685	0.851113	0.882627	0.894918	0.906412	0.920029	0.916935	0.886304
cg05764238	6949	1	16536990	16536990	1	ARHGEF19	NM_153213	5'UTR	5'UTR	chr1:16532917-16534580	S_Shelf	0.721174	0.614429	0.544711	0.782107	0.62653	0.606952	0.751157	0.564161	0.461021
cg01978368	6968	1	16563189	16563189	1	C1orf89	NM_030907	1stExon	1stExon	chr1:16563544-16563799	N_Shore	0.273772	0.0858501	0.160428	0.181699	0.131744	0.156916	0.207236	0.161317	0.221563
cg08517021;cg20811214	6969	1	16563560	16563563	4	RSG1;RSG1	NM_030907;NM_030907	1stExon;5'UTR	5'UTR;1stExon	chr1:16563544-16563799	Island	0.0148338	0.011929	0.0395654	0.0119212	0.02046	0.053209	0.0134658	0.0138112	0.0388525
cg22391883;cg00075019;cg14170756	6970	1	16563727	16563782	56	C1orf89	NM_030907	TSS200	TSS200	chr1:16563544-16563799	Island	0.00648181	0.00570207	0.00788468	0.00861223	0.0148732	0.0220807	0.00796242	0.0104168	0.0231446
cg23281809	6994	1	16675984	16675984	1	FBXO42	NM_018994	5'UTR	5'UTR	chr1:16678574-16679192	N_Shelf	0.88247	0.961774	0.893549	0.853603	0.933121	0.909145	0.875291	0.939037	0.897737
cg16011173	6995	1	16677473	16677473	1	FBXO42	NM_018994	5'UTR	5'UTR	chr1:16678574-16679192	N_Shore	0.656243	0.688459	0.501806	0.602156	0.544629	0.448008	0.674768	0.616879	0.501175
cg16405801;cg20387712	6996	1	16678097	16678584	488	FBXO42	NM_018994	5'UTR	5'UTR	chr1:16678574-16679192	Island	0.0730913	0.00690721	0.0473417	0.0580735	0.027398	0.0502184	0.0620178	0.017302	0.0382415
cg16491274;cg21601498	6997	1	16678832	16678847	16	FBXO42;FBXO42	NM_018994;NM_018994	5'UTR;1stExon	5'UTR;1stExon	chr1:16678574-16679192	Island	0.0283282	0.0253321	0.053237	0.0215612	0.0297033	0.0644061	0.0258156	0.0155534	0.0642232
cg15776041;cg13400166;cg27555392;cg26306340;cg14717632;cg14093570	6998	1	16678986	16679143	158	FBXO42	NM_018994	TSS200	TSS200	chr1:16678574-16679192	Island	0.0303813	0.0139426	0.0326527	0.0280681	0.0274575	0.0420281	0.0285988	0.0214987	0.0461547
cg06971005;cg11637847;cg19457132	7005	1	16693479	16693508	30	C1orf144;C1orf144	NM_001114600;NM_015609	TSS200;TSS200	TSS200	chr1:16693621-16694270	N_Shore	0.0410833	0.0305467	0.0656011	0.0477192	0.0323228	0.073398	0.0312163	0.0358473	0.066565
cg16068533	7006	1	16693531	16693531	1	SZRD1;SZRD1;SZRD1;SZRD1;SZRD1;SZRD1;SZRD1;SZRD1	NM_001114600;NM_001271869;NM_001114600;NM_001271869;NR_073503;NR_073502;NR_073501;NR_073500	5'UTR;5'UTR;1stExon;1stExon;Body;Body;Body;Body	5'UTR;1stExon;Body	chr1:16693621-16694270	N_Shore	0.00879369	0.0309939	0.0219243	0.00499653	0.000758776	0.0219399	0.00485398	0.00430703	0.0147649
cg17081645	7007	1	16693563	16693563	1	C1orf144;C1orf144	NM_001114600;NM_015609	TSS200;TSS200	TSS200	chr1:16693621-16694270	N_Shore	0.00602113	0.00429241	0.0365086	0.0123796	0.00652076	0.029243	0.012321	0.00773278	0.0151345
cg10795710;cg23269169;cg24473622	7008	1	16693622	16693683	62	C1orf144;C1orf144;C1orf144;C1orf144	NM_001114600;NM_015609;NM_015609;NM_001114600	1stExon;5'UTR;1stExon;5'UTR	5'UTR;1stExon	chr1:16693621-16694270	Island	0.00630878	0.00241999	0.0233607	0.0130267	0.00783548	0.0247678	0.00677778	0.0139603	0.0325127
cg17420395	7035	1	16762998	16762998	1	SPATA21	NM_198546	5'UTR	5'UTR	chr1:16766998-16767803	N_Shelf	0.785785	0.878089	0.831257	0.731861	0.854878	0.846103	0.820312	0.82381	0.851737
cg26845278	7036	1	16763671	16763671	1	SPATA21;SPATA21	NM_198546;NM_198546	1stExon;5'UTR	5'UTR;1stExon	chr1:16766998-16767803	N_Shelf	0.78543	0.93417	0.823178	0.721353	0.846432	0.845275	0.808131	0.86226	0.845893
cg02440562	7037	1	16763949	16763949	1	SPATA21	NM_198546	TSS200	TSS200	chr1:16766998-16767803	N_Shelf	0.912777	0.960924	0.802886	0.885117	0.893909	0.795116	0.901829	0.877703	0.86133
cg06766450;cg14112104;cg26348575;cg16011258;cg03136512;cg14951525;cg07451333	7043	1	16766999	16767149	151	NECAP2;NECAP2;NECAP2	NM_001145277;NM_001145278;NM_018090	TSS200;TSS200;TSS200	TSS200	chr1:16766998-16767803	Island	0.10693	0.0139004	0.0337218	0.0925068	0.0338632	0.0513131	0.0859407	0.0285574	0.0370707
cg18194393	7044	1	16767185	16767185	1	NECAP2;NECAP2;NECAP2;NECAP2;NECAP2;NECAP2	NM_018090;NM_001145277;NM_018090;NM_001145278;NM_001145278;NM_001145277	5'UTR;1stExon;1stExon;5'UTR;1stExon;5'UTR	5'UTR;1stExon	chr1:16766998-16767803	Island	0.0207686	0.0071257	0.0264224	0.027048	0.0170069	0.0368558	0.0257698	0.0069501	0.0304301
cg07459264	7045	1	16767326	16767326	1	NECAP2;NECAP2;NECAP2	NM_001145277;NM_018090;NM_001145278	1stExon;1stExon;Body	1stExon;Body	chr1:16766998-16767803	Island	0.00724106	0.00469903	0.0153121	0.00831262	0.00876777	0.0304054	0.00604867	0.00504289	0.0230159
cg06378244	7103	1	16936996	16936996	1	NBPF1	NM_017940	5'UTR	5'UTR	chr1:16939456-16940454	N_Shelf	0.817465	0.861259	0.7767	0.81005	0.84479	0.761106	0.829891	0.879649	0.769548
cg13384150;cg01599189	7104	1	16939173	16939520	348	NBPF1	NM_017940	5'UTR	5'UTR	chr1:16939456-16940454	Island	0.156214	0.0427312	0.0921677	0.149446	0.118366	0.0903195	0.158811	0.0872909	0.0837417
cg09507771	7105	1	16939695	16939695	1	NBPF1	NM_017940	5'UTR	5'UTR	chr1:16939456-16940454	Island	1e-06	0.00425993	0.0135336	0.00373912	0.00896996	0.0169993	0.0109249	0.00453872	0.0157491
cg01943843;cg26809482;cg03649238;cg04237804;cg05326195;cg19627864;cg14465946	7106	1	16939983	16940296	314	NBPF1	NM_017940	TSS200	TSS200	chr1:16939456-16940454	Island	0.0374565	0.0172255	0.0388394	0.0303426	0.0276628	0.0533123	0.0244594	0.0189854	0.0517741
cg21920827	7263	1	17304822	17304822	1	MFAP2;MFAP2;MFAP2;MFAP2;MFAP2;MFAP2;MFAP2;MFAP2	NM_002403;NM_001135248;NM_001135247;NM_017459;NM_001135247;NM_002403;NM_001135248;NM_017459	5'UTR;5'UTR;5'UTR;5'UTR;ExonBnd;ExonBnd;ExonBnd;ExonBnd	5'UTR;ExonBnd	chr1:17306551-17307363	N_Shore	0.834336	0.663531	0.606008	0.79486	0.419409	0.631872	0.8714	0.606258	0.592036
cg24164840;cg15268078;cg14657514;cg17725627;cg18313762	7264	1	17304887	17305365	479	MFAP2;MFAP2;MFAP2;MFAP2	NM_002403;NM_001135248;NM_001135247;NM_017459	5'UTR;5'UTR;5'UTR;5'UTR	5'UTR	chr1:17306551-17307363	N_Shore	0.833376	0.203856	0.627612	0.816311	0.13459	0.671035	0.848501	0.265038	0.627131
cg04875062	7265	1	17305562	17305562	1	MFAP2;MFAP2;MFAP2;MFAP2	NM_001135248;NM_017459;NM_001135247;NM_002403	5'UTR;5'UTR;5'UTR;5'UTR	5'UTR	chr1:17306551-17307363	N_Shore	0.656001	0.0830169	0.514111	0.6597	0.0194834	0.560559	0.738227	0.17152	0.52941
cg05985737;cg16718986	7266	1	17306885	17306967	83	MFAP2;MFAP2;MFAP2;MFAP2	NM_001135248;NM_017459;NM_001135247;NM_002403	5'UTR;5'UTR;5'UTR;5'UTR	5'UTR	chr1:17306551-17307363	Island	0.0103521	0.00581842	0.0404924	0.0151257	0.0197911	0.037968	0.0160888	0.00889238	0.0353665
cg05055766	7267	1	17307215	17307215	1	MFAP2;MFAP2;MFAP2;MFAP2	NM_017459;NM_002403;NM_001135247;NM_001135248	5'UTR;TSS200;5'UTR;TSS200	TSS200;5'UTR	chr1:17306551-17307363	Island	0.0368225	0.0361708	0.048524	0.0379387	0.0385028	0.0450501	0.0374618	0.0598658	0.0669985
cg03394122	7268	1	17307678	17307678	1	MFAP2;MFAP2;MFAP2;MFAP2	NM_002403;NM_017459;NM_001135247;NM_001135248	TSS1500;5'UTR;5'UTR;TSS1500	TSS1500;5'UTR	chr1:17306551-17307363	S_Shore	0.570112	0.425681	0.49989	0.580377	0.494376	0.533508	0.608438	0.442885	0.518634
cg08477744	7269	1	17308032	17308032	1	MFAP2;MFAP2;MFAP2;MFAP2;MFAP2;MFAP2	NM_002403;NM_017459;NM_001135247;NM_017459;NM_001135247;NM_001135248	TSS1500;5'UTR;1stExon;1stExon;5'UTR;TSS1500	TSS1500;5'UTR;1stExon	chr1:17306551-17307363	S_Shore	0.790014	0.37951	0.695536	0.805966	0.763918	0.722409	0.785904	0.391614	0.675664
cg17744878;cg19306948	7270	1	17308158	17308206	49	MFAP2;MFAP2;MFAP2;MFAP2	NM_002403;NM_001135247;NM_017459;NM_001135248	TSS1500;TSS200;TSS200;TSS1500	TSS1500;TSS200	chr1:17306551-17307363	S_Shore	0.63796	0.354851	0.413796	0.602766	0.624851	0.45323	0.661403	0.539896	0.384988
cg10400309;cg12339351;cg08898568	7296	1	17338377	17338409	33	ATP13A2;ATP13A2;ATP13A2;ATP13A2;ATP13A2;ATP13A2	NM_001141974;NM_001141973;NM_022089;NM_001141974;NM_001141973;NM_022089	1stExon;1stExon;1stExon;5'UTR;5'UTR;5'UTR	5'UTR;1stExon	chr1:17337829-17338590	Island	0.0133789	0.00861638	0.0309762	0.0135371	0.00966348	0.0305346	0.0112617	0.00951723	0.0286496
cg04803684;cg26519403;cg18236739;cg22219083	7297	1	17338547	17338612	66	ATP13A2;ATP13A2;ATP13A2	NM_001141974;NM_001141973;NM_022089	TSS200;TSS200;TSS200	TSS200	chr1:17337829-17338590	Island	0.0249546	0.00654887	0.0277496	0.0194246	0.0192408	0.0265778	0.02554	0.0176719	0.0306762
cg13915730	7312	1	17380506	17380506	1	SDHB	NM_003000	1stExon	1stExon	chr1:17380456-17380722	Island	0.0243965	0.00463051	0.0384998	0.0109935	0.0168682	0.0349399	0.0118738	0.0135083	0.0290705
cg24305835;cg07595554;cg12070379	7313	1	17380585	17380646	62	SDHB;SDHB	NM_003000;NM_003000	5'UTR;1stExon	5'UTR;1stExon	chr1:17380456-17380722	Island	0.0299503	0.01777	0.0453643	0.0325041	0.0270092	0.0383462	0.024082	0.0212062	0.0408401
cg03861428;cg08281113;cg04171034;cg11678423;cg27222219	7314	1	17380702	17380847	146	SDHB	NM_003000	TSS200	TSS200	chr1:17380456-17380722	Island	0.0370679	0.0167299	0.0512508	0.0320556	0.0283562	0.0587399	0.030748	0.0260308	0.0614533
cg01603374	7343	1	17445809	17445809	1	PADI2	NM_007365	1stExon	1stExon	chr1:17445651-17446088	Island	0.0145692	0.0117725	0.0196235	0.0290708	0.0105808	0.0190132	0.0185186	0.0101552	0.0219518
cg19282714	7344	1	17445929	17445929	1	PADI2;PADI2	NM_007365;NM_007365	5'UTR;1stExon	5'UTR;1stExon	chr1:17445651-17446088	Island	1e-06	0.00611093	0.0310228	0.0123141	0.00930701	0.0239106	0.0106826	0.00640609	0.0333691
cg09313801;cg18228326;cg17183414;cg15185794;cg16462011	7345	1	17446027	17446144	118	PADI2	NM_007365	TSS200	TSS200	chr1:17445651-17446088	Island	0.0275565	0.0236814	0.0412653	0.0180011	0.0388577	0.05554	0.022144	0.0288599	0.0596011
cg15556553;cg11737843	7483	1	17765043	17765054	12	RCC2;RCC2;RCC2	NM_001136204;NM_018715;NM_001136204	1stExon;5'UTR;5'UTR	5'UTR;1stExon	chr1:17764072-17765811	Island	0.00939004	0.0115148	0.0168286	0.00216608	0.0167565	0.0265167	0.0177322	0.00691568	0.0443543
cg02506043;cg04565617;cg01671285	7484	1	17765068	17765232	165	RCC2;RCC2	NM_018715;NM_001136204	5'UTR;TSS200	TSS200;5'UTR	chr1:17764072-17765811	Island	0.0079327	0.00991051	0.0240774	0.00874218	0.0136322	0.0223962	0.00620059	0.0108974	0.0253277
cg01695892;cg12447589;cg06151567	7485	1	17765394	17765735	342	RCC2;RCC2	NM_018715;NM_001136204	5'UTR;TSS1500	TSS1500;5'UTR	chr1:17764072-17765811	Island	0.0172727	0.0138875	0.0734672	0.0375166	0.0583955	0.0408054	0.0230105	0.0467216	0.0398337
cg01346589	7486	1	17765897	17765897	1	RCC2;RCC2	NM_018715;NM_001136204	5'UTR;TSS1500	TSS1500;5'UTR	chr1:17764072-17765811	S_Shore	0.00784849	0.00346902	0.0312534	0.00672172	0.00777758	0.0159631	0.00580351	0.00768188	0.0160163
cg16032384;cg20465008	7487	1	17766173	17766219	47	RCC2;RCC2;RCC2	NM_018715;NM_001136204;NM_018715	5'UTR;TSS1500;1stExon	TSS1500;5'UTR;1stExon	chr1:17764072-17765811	S_Shore	0.0273477	0.00753008	0.0395658	0.0230355	0.0235096	0.0427561	0.0126673	0.0227416	0.0438209
cg21243909;cg00992659;cg11850961;cg13947949;cg03227570	7488	1	17766223	17766306	84	RCC2;RCC2	NM_001136204;NM_018715	TSS1500;TSS200	TSS1500;TSS200	chr1:17764072-17765811	S_Shore	0.0451612	0.0266678	0.0567029	0.0433439	0.0385178	0.0680256	0.0507686	0.0355166	0.0662267
cg05380570	7520	1	17866686	17866686	1	ARHGEF10L	NM_018125	5'UTR	5'UTR	chr1:17865863-17866630	S_Shore	0.000478849	0.000189018	0.0345036	0.0075378	0.013013	0.0158551	0.00594427	0.00711909	0.0229145
cg09674998	7521	1	17870432	17870432	1	ARHGEF10L	NM_018125	5'UTR	5'UTR	chr1:17865863-17866630	S_Shelf	0.873417	0.748101	0.83749	0.808122	0.833623	0.840325	0.790316	0.810462	0.814036
cg08005774;cg03993263;cg17945001	7708	1	18434106	18434118	13	IGSF21	NM_032880	TSS200	TSS200	chr1:18434105-18434813	Island	0.0488805	0.0334196	0.0471448	0.107628	0.0488074	0.074773	0.0960591	0.0401188	0.061599
cg21578219;cg23349790	7709	1	18434542	18434576	35	IGSF21;IGSF21	NM_032880;NM_032880	5'UTR;1stExon	5'UTR;1stExon	chr1:18434105-18434813	Island	0.0298662	0.0132946	0.0519904	0.0216743	0.0246343	0.0428173	0.0203201	0.0243297	0.0319791
cg25920064;cg13007210;cg20200200	7809	1	18807226	18807388	163	KLHDC7A	NM_152375	TSS200	TSS200	chr1:18808873-18809667	N_Shore	0.281266	0.265188	0.361524	0.333227	0.425874	0.305047	0.167276	0.333446	0.315167
cg13507429;cg05040210	7810	1	18807550	18807594	45	KLHDC7A	NM_152375	1stExon	1stExon	chr1:18808873-18809667	N_Shore	0.512299	0.431569	0.462507	0.513795	0.57979	0.445618	0.390725	0.496716	0.418723
cg14356550;cg24076588	7811	1	18808102	18808559	458	KLHDC7A	NM_152375	1stExon	1stExon	chr1:18808873-18809667	N_Shore	0.746017	0.779009	0.636585	0.752134	0.785844	0.685571	0.789009	0.792422	0.650796
cg15131316;cg03733578;cg06662140	7812	1	18809030	18809297	268	KLHDC7A	NM_152375	1stExon	1stExon	chr1:18808873-18809667	Island	0.888601	0.913343	0.885693	0.871986	0.893079	0.898215	0.8976	0.91672	0.893518
cg23281527;cg07632391;cg10011018;cg21693033	7813	1	18809531	18809764	234	KLHDC7A	NM_152375	1stExon	1stExon	chr1:18808873-18809667	Island	0.909151	0.980766	0.931014	0.924528	0.947396	0.935205	0.917664	0.941466	0.940609
cg20706909	7814	1	18812043	18812043	1	KLHDC7A;KLHDC7A	NM_152375;NM_152375	1stExon;3'UTR	1stExon;3'UTR	chr1:18808873-18809667	S_Shelf	0.89234	0.918746	0.916961	0.913373	0.9205	0.894362	0.895004	0.921678	0.897526
cg17172851;cg26661034;cg09496876	7847	1	18957328	18957375	48	PAX7;PAX7;PAX7	NM_002584;NM_001135254;NM_013945	TSS200;TSS200;TSS200	TSS200	chr1:18956895-18959829	Island	0.0384426	0.0301421	0.0511707	0.0333221	0.0357302	0.0717216	0.0676552	0.053605	0.0728695
cg11428724;cg12963084;cg13969001	7848	1	18957632	18958084	453	PAX7;PAX7;PAX7;PAX7;PAX7;PAX7	NM_013945;NM_002584;NM_001135254;NM_001135254;NM_013945;NM_002584	5'UTR;1stExon;5'UTR;1stExon;1stExon;5'UTR	5'UTR;1stExon	chr1:18956895-18959829	Island	0.0225278	0.0155943	0.0300716	0.0365783	0.024792	0.0303391	0.0342815	0.0170489	0.01968
cg26407146;cg02853781;cg09170051;cg07179759;cg21728447;cg17851730;cg12092708	7966	1	19229049	19229145	97	ALDH4A1;ALDH4A1;ALDH4A1;ALDH4A1	NM_003748;NM_170726;NM_003748;NM_170726	1stExon;1stExon;5'UTR;5'UTR	5'UTR;1stExon	chr1:19228828-19229634	Island	0.0175878	0.0104544	0.0375363	0.0153665	0.015225	0.046516	0.0145815	0.0184597	0.0426397
cg05480095;cg21174152;cg03963900;cg24698537;cg08164334	7967	1	19229298	19229453	156	ALDH4A1;ALDH4A1	NM_003748;NM_170726	TSS200;TSS200	TSS200	chr1:19228828-19229634	Island	0.00906111	0.00679888	0.0309403	0.00912592	0.0128361	0.0346534	0.0102665	0.00941028	0.027616
cg20809997;cg12270738;cg02856606	8002	1	19282380	19282682	303	IFFO2	NM_001136265	1stExon	1stExon	chr1:19281948-19283883	Island	0.0466879	0.030042	0.0421787	0.0251237	0.0283893	0.0390529	0.0252404	0.0183974	0.0452043
cg27512871	8092	1	19536626	19536626	1	UBR4	NM_020765	1stExon	1stExon	chr1:19536151-19537046	Island	0.0203988	0.0115477	0.023283	0.0135435	0.0141647	0.0423639	0.0129156	0.0161725	0.0555626
cg18045831;cg14166458	8109	1	19577885	19577904	20	MRTO4;KIAA0090	NM_016183;NM_015047	TSS200;Body	TSS200;Body	chr1:19577884-19578708	Island	0.0133995	0.00528338	0.0205007	0.0253087	0.0220268	0.0214097	0.0172277	0.0239337	0.025468
cg00789731;cg24107872;cg17445618;cg00759836	8110	1	19577941	19577981	41	KIAA0090;MRTO4	NM_015047;NM_016183	1stExon;TSS200	TSS200;1stExon	chr1:19577884-19578708	Island	0.0137585	0.0100204	0.0199597	0.00998201	0.00818123	0.0252849	0.00938885	0.00863556	0.0293769
cg22402059;cg18026264;cg04013393;cg06489364	8111	1	19578165	19578250	86	MRTO4;KIAA0090;MRTO4	NM_016183;NM_015047;NM_016183	1stExon;TSS200;5'UTR	TSS200;5'UTR;1stExon	chr1:19577884-19578708	Island	0.0475673	0.0278515	0.0633968	0.0371995	0.0330484	0.0797852	0.0334217	0.0255245	0.0755434
cg15948567;cg20677058	8122	1	19600454	19600471	18	AKR7L;AKR7L	NM_201252;NM_001145289	1stExon;1stExon	1stExon	chr1:19600249-19600942	Island	0.797177	0.909424	0.586722	0.412639	0.673812	0.443198	0.658191	0.86417	0.650714
cg13935437;cg18202521;cg12798157;cg11376198	8123	1	19600673	19600730	58	AKR7L;AKR7L	NM_001145289;NM_201252	TSS200;TSS200	TSS200	chr1:19600249-19600942	Island	0.955722	0.984164	0.520551	0.349611	0.488236	0.410943	0.57541	0.765941	0.586412
cg09028008	8129	1	19615080	19615080	1	AKR7A3	NM_012067	1stExon	1stExon	chr1:19614998-19615660	Island	0.773964	0.966351	0.553094	0.468753	0.832565	0.434061	0.698174	0.938312	0.605152
cg08917933;cg17594860;cg16126458;cg04091063;cg00690710;cg07838106;cg24008908	8130	1	19615303	19615453	151	AKR7A3	NM_012067	TSS200	TSS200	chr1:19614998-19615660	Island	0.329637	0.464547	0.217934	0.167784	0.422663	0.165798	0.250135	0.562672	0.243396
cg06305312;cg12219123;cg27311654;cg08479603	8141	1	19638330	19638460	131	AKR7A2;PQLC2;PQLC2;PQLC2	NM_003689;NM_017765;NM_001040125;NM_001040126	1stExon;TSS1500;TSS1500;TSS1500	TSS1500;1stExon	chr1:19638207-19639309	Island	0.207997	0.18559	0.184194	0.108076	0.187958	0.14372	0.162781	0.186177	0.221982
cg26117986;cg05764766	8142	1	19638715	19638718	4	PQLC2;AKR7A2;PQLC2;PQLC2	NM_001040126;NM_003689;NM_017765;NM_001040125	TSS200;TSS200;TSS200;TSS200	TSS200	chr1:19638207-19639309	Island	0.0360775	0.0192377	0.0506538	0.041162	0.0294889	0.0560907	0.0312439	0.0358463	0.0652605
cg20810288;cg15311933	8143	1	19638859	19638897	39	PQLC2;AKR7A2;PQLC2;PQLC2;PQLC2	NM_001040125;NM_003689;NM_001040126;NM_001040125;NM_017765	1stExon;TSS1500;5'UTR;5'UTR;5'UTR	TSS1500;5'UTR;1stExon	chr1:19638207-19639309	Island	0.0137211	0.0192616	0.0712509	0.00521202	0.00728878	0.0708921	0.00537562	0.00845666	0.0755481
cg24829631	8144	1	19639165	19639165	1	PQLC2;PQLC2;PQLC2;AKR7A2;PQLC2;PQLC2;PQLC2	NM_001040125;NM_001040125;NM_017765;NM_003689;NM_001040126;NM_001287531;NR_109848	1stExon;5'UTR;5'UTR;TSS1500;5'UTR;5'UTR;Body	TSS1500;5'UTR;1stExon;Body	chr1:19638207-19639309	Island	0.121726	0.0574493	0.075723	0.107187	0.0940659	0.128736	0.12783	0.0725715	0.103598
cg15974430;cg00306390	8145	1	19639298	19639308	11	PQLC2;AKR7A2;PQLC2;PQLC2;PQLC2	NM_001040125;NM_003689;NM_001040126;NM_001040125;NM_017765	1stExon;TSS1500;5'UTR;5'UTR;5'UTR	TSS1500;5'UTR;1stExon	chr1:19638207-19639309	Island	0.120044	0.0141756	0.057974	0.119818	0.0289691	0.0599327	0.153389	0.0351901	0.0567048
cg09812541;cg13494428	8146	1	19639438	19639494	57	AKR7A2;PQLC2;PQLC2;PQLC2	NM_003689;NM_001040126;NM_001040125;NM_017765	TSS1500;5'UTR;5'UTR;5'UTR	TSS1500;5'UTR	chr1:19638207-19639309	S_Shore	0.712616	0.473125	0.397076	0.704138	0.382478	0.413928	0.764986	0.528964	0.408638
cg15026089	8147	1	19640712	19640712	1	PQLC2;PQLC2;PQLC2	NM_001040126;NM_001040125;NM_017765	5'UTR;5'UTR;5'UTR	5'UTR	chr1:19638207-19639309	S_Shore	0.907688	0.952144	0.949042	0.935255	0.929243	0.920457	0.910535	0.947704	0.913036
cg13555004	8148	1	19641698	19641698	1	PQLC2;PQLC2;PQLC2	NM_001040126;NM_001040125;NM_017765	5'UTR;5'UTR;5'UTR	5'UTR	chr1:19638207-19639309	S_Shelf	0.923043	0.939029	0.901052	0.918329	0.909363	0.935976	0.899241	0.917194	0.906408
cg25210609	8149	1	19642293	19642293	1	PQLC2;PQLC2;PQLC2	NM_001040126;NM_001040125;NM_017765	5'UTR;5'UTR;5'UTR	5'UTR	chr1:19638207-19639309	S_Shelf	0.926911	0.950379	0.86098	0.889926	0.911922	0.860481	0.923315	0.889303	0.862831
cg03152504;cg14446565	8240	1	19811043	19811058	16	CAPZB;CAPZB;CAPZB;CAPZB;CAPZB	NM_001282162;NM_001282162;NM_004930;NM_001206540;NM_001206541	1stExon;5'UTR;Body;Body;5'UTR	5'UTR;1stExon;Body	chr1:19811703-19812644	N_Shore	0.0793815	0.0378121	0.135092	0.0499664	0.0307535	0.0806368	0.123652	0.0942475	0.182362
cg19886206;cg21769322;cg11888066;cg20752961	8241	1	19811223	19811257	35	CAPZB;CAPZB;CAPZB;CAPZB	NM_001282162;NM_004930;NM_001206540;NM_001206541	TSS200;Body;Body;5'UTR	TSS200;5'UTR;Body	chr1:19811703-19812644	N_Shore	0.03006	0.0162521	0.054476	0.0339714	0.0186708	0.0524759	0.0350065	0.0221466	0.0499401
cg20481153	8243	1	19811999	19811999	1	CAPZB;CAPZB;CAPZB;CAPZB;CAPZB;CAPZB;CAPZB	NM_001282162;NM_001206541;NM_001206540;NM_004930;NM_001206540;NM_004930;NM_001206541	TSS1500;1stExon;1stExon;1stExon;5'UTR;5'UTR;5'UTR	TSS1500;5'UTR;1stExon	chr1:19811703-19812644	Island	0.0212282	0.010058	0.0166774	0.0101368	0.00509013	0.0360579	0.00771378	0.0205982	0.047619
cg25325159	8244	1	19812210	19812210	1	CAPZB	NM_004930	TSS200	TSS200	chr1:19811703-19812644	Island	0.150894	0.0736546	0.173016	0.166841	0.105467	0.167938	0.125255	0.0723757	0.194762
cg23136105;cg13618996	8245	1	19812290	19812325	36	CAPZB;CAPZB;CAPZB;CAPZB	NM_001282162;NM_001206541;NM_001206540;NM_004930	TSS1500;TSS200;TSS200;TSS200	TSS1500;TSS200	chr1:19811703-19812644	Island	0.0833601	0.0501706	0.0867221	0.0502643	0.0694117	0.12445	0.0492077	0.0342766	0.131212
cg12094543;cg20686963;cg10896623;cg24500456;cg04704227	8266	1	19923282	19923429	148	C1orf151	NM_001032363	TSS200	TSS200	chr1:19923341-19924002	Island	0.0228618	0.0118191	0.0314094	0.0206227	0.0198426	0.0407521	0.0187445	0.0170473	0.0415342
cg09143185;cg03976231;cg09262552;cg04703227	8267	1	19923472	19923504	33	C1orf151;C1orf151	NM_001032363;NM_001032363	1stExon;5'UTR	5'UTR;1stExon	chr1:19923341-19924002	Island	0.0542294	0.0385829	0.0755792	0.0587527	0.0358316	0.0728879	0.044095	0.0456704	0.0685455
cg06854502	8268	1	19923593	19923593	1	C1orf151	NM_001032363	1stExon	1stExon	chr1:19923341-19924002	Island	0.00892283	1e-06	0.0476038	0.00135626	0.000500187	0.0370982	0.0199055	0.0141293	0.0251263
cg03438613	8279	1	19966971	19966971	1	MINOS1-NBL1;MINOS1-NBL1	NM_001204089;NM_001204088	5'UTR;Body	5'UTR;Body	chr1:19970255-19971923	N_Shelf	0.599153	0.453479	0.544558	0.669077	0.575488	0.661831	0.470813	0.51649	0.438597
cg25235465	8281	1	19968239	19968239	1	NBL1;NBL1;MINOS1-NBL1;MINOS1-NBL1	NM_001278164;NM_182744;NM_001204089;NM_001204088	TSS1500;TSS1500;5'UTR;Body	TSS1500;5'UTR;Body	chr1:19970255-19971923	N_Shelf	0.91789	0.968951	0.939957	0.869371	0.954721	0.948671	0.8892	0.95943	0.934083
cg18301528	8282	1	19968766	19968766	1	NBL1;NBL1;NBL1;NBL1;MINOS1-NBL1;MINOS1-NBL1	NM_001278164;NM_182744;NM_001278165;NM_001204084;NM_001204089;NM_001204088	TSS1500;TSS1500;TSS1500;TSS1500;5'UTR;Body	TSS1500;5'UTR;Body	chr1:19970255-19971923	N_Shore	0.970628	0.972742	0.97235	0.915045	0.961588	0.972105	0.931113	0.95262	0.946617
cg15317859;cg09309058	8284	1	19969750	19969811	62	NBL1;NBL1;NBL1;NBL1;NBL1;NBL1;MINOS1-NBL1;MINOS1-NBL1;NBL1	NM_001204084;NM_005380;NM_001278165;NM_182744;NM_001278164;NM_182744;NM_001204089;NM_001204088;NM_001278164	TSS1500;TSS1500;TSS200;5'UTR;1stExon;1stExon;5'UTR;Body;5'UTR	TSS1500;TSS200;5'UTR;1stExon;Body	chr1:19970255-19971923	N_Shore	0.640327	0.656511	0.513447	0.665053	0.733174	0.519047	0.610456	0.677332	0.511973
cg14699309	8286	1	19969990	19969990	1	NBL1;NBL1;NBL1;MINOS1-NBL1;MINOS1-NBL1;NBL1;NBL1;NBL1	NM_001204084;NM_005380;NM_001278165;NM_001204089;NM_001204088;NM_001278164;NM_182744;NM_001278165	TSS1500;TSS1500;1stExon;5'UTR;Body;5'UTR;Body;5'UTR	TSS1500;5'UTR;1stExon;Body	chr1:19970255-19971923	N_Shore	0.540767	0.490714	0.457331	0.509469	0.556724	0.456811	0.463701	0.501519	0.42354
cg04604347;cg22767145	8287	1	19970020	19970024	5	NBL1;NBL1;NBL1;MINOS1-NBL1;MINOS1-NBL1;NBL1;NBL1;NBL1	NM_005380;NM_001278165;NM_001204084;NM_001204089;NM_001204088;NM_001278164;NM_182744;NM_001278165	TSS1500;1stExon;TSS200;5'UTR;Body;5'UTR;Body;5'UTR	TSS1500;TSS200;5'UTR;1stExon;Body	chr1:19970255-19971923	N_Shore	0.846	0.863744	0.660406	0.787572	0.872879	0.654606	0.783327	0.854483	0.648585
cg17124647;cg10923719	8288	1	19970190	19970198	9	NBL1;NBL1;MINOS1-NBL1;MINOS1-NBL1;NBL1;NBL1;NBL1	NM_005380;NM_001204084;NM_001204089;NM_001204088;NM_001278164;NM_182744;NM_001278165	TSS1500;TSS200;5'UTR;Body;5'UTR;Body;5'UTR	TSS1500;TSS200;5'UTR;Body	chr1:19970255-19971923	N_Shore	0.338088	0.235776	0.231416	0.292524	0.320448	0.235739	0.290126	0.346208	0.241837
cg20890713	8290	1	19970378	19970378	1	NBL1;NBL1;NBL1;MINOS1-NBL1;MINOS1-NBL1;NBL1;NBL1;NBL1;NBL1	NM_005380;NM_001204084;NM_001204085;NM_001204089;NM_001204088;NM_001278164;NM_182744;NM_001278165;NM_001204084	TSS1500;1stExon;TSS1500;5'UTR;Body;5'UTR;Body;5'UTR;5'UTR	TSS1500;5'UTR;1stExon;Body	chr1:19970255-19971923	Island	0.215689	0.126819	0.166618	0.117716	0.218426	0.174879	0.162316	0.188133	0.203084
cg20141851;cg05481086	8291	1	19970517	19970521	5	NBL1;NBL1;MINOS1-NBL1;MINOS1-NBL1;NBL1;NBL1;NBL1;NBL1	NM_001204085;NM_005380;NM_001204089;NM_001204088;NM_001278164;NM_182744;NM_001278165;NM_001204084	TSS1500;TSS200;5'UTR;Body;5'UTR;Body;5'UTR;5'UTR	TSS1500;TSS200;5'UTR;Body	chr1:19970255-19971923	Island	0.0569757	0.0340995	0.054956	0.0424245	0.0377398	0.0688905	0.0492753	0.0391221	0.0749474
cg09860653	8292	1	19970708	19970708	1	NBL1;NBL1	NM_182744;NM_005380	Body;TSS200	TSS200;Body	chr1:19970255-19971923	Island	0.101257	0.0659749	0.0708856	0.122916	0.137912	0.104531	0.0861569	0.0778892	0.10251
cg10555159	8293	1	19971172	19971172	1	NBL1;NBL1	NM_182744;NM_005380	Body;5'UTR	5'UTR;Body	chr1:19970255-19971923	Island	0.0118898	0.0088255	0.0318719	0.0156208	0.014202	0.0405563	0.0100156	0.0125292	0.0387012
cg03884082;cg18923740	8294	1	19971709	19971790	82	NBL1;NBL1	NM_182744;NM_005380	Body;5'UTR	5'UTR;Body	chr1:19970255-19971923	Island	0.0306177	0.0224538	0.0471705	0.0237683	0.0214804	0.0579238	0.0214455	0.0176975	0.0547332
cg15589641	8295	1	19971984	19971984	1	NBL1;NBL1;MINOS1-NBL1;MINOS1-NBL1;NBL1;NBL1;NBL1;NBL1;NBL1;NBL1	NM_001204086;NM_001204085;NM_001204089;NM_001204088;NM_001278164;NM_182744;NM_001278165;NM_001204084;NM_005380;NM_001204085	TSS1500;1stExon;5'UTR;Body;5'UTR;Body;5'UTR;5'UTR;5'UTR;5'UTR	TSS1500;5'UTR;1stExon;Body	chr1:19970255-19971923	S_Shore	0.151218	0.15009	0.230433	0.116185	0.0441251	0.23152	0.138368	0.226423	0.277523
cg19234140;cg10211745	8296	1	19972103	19972150	48	MINOS1-NBL1;MINOS1-NBL1;NBL1;NBL1;NBL1;NBL1;NBL1;NBL1;NBL1	NM_001204089;NM_001204088;NM_001278164;NM_182744;NM_001278165;NM_001204084;NM_005380;NM_001204085;NM_001204086	5'UTR;Body;5'UTR;Body;5'UTR;5'UTR;5'UTR;5'UTR;TSS200	TSS200;5'UTR;Body	chr1:19970255-19971923	S_Shore	0.296988	0.314651	0.43419	0.227877	0.230609	0.367042	0.311431	0.438065	0.433047
cg14579430	8297	1	19972300	19972300	1	NBL1;NBL1;MINOS1-NBL1;MINOS1-NBL1;NBL1;NBL1;NBL1;NBL1;NBL1;NBL1	NM_001204086;NM_001204086;NM_001204089;NM_001204088;NM_001278164;NM_182744;NM_001278165;NM_001204084;NM_005380;NM_001204085	5'UTR;1stExon;5'UTR;Body;5'UTR;Body;5'UTR;5'UTR;5'UTR;5'UTR	5'UTR;1stExon;Body	chr1:19970255-19971923	S_Shore	0.714363	0.405235	0.503236	0.667056	0.258638	0.483074	0.722547	0.467048	0.495657
cg12474394	8298	1	19972628	19972628	1	NBL1;NBL1;MINOS1-NBL1;MINOS1-NBL1;NBL1;NBL1;NBL1;NBL1;NBL1;NBL1	NM_001204086;NM_001278166;NM_001204089;NM_001204088;NM_001278164;NM_182744;NM_001278165;NM_001204084;NM_005380;NM_001204085	Body;TSS1500;5'UTR;Body;5'UTR;Body;5'UTR;5'UTR;5'UTR;5'UTR	TSS1500;5'UTR;Body	chr1:19970255-19971923	S_Shore	0.82696	0.505997	0.889278	0.854611	0.338434	0.880929	0.837172	0.472211	0.862081
cg00932104	8299	1	19972707	19972707	1	NBL1;NBL1	NM_182744;NM_005380	Body;5'UTR	5'UTR;Body	chr1:19970255-19971923	S_Shore	0.508255	0.0996026	0.342818	0.486804	0.0790818	0.396385	0.422546	0.108003	0.330681
cg14304787	8300	1	19972777	19972777	1	NBL1;NBL1;MINOS1-NBL1;MINOS1-NBL1;NBL1;NBL1;NBL1;NBL1;NBL1;NBL1	NM_001204086;NM_001278166;NM_001204089;NM_001204088;NM_001278164;NM_182744;NM_001278165;NM_001204084;NM_005380;NM_001204085	Body;TSS1500;5'UTR;Body;5'UTR;Body;5'UTR;5'UTR;5'UTR;5'UTR	TSS1500;5'UTR;Body	chr1:19970255-19971923	S_Shore	0.539634	0.0660768	0.423201	0.573579	0.0344253	0.443377	0.479555	0.0902696	0.408719
cg18045201	8301	1	19973882	19973882	1	NBL1;NBL1;MINOS1-NBL1;MINOS1-NBL1;NBL1;NBL1;NBL1;NBL1;NBL1;NBL1	NM_001204086;NM_001278166;NM_001204089;NM_001204088;NM_001278164;NM_182744;NM_001278165;NM_001204084;NM_005380;NM_001204085	Body;TSS1500;5'UTR;Body;5'UTR;Body;5'UTR;5'UTR;5'UTR;5'UTR	TSS1500;5'UTR;Body	chr1:19970255-19971923	S_Shore	0.91302	0.882612	0.837469	0.859928	0.891397	0.831308	0.921734	0.91091	0.830368
cg03950225	8302	1	19974130	19974130	1	NBL1;NBL1;NBL1;MINOS1-NBL1;MINOS1-NBL1;NBL1;NBL1;NBL1;NBL1;NBL1;NBL1	NM_001204086;NM_001278166;NM_001278166;NM_001204089;NM_001204088;NM_001278164;NM_182744;NM_001278165;NM_001204084;NM_005380;NM_001204085	Body;1stExon;5'UTR;5'UTR;Body;5'UTR;Body;5'UTR;5'UTR;5'UTR;5'UTR	5'UTR;1stExon;Body	chr1:19970255-19971923	S_Shelf	0.872762	0.844663	0.777912	0.831207	0.861704	0.791942	0.87851	0.887817	0.808953
cg14714346	8303	1	19974176	19974176	1	NBL1;NBL1;MINOS1-NBL1;MINOS1-NBL1;NBL1;NBL1;NBL1;NBL1;NBL1;NBL1	NM_001204086;NM_001278166;NM_001204089;NM_001204088;NM_001278164;NM_182744;NM_001278165;NM_001204084;NM_005380;NM_001204085	Body;5'UTR;5'UTR;Body;5'UTR;Body;5'UTR;5'UTR;5'UTR;5'UTR	5'UTR;Body	chr1:19970255-19971923	S_Shelf	0.935465	0.966388	0.887923	0.887813	0.921376	0.852494	0.902637	0.934376	0.870356
cg00944884;cg08019633	8304	1	19975329	19975818	490	NBL1;NBL1	NM_182744;NM_005380	Body;5'UTR	5'UTR;Body	chr1:19970255-19971923	S_Shelf	0.651401	0.621035	0.619308	0.660877	0.743487	0.618063	0.618139	0.640847	0.596332
cg03321592;cg01468656;cg11247289	8316	1	19991676	19991707	32	HTR6	NM_000871	TSS200	TSS200	chr1:19991146-19992788	Island	0.0337802	0.0241749	0.0558831	0.0262154	0.0547807	0.0647963	0.0345929	0.0515483	0.0625679
cg10741760;cg27549720	8317	1	19992024	19992167	144	HTR6;HTR6	NM_000871;NM_000871	5'UTR;1stExon	5'UTR;1stExon	chr1:19991146-19992788	Island	0.0926614	0.170382	0.109116	0.109968	0.276183	0.182774	0.114023	0.208736	0.17085
cg18023598;cg22059812;cg00365524	8318	1	19992504	19992771	268	HTR6	NM_000871	1stExon	1stExon	chr1:19991146-19992788	Island	0.350886	0.30265	0.246085	0.276011	0.350257	0.192348	0.359228	0.359658	0.259894
cg04907815	8365	1	20122182	20122182	1	TMCO4	NM_181719	5'UTR	5'UTR	chr1:20126029-20126780	N_Shelf	0.853869	0.909705	0.756929	0.817114	0.806432	0.783932	0.851537	0.849181	0.737115
cg27230749	8366	1	20123989	20123989	1	TMCO4	NM_181719	5'UTR	5'UTR	chr1:20126029-20126780	N_Shelf	0.911578	0.977774	0.961601	0.887451	0.948689	0.955035	0.918435	0.958533	0.971015
cg09138671;cg22053084;cg20733068;cg19976467;cg12271781;cg01077102	8367	1	20125846	20126228	383	TMCO4	NM_181719	5'UTR	5'UTR	chr1:20126029-20126780	Island	0.28811	0.230089	0.227439	0.300348	0.238163	0.238693	0.308888	0.308681	0.253544
cg00966591;cg09133562	8368	1	20126388	20126395	8	TMCO4;TMCO4	NM_181719;NM_181719	5'UTR;1stExon	5'UTR;1stExon	chr1:20126029-20126780	Island	0.10979	0.0636078	0.136174	0.0958203	0.102078	0.158095	0.0914107	0.0951049	0.15908
cg04338022	8369	1	20126560	20126560	1	TMCO4	NM_181719	TSS200	TSS200	chr1:20126029-20126780	Island	0.0349278	0.0770944	0.0451424	0.036916	0.0751449	0.0377805	0.029555	0.129594	0.0483423
cg14311181;cg15555335;cg03120789;cg16764945	8396	1	20208736	20208816	81	OTUD3	NM_015207	TSS200	TSS200	chr1:20208807-20209462	Island	0.0254662	0.0141559	0.0341515	0.0178973	0.0241904	0.0397494	0.0237445	0.0233448	0.038522
cg11332484	8397	1	20208967	20208967	1	OTUD3;OTUD3	NM_015207;NM_015207	1stExon;5'UTR	5'UTR;1stExon	chr1:20208807-20209462	Island	0.0185438	0.00780061	0.0298581	0.0117355	0.0165018	0.0213279	0.0166877	0.012853	0.035035
cg11719836	8398	1	20209026	20209026	1	OTUD3	NM_015207	1stExon	1stExon	chr1:20208807-20209462	Island	0.0434867	0.0299731	0.0557006	0.0318045	0.0294399	0.0602133	0.0168389	0.0271452	0.0470616
cg25227846	8502	1	20512395	20512395	1	UBXN10;UBXN10-AS1	NM_152376;NR_110078	TSS200;Body	TSS200;Body	chr1:20512360-20512797	Island	0.207932	0.140929	0.187761	0.25018	0.312833	0.284888	0.171265	0.303985	0.255066
cg03167763	8503	1	20512397	20512397	1	UBXN10	NM_152376	TSS200	TSS200	chr1:20512360-20512797	Island	0.0534279	0.0743619	0.0831073	0.0536904	0.259665	0.0642489	0.0471425	0.207101	0.0791493
cg18722282	8504	1	20512408	20512408	1	UBXN10;UBXN10-AS1	NM_152376;NR_110078	TSS200;Body	TSS200;Body	chr1:20512360-20512797	Island	0.0280293	0.163769	0.0795137	0.0254577	0.369761	0.0903644	0.0433616	0.348192	0.125931
cg19696441;cg24685601	8505	1	20512463	20512550	88	UBXN10	NM_152376	TSS200	TSS200	chr1:20512360-20512797	Island	0.0472254	0.036687	0.0773749	0.0518755	0.069734	0.0863166	0.0534549	0.0453534	0.0794121
cg06911113	8506	1	20512617	20512617	1	UBXN10;UBXN10	NM_152376;NM_152376	5'UTR;1stExon	5'UTR;1stExon	chr1:20512360-20512797	Island	0.0359106	0.0682431	0.0469053	0.0334908	0.19342	0.0687558	0.032761	0.136199	0.0660349
cg24479524;cg11651220	8507	1	20512796	20512944	149	UBXN10	NM_152376	5'UTR	5'UTR	chr1:20512360-20512797	Island	0.033043	0.0303691	0.0426	0.0347885	0.100167	0.0604932	0.0190164	0.0655439	0.0606237
cg25826297;cg08862735;cg14575648	8508	1	20513055	20513076	22	UBXN10-AS1;UBXN10	NR_110078;NM_152376	TSS200;5'UTR	TSS200;5'UTR	chr1:20512360-20512797	S_Shore	0.0402892	0.0119245	0.0563986	0.0623853	0.0440756	0.05208	0.105573	0.0477164	0.0405621
cg01377128;cg26599122;cg22805515	8509	1	20513402	20513808	407	UBXN10-AS1;UBXN10	NR_110078;NM_152376	TSS1500;5'UTR	TSS1500;5'UTR	chr1:20512360-20512797	S_Shore	0.756823	0.815297	0.708764	0.767861	0.833701	0.731746	0.788574	0.78113	0.648904
cg08455486	8510	1	20514522	20514522	1	UBXN10	NM_152376	5'UTR	5'UTR	chr1:20512360-20512797	S_Shore	0.761607	0.838192	0.542336	0.762344	0.806436	0.476044	0.802121	0.836759	0.657774
cg06824581	8511	1	20515978	20515978	1	UBXN10	NM_152376	5'UTR	5'UTR	chr1:20512360-20512797	S_Shelf	0.902249	0.957864	0.941782	0.906304	0.951171	0.956939	0.89956	0.950629	0.946433
cg13401911;cg08061330	8625	1	20812335	20812353	19	CAMK2N1;CAMK2N1	NM_018584;NM_018584	1stExon;5'UTR	5'UTR;1stExon	chr1:20810462-20813511	Island	0.140877	0.119424	0.144542	0.138717	0.0737775	0.143857	0.1161	0.120175	0.124199
cg15015194;cg12497298;cg05766761	8635	1	20834417	20834508	92	MUL1	NM_024544	1stExon	1stExon	chr1:20834416-20834883	Island	0.0138576	0.00965893	0.0185593	0.0164859	0.0127505	0.0325461	0.0117856	0.0115746	0.0323321
cg09354021;cg25729922	8636	1	20834602	20834612	11	MUL1;MUL1	NM_024544;NM_024544	5'UTR;1stExon	5'UTR;1stExon	chr1:20834416-20834883	Island	0.00944139	0.00677434	0.0249107	0.00730251	0.0127059	0.0239373	0.00560106	0.0106288	0.0232688
cg26163223;cg11904887;cg25307881;cg07116393	8637	1	20834786	20834843	58	MUL1	NM_024544	TSS200	TSS200	chr1:20834416-20834883	Island	0.0167884	0.00959054	0.0365897	0.0212016	0.0187443	0.0346161	0.0236748	0.0114834	0.0285405
cg15142222;cg26557658;cg19507093	8647	1	20878760	20878811	52	FAM43B	NM_207334	TSS200	TSS200	chr1:20878894-20880592	N_Shore	0.0774362	0.0836373	0.106268	0.0606913	0.199967	0.0827179	0.131519	0.199491	0.120632
cg03754311;cg05771261;cg20404387	8648	1	20879029	20879296	268	FAM43B;FAM43B	NM_207334;NM_207334	1stExon;5'UTR	5'UTR;1stExon	chr1:20878894-20880592	Island	0.0719266	0.0327252	0.083046	0.0807709	0.0748642	0.0708912	0.0913408	0.0771418	0.0909057
cg12768681;cg06393286;cg02582387	8649	1	20879547	20879813	267	FAM43B	NM_207334	1stExon	1stExon	chr1:20878894-20880592	Island	0.0502802	0.01983	0.0553071	0.0816394	0.0377744	0.0663964	0.0883866	0.031347	0.0583668
cg17543296	8650	1	20880378	20880378	1	FAM43B	NM_207334	1stExon	1stExon	chr1:20878894-20880592	Island	0.00962591	0.0174447	0.0280708	0.0104936	0.0345152	0.0343693	0.0114647	0.0352349	0.0410079
cg04850423;cg00527174	8651	1	20880461	20880663	203	FAM43B;FAM43B	NM_207334;NM_207334	1stExon;3'UTR	1stExon;3'UTR	chr1:20878894-20880592	Island	0.303612	0.0915284	0.114621	0.201279	0.260789	0.0911709	0.222788	0.216061	0.114804
cg23993660;cg17975245;cg27395190;cg25108841;cg14151682	8679	1	20959826	20959926	101	PINK1	NM_032409	TSS200	TSS200	chr1:20960045-20960551	N_Shore	0.0189454	0.0106808	0.0370967	0.014605	0.0201303	0.0361733	0.0151289	0.0160434	0.0396709
cg00002028	8680	1	20960010	20960010	1	PINK1;PINK1	NM_032409;NM_032409	1stExon;5'UTR	5'UTR;1stExon	chr1:20960045-20960551	N_Shore	0.0523014	0.0353648	0.0993742	0.0460864	0.0383864	0.0702117	0.0578494	0.0362299	0.111321
cg20596348;cg20697630	8681	1	20960202	20960374	173	PINK1	NM_032409	1stExon	1stExon	chr1:20960045-20960551	Island	0.101821	0.0489242	0.103768	0.109194	0.0609683	0.145467	0.101973	0.0474682	0.142296
cg19758033;cg03218019	8698	1	20987701	20987858	158	DDOST	NM_005216	1stExon	1stExon	chr1:20987516-20988238	Island	0.116646	0.0519123	0.120091	0.0976127	0.0961412	0.189814	0.0701977	0.0670404	0.207053
cg10583638	8699	1	20988005	20988005	1	DDOST;DDOST	NM_005216;NM_005216	1stExon;5'UTR	5'UTR;1stExon	chr1:20987516-20988238	Island	0.00290121	0.00277428	0.0262415	0.00778826	0.0152688	0.0332331	0.00483736	0.00853697	0.0380221
cg02151528;cg26303861;cg12429444;cg15335973;cg14565919	8700	1	20988073	20988235	163	DDOST	NM_005216	TSS200	TSS200	chr1:20987516-20988238	Island	0.0348507	0.0168402	0.0471741	0.0246814	0.0230313	0.0606401	0.0283014	0.0237165	0.0547695
cg15613048	8731	1	21044031	21044031	1	KIF17;KIF17	NM_020816;NM_001122819	1stExon;1stExon	1stExon	chr1:21043832-21044771	Island	0.147407	0.121568	0.0721844	0.0212458	0.156613	0.0298457	0.148847	0.219277	0.130645
cg21184320	8732	1	21044207	21044207	1	KIF17;KIF17;KIF17;KIF17	NM_020816;NM_020816;NM_001122819;NM_001122819	5'UTR;1stExon;1stExon;5'UTR	5'UTR;1stExon	chr1:21043832-21044771	Island	0.00961328	0.0119925	0.0252224	0.0166609	0.0160498	0.0445953	0.00648924	0.0272444	0.0332896
cg04123845	8733	1	21044321	21044321	1	KIF17;KIF17	NM_020816;NM_001122819	TSS200;TSS200	TSS200	chr1:21043832-21044771	Island	0.01716	0.0264356	0.040178	0.04871	0.0256785	0.0490962	0.032089	0.0176158	0.0231898
cg27137902	8734	1	21044357	21044357	1	KIF17;KIF17;KIF17;KIF17;KIF17;KIF17	NM_001287212;NM_001287212;NM_001122819;NM_020816;NM_001122819;NM_020816	5'UTR;1stExon;1stExon;1stExon;5'UTR;5'UTR	5'UTR;1stExon	chr1:21043832-21044771	Island	0.0449493	0.0257745	0.0829167	0.0794074	0.031235	0.0823643	0.0471359	0.0425596	0.0851022
cg24661871	8735	1	21044661	21044661	1	KIF17;KIF17;KIF17	NM_001122819;NM_001287212;NM_020816	TSS200;TSS200;TSS200	TSS200	chr1:21043832-21044771	Island	0.0229189	0.0767004	0.0561485	0.0277675	0.0965735	0.0605452	0.0425418	0.133163	0.0586885
cg01694590	8737	1	21044687	21044687	1	KIF17;KIF17;KIF17	NM_001122819;NM_001287212;NM_020816	TSS200;TSS200;TSS200	TSS200	chr1:21043832-21044771	Island	0.0253315	0.0673696	0.0401019	0.00441375	0.101892	0.0376904	0.0228298	0.181378	0.0414559
cg00259367;cg02768353;cg18864674	8744	1	21057579	21058007	429	SH2D5;SH2D5	NM_001103160;NM_001103161	5'UTR;5'UTR	5'UTR	chr1:21058006-21059366	Island	0.585577	0.638825	0.536059	0.569298	0.704619	0.538188	0.589968	0.729951	0.528492
cg15835657;cg23841903;cg04902671	8745	1	21058227	21058625	399	SH2D5;SH2D5	NM_001103161;NM_001103160	5'UTR;5'UTR	5'UTR	chr1:21058006-21059366	Island	0.0168894	0.00439548	0.0257399	0.00794175	0.0155576	0.0291943	0.0129126	0.0129243	0.031314
cg03472655;cg26840598	8746	1	21058966	21059114	149	SH2D5;SH2D5;SH2D5;SH2D5	NM_001103160;NM_001103161;NM_001103161;NM_001103160	5'UTR;5'UTR;1stExon;1stExon	5'UTR;1stExon	chr1:21058006-21059366	Island	0.0375307	0.0129104	0.0458142	0.0292087	0.0207244	0.04001	0.0281743	0.0222052	0.049454
cg05704196;cg20794273;cg22599563;cg25277868;cg20567404	8747	1	21059189	21059324	136	SH2D5;SH2D5	NM_001103161;NM_001103160	TSS200;TSS200	TSS200	chr1:21058006-21059366	Island	0.128238	0.0721168	0.125162	0.10303	0.0818783	0.14518	0.0984624	0.0618188	0.141922
cg22501143	8764	1	21110436	21110436	1	HP1BP3	NM_016287	5'UTR	5'UTR	chr1:21112708-21114121	N_Shelf	0.892295	0.969434	0.940907	0.887761	0.93532	0.918008	0.937682	0.943244	0.908872
cg13591138;cg14666476;cg19078903	8765	1	21112439	21112721	283	HP1BP3	NM_016287	5'UTR	5'UTR	chr1:21112708-21114121	Island	0.00867638	0.00530716	0.0320572	0.00781566	0.00677959	0.0410036	0.0122936	0.0109921	0.0359537
cg00577361;cg21695487	8766	1	21112950	21112956	7	HP1BP3	NM_016287	5'UTR	5'UTR	chr1:21112708-21114121	Island	0.0224487	0.0128164	0.0382016	0.0125133	0.0202217	0.0428276	0.0181942	0.0102435	0.0369809
cg18436758;cg08180822;cg20613337	8767	1	21113190	21113199	10	HP1BP3	NM_016287	TSS200	TSS200	chr1:21112708-21114121	Island	0.114627	0.0859698	0.134435	0.14665	0.11682	0.127908	0.134271	0.108302	0.127519
cg11157611	8818	1	21499906	21499906	1	EIF4G3	NM_003760	5'UTR	5'UTR	chr1:21503115-21503836	N_Shelf	0.942289	0.971103	0.921021	0.875536	0.9464	0.938162	0.932516	0.939274	0.938964
cg21972903	8819	1	21501248	21501248	1	EIF4G3;EIF4G3;EIF4G3;EIF4G3	NM_001198803;NM_001198803;NM_001198802;NM_001198801	1stExon;5'UTR;5'UTR;5'UTR	5'UTR;1stExon	chr1:21503115-21503836	N_Shore	0.768825	0.827796	0.650731	0.714671	0.740765	0.66578	0.786138	0.792399	0.690328
cg08692046;cg09046664;cg12732334	8820	1	21501347	21501370	24	EIF4G3;EIF4G3;EIF4G3	NM_001198803;NM_001198802;NM_001198801	TSS200;5'UTR;5'UTR	TSS200;5'UTR	chr1:21503115-21503836	N_Shore	0.818593	0.817232	0.652801	0.753866	0.747527	0.602695	0.837209	0.827967	0.691207
cg25858738;cg04272105;cg08920867	8821	1	21501574	21501736	163	EIF4G3;EIF4G3;EIF4G3	NM_001198803;NM_001198802;NM_001198801	TSS1500;5'UTR;5'UTR	TSS1500;5'UTR	chr1:21503115-21503836	N_Shore	0.369444	0.346664	0.354248	0.31792	0.30095	0.263461	0.453076	0.396554	0.380314
cg09135206	8822	1	21503313	21503313	1	EIF4G3;EIF4G3	NM_003760;NM_003760	5'UTR;1stExon	5'UTR;1stExon	chr1:21503115-21503836	Island	0.0280827	0.0226614	0.0371866	0.0114102	0.0164615	0.0512858	0.0108086	0.0166072	0.0470201
cg23992472;cg08463298;cg21384718;cg00583332;cg14170663;cg12839623	8823	1	21503364	21503504	141	EIF4G3	NM_003760	TSS200	TSS200	chr1:21503115-21503836	Island	0.023065	0.0209365	0.0327164	0.0265187	0.0234241	0.0408639	0.0274581	0.0192502	0.0280266
cg17216478;cg06819200	8867	1	21616619	21616641	23	ECE1;ECE1;ECE1	NM_001113349;NM_001397;NM_001113348	1stExon;Body;Body	1stExon;Body	chr1:21616380-21617101	Island	0.0212667	0.0147836	0.0323935	0.0828849	0.0185958	0.0369823	0.0700047	0.0107872	0.0356389
cg09232430	8868	1	21616825	21616825	1	ECE1;ECE1;ECE1	NM_001113349;NM_001397;NM_001113348	TSS200;Body;Body	TSS200;Body	chr1:21616380-21617101	Island	0.0372385	0.0113911	0.0792937	0.0402785	0.0338759	0.0825147	0.0240402	0.0231046	0.0832166
cg25937938	8869	1	21616890	21616890	1	ECE1;ECE1;ECE1	NM_001113349;NM_001397;NM_001113348	TSS200;1stExon;Body	TSS200;1stExon;Body	chr1:21616380-21617101	Island	0.0239432	0.00941244	0.0403183	0.0398514	1e-06	0.0299782	0.0213842	0.0292121	0.0322268
cg23029526;cg17196364;cg12216986;cg20092561;cg08794135	8870	1	21616984	21617100	117	ECE1;ECE1;ECE1	NM_001113349;NM_001397;NM_001113348	TSS1500;TSS200;Body	TSS1500;TSS200;Body	chr1:21616380-21617101	Island	0.0528547	0.0280805	0.0659786	0.0374136	0.0459071	0.0701541	0.0330835	0.0387902	0.0744704
cg15130132	8874	1	21619582	21619582	1	LOC100506801;ECE1	NR_038404;NM_001113348	TSS200;Body	TSS200;Body	chr1:21616380-21617101	S_Shelf	0.915428	0.945354	0.861478	0.918689	0.758417	0.803729	0.886802	0.755703	0.833367
cg00960509;cg05364829	8908	1	21671908	21671910	3	ECE1;ECE1	NM_001113348;NM_001113348	1stExon;5'UTR	5'UTR;1stExon	chr1:21671360-21672319	Island	0.100271	0.0575536	0.129485	0.0845538	0.0833473	0.143792	0.0709593	0.0711988	0.135795
cg25824198	8909	1	21672090	21672090	1	ECE1	NM_001113348	TSS200	TSS200	chr1:21671360-21672319	Island	0.016929	0.0082124	0.0372035	0.0170606	0.00797067	0.0492228	0.0109197	0.00592885	0.0296649
cg11992582;cg04287982;cg17362833;cg10019095	8938	1	21766407	21766547	141	NBPF3;NBPF3;NBPF3;NBPF3	NM_032264;NM_001256417;NM_001256416;NR_046176	TSS200;TSS200;TSS200;TSS200	TSS200	chr1:21766272-21767224	Island	0.0372666	0.0252656	0.0493623	0.0340651	0.0366024	0.0559509	0.0347812	0.0489106	0.0592719
cg21906605;cg11658955;cg22190291	8939	1	21766650	21766732	83	NBPF3;NBPF3	NM_032264;NM_032264	1stExon;5'UTR	5'UTR;1stExon	chr1:21766272-21767224	Island	0.0220741	0.00488825	0.0231271	0.0238187	0.0165032	0.0372674	0.00508453	0.0107112	0.0354557
cg25601136;cg20417195;cg02390115	8940	1	21766849	21767211	363	NBPF3	NM_032264	5'UTR	5'UTR	chr1:21766272-21767224	Island	0.0346855	0.0294513	0.076185	0.0172344	0.0267025	0.0489323	0.0206452	0.0625484	0.0795001
cg23043218	8941	1	21768124	21768124	1	NBPF3	NM_032264	5'UTR	5'UTR	chr1:21766272-21767224	S_Shore	0.507359	0.51331	0.540367	0.484876	0.487109	0.514965	0.507576	0.478347	0.510025
cg13554489;cg07162257;cg22154616	8955	1	21835685	21835703	19	ALPL	NM_000478	TSS200	TSS200	chr1:21835548-21836344	Island	0.0242352	0.00958974	0.0421364	0.0109452	0.0154312	0.0419865	0.0168057	0.0214693	0.0504958
cg05364759	8956	1	21835945	21835945	1	ALPL;ALPL	NM_000478;NM_000478	5'UTR;1stExon	5'UTR;1stExon	chr1:21835548-21836344	Island	0	0	0.0268647	0	0	0.0256728	0	0	0.0239969
cg18236421;cg20645065	8957	1	21836133	21836138	6	ALPL	NM_000478	5'UTR	5'UTR	chr1:21835548-21836344	Island	0.016655	0.019029	0.034063	0.00798549	0.0200001	0.0274532	0.00936514	0.0223612	0.0295475
cg10889825	8958	1	21838002	21838002	1	ALPL	NM_000478	5'UTR	5'UTR	chr1:21835548-21836344	S_Shore	0.916045	0.957819	0.91847	0.92022	0.937269	0.916594	0.930293	0.957143	0.920184
cg10076161;cg12179939;cg10828914	9014	1	21946566	21946681	116	RAP1GAP;RAP1GAP;RAP1GAP	NM_001145658;NM_002885;NM_001145657	Body;5'UTR;5'UTR	5'UTR;Body	chr1:21948674-21949263	N_Shelf	0.837071	0.87924	0.744117	0.844876	0.903498	0.773976	0.828335	0.886282	0.747042
cg23958942;cg09975259;cg03132729	9015	1	21947294	21947437	144	RAP1GAP;RAP1GAP;RAP1GAP	NM_001145658;NM_002885;NM_001145657	Body;5'UTR;5'UTR	5'UTR;Body	chr1:21948674-21949263	N_Shore	0.764941	0.569288	0.591941	0.753832	0.551483	0.593209	0.764613	0.604851	0.601517
cg01424901;cg21694350	9016	1	21948680	21948793	114	RAP1GAP;RAP1GAP;RAP1GAP	NM_001145658;NM_002885;NM_001145657	Body;5'UTR;5'UTR	5'UTR;Body	chr1:21948674-21949263	Island	0.303623	0.252396	0.218252	0.193177	0.335514	0.208699	0.263105	0.331849	0.256718
cg00631482;cg27662167;cg24001246	9017	1	21949221	21949481	261	RAP1GAP;RAP1GAP;RAP1GAP	NM_001145658;NM_002885;NM_001145657	Body;5'UTR;5'UTR	5'UTR;Body	chr1:21948674-21949263	Island	0.434314	0.461222	0.389595	0.379358	0.517631	0.380565	0.408041	0.537916	0.418303
cg09118749	9018	1	21952566	21952566	1	RAP1GAP;RAP1GAP;RAP1GAP	NM_001145658;NM_002885;NM_001145657	Body;5'UTR;5'UTR	5'UTR;Body	chr1:21948674-21949263	S_Shelf	0.892018	0.994691	0.915089	0.93099	0.939554	0.952151	0.883414	0.93221	0.933427
cg21682207;cg11285442	9019	1	21953081	21953340	260	RAP1GAP;RAP1GAP;RAP1GAP	NM_001145658;NM_002885;NM_001145657	Body;5'UTR;5'UTR	5'UTR;Body	chr1:21948674-21949263	S_Shelf	0.889343	0.887898	0.81647	0.888711	0.848489	0.79979	0.881334	0.877527	0.809625
cg13580105	9029	1	21975062	21975062	1	RAP1GAP;RAP1GAP;RAP1GAP	NM_001145658;NM_002885;NM_001145657	Body;5'UTR;5'UTR	5'UTR;Body	chr1:21978101-21978764	N_Shelf	0.897897	0.801901	0.643548	0.890125	0.872178	0.824256	0.732851	0.59098	0.732018
cg04142080	9030	1	21977904	21977904	1	RAP1GAP;RAP1GAP;RAP1GAP	NM_001145658;NM_002885;NM_001145657	Body;5'UTR;5'UTR	5'UTR;Body	chr1:21978101-21978764	N_Shore	0.956773	0.96178	0.94607	0.924655	0.95428	0.926873	0.947321	0.961607	0.949983
cg18150885;cg08892236;cg01723876;cg14515812;cg13723490	9031	1	21978612	21978922	311	RAP1GAP;RAP1GAP;RAP1GAP	NM_002885;NM_001145658;NM_001145657	5'UTR;TSS1500;5'UTR	TSS1500;5'UTR	chr1:21978101-21978764	Island	0.0964853	0.133056	0.0958705	0.0311788	0.147047	0.0727372	0.0585931	0.187162	0.0963954
cg10038867;cg05686902	9032	1	21982511	21982651	141	RAP1GAP;RAP1GAP	NM_002885;NM_001145657	5'UTR;5'UTR	5'UTR	chr1:21985703-21986102	N_Shelf	0.71226	0.628591	0.596565	0.676777	0.633413	0.601274	0.695319	0.639895	0.621314
cg05087982	9033	1	21983721	21983721	1	RAP1GAP;RAP1GAP	NM_002885;NM_001145657	5'UTR;5'UTR	5'UTR	chr1:21985703-21986102	N_Shore	0.867492	0.862507	0.826668	0.854735	0.869135	0.809755	0.872411	0.882334	0.854457
cg10862160	9034	1	21984544	21984544	1	RAP1GAP;RAP1GAP	NM_002885;NM_001145657	5'UTR;5'UTR	5'UTR	chr1:21985703-21986102	N_Shore	0.85382	0.899693	0.626462	0.859064	0.804289	0.592221	0.819623	0.792174	0.592729
cg20288655;cg14212983;cg09861373;cg20487231	9035	1	21985693	21986101	409	RAP1GAP;RAP1GAP	NM_002885;NM_001145657	5'UTR;5'UTR	5'UTR	chr1:21985703-21986102	Island	0.112134	0.0260426	0.0337872	0.0934731	0.043029	0.0334293	0.0782653	0.0294112	0.039874
cg05120085	9036	1	21986286	21986286	1	RAP1GAP;RAP1GAP	NM_002885;NM_001145657	5'UTR;5'UTR	5'UTR	chr1:21985703-21986102	S_Shore	0.458938	0.237156	0.302134	0.34584	0.406198	0.223004	0.40435	0.354425	0.272376
cg09995507	9037	1	21988494	21988494	1	RAP1GAP;RAP1GAP	NM_002885;NM_001145657	5'UTR;5'UTR	5'UTR	chr1:21985703-21986102	S_Shelf	0.895679	0.857383	0.928258	0.830124	0.840619	0.896712	0.840159	0.808529	0.897155
cg12093060;cg02760280	9038	1	21993401	21993555	155	RAP1GAP;RAP1GAP	NM_002885;NM_001145657	5'UTR;5'UTR	5'UTR	chr1:21995063-21995914	N_Shore	0.930469	0.961737	0.831999	0.909183	0.859698	0.850267	0.92988	0.924984	0.779818
cg14348752	9039	1	21994201	21994201	1	RAP1GAP;RAP1GAP	NM_002885;NM_001145657	5'UTR;5'UTR	5'UTR	chr1:21996161-21996409	N_Shore	0.916718	0.955886	0.905911	0.868862	0.924886	0.925276	0.922599	0.937444	0.886618
cg22396755;cg17437399	9040	1	21995097	21995574	478	RAP1GAP;RAP1GAP	NM_002885;NM_001145657	5'UTR;5'UTR	5'UTR	chr1:21995063-21995914	Island	0.126533	0.111366	0.0995206	0.042265	0.21098	0.0468638	0.104043	0.232995	0.0976166
cg13950625;cg01360093	9041	1	21995880	21995967	88	RAP1GAP;RAP1GAP	NM_001145657;NM_002885	TSS200;TSS200	TSS200	chr1:21995063-21995914	Island	0.0586809	0.0350045	0.0887243	0.115436	0.0554701	0.102942	0.0961585	0.0467139	0.0899693
cg20956373;cg02108176;cg06319359	9071	1	22109557	22109595	39	USP48;USP48;USP48;USP48	NM_032236;NM_001032730;NM_032236;NM_001032730	5'UTR;5'UTR;1stExon;1stExon	5'UTR;1stExon	chr1:22109129-22110261	Island	0.0234736	0.0199924	0.0392312	0.0210709	0.0222231	0.0442398	0.0177196	0.0166747	0.0496766
cg15605855;cg22690075;cg12602703	9072	1	22109708	22109860	153	USP48;USP48	NM_001032730;NM_032236	TSS200;TSS200	TSS200	chr1:22109129-22110261	Island	0.00685952	0.00252113	0.0237308	0.00720604	0.00658617	0.0332427	0.0111486	0.007898	0.0217105
cg26954156	9080	1	22138642	22138642	1	LDLRAD2	NM_001013693	TSS200	TSS200	chr1:22140891-22141407	N_Shelf	0.792088	0.563147	0.674179	0.80949	0.437561	0.670571	0.823157	0.56035	0.651775
cg05789637	9081	1	22139001	22139001	1	LDLRAD2	NM_001013693	1stExon	1stExon	chr1:22140891-22141407	N_Shore	0.777087	0.941426	0.837044	0.773241	0.910006	0.845698	0.792322	0.897546	0.823041
cg01573472;cg21388327	9199	1	22351524	22351548	25	HSPC157;HSPC157	NR_023919;NR_023918	TSS1500;TSS200	TSS1500;TSS200	chr1:22351917-22352194	N_Shore	0.0947943	0.0179991	0.0592289	0.0831232	0.154442	0.0500462	0.0878496	0.0359764	0.0701963
cg25819756;cg27083228	9200	1	22351603	22351610	8	LOC101928043;LINC00339;LINC00339;LINC00339;LINC00339;LINC00339;LINC00339	NR_110692;NR_023919;NR_109762;NR_109761;NR_109760;NR_109759;NR_023918	Body;TSS1500;TSS1500;TSS1500;TSS1500;TSS1500;TSS200	TSS1500;TSS200;Body	chr1:22351917-22352194	N_Shore	0.0382201	0.00445374	0.024281	0.030787	0.0205697	0.0224691	0.0346052	0.00774601	0.0290907
cg15691003;cg11873474;cg10552080	9202	1	22351864	22351926	63	HSPC157;HSPC157	NR_023918;NR_023919	Body;TSS200	TSS200;Body	chr1:22351917-22352194	Island	0.0109483	0.00591031	0.0158728	0.00981642	0.0117718	0.0293717	0.00941532	0.00943553	0.0278391
cg22392501;cg16845708;cg22073398;cg26925510;cg06027409	9213	1	22379010	22379050	41	CDC42;CDC42;CDC42	NM_001791;NM_044472;NM_001039802	TSS200;TSS200;TSS200	TSS200	chr1:22379009-22380029	Island	0.0678731	0.0194103	0.0484221	0.0594537	0.0238067	0.052431	0.0531517	0.0222835	0.0470981
cg16268051	9214	1	22379390	22379390	1	CDC42;CDC42;CDC42	NM_001039802;NM_001791;NM_044472	5'UTR;5'UTR;5'UTR	5'UTR	chr1:22379009-22380029	Island	0.0201402	0.0160946	0.047277	0.013877	0.0142867	0.0309409	0.00805039	0.00655593	0.0329244
cg23979451;cg19966251;cg18327107;cg23987736	9215	1	22379950	22380393	444	CDC42;CDC42;CDC42	NM_001039802;NM_001791;NM_044472	5'UTR;5'UTR;5'UTR	5'UTR	chr1:22379009-22380029	Island	0.148999	0.0702592	0.0824916	0.130316	0.0339436	0.0842326	0.167145	0.0717306	0.0915998
cg08608952;cg08252745	9216	1	22383198	22383234	37	CDC42;CDC42;CDC42	NM_001039802;NM_001791;NM_044472	5'UTR;5'UTR;5'UTR	5'UTR	chr1:22379009-22380029	S_Shelf	0.946526	0.939714	0.956579	0.926145	0.945492	0.935602	0.916746	0.939484	0.957463
cg05667540	9254	1	22469421	22469421	1	WNT4;WNT4	NM_030761;NM_030761	1stExon;5'UTR	5'UTR;1stExon	chr1:22468912-22470252	Island	0.0264607	0.00911294	0.0242091	0.06452	0.0126055	0.0341562	0.046179	0.0126994	0.0382175
cg04562522	9255	1	22469714	22469714	1	WNT4	NM_030761	TSS200	TSS200	chr1:22468912-22470252	Island	0.0789948	0.00286673	0.0498845	0.390862	0.030226	0.178069	0.329096	0.0274059	0.0791633
cg02847589;cg24034841;cg11987090	9357	1	22778394	22778442	49	ZBTB40;ZBTB40;ZBTB40;ZBTB40	NM_001083621;NM_001083621;NM_014870;NM_014870	1stExon;5'UTR;5'UTR;1stExon	5'UTR;1stExon	chr1:22778236-22778817	Island	0.0117444	0.0102464	0.0295201	0.016456	0.0122341	0.0405071	0.0249131	0.0128182	0.0263801
cg15041659;cg09252805;cg09182375	9358	1	22778527	22778849	323	ZBTB40;ZBTB40	NM_001083621;NM_014870	5'UTR;5'UTR	5'UTR	chr1:22778236-22778817	Island	0.0296828	0.0165694	0.0425291	0.0294769	0.017415	0.0471882	0.0260448	0.0169252	0.0388205
cg02767912	9359	1	22781214	22781214	1	ZBTB40;ZBTB40	NM_014870;NM_001083621	5'UTR;5'UTR	5'UTR	chr1:22778236-22778817	S_Shelf	0.854691	0.919169	0.567464	0.902402	0.728635	0.562412	0.865198	0.87744	0.657669
cg13437164	9394	1	22890048	22890048	1	EPHA8;EPHA8;EPHA8;EPHA8	NM_020526;NM_020526;NM_001006943;NM_001006943	5'UTR;1stExon;5'UTR;1stExon	5'UTR;1stExon	chr1:22889595-22890096	Island	0.0323756	0.0163604	0.0431234	0.0273848	0.0358531	0.0475122	0.030992	0.0256553	0.0430147
cg17104151	9445	1	22970132	22970132	1	C1QC;C1QC;C1QC;C1QC	NM_001114101;NM_172369;NM_001114101;NM_172369	1stExon;5'UTR;5'UTR;1stExon	5'UTR;1stExon	chr1:22974050-22974303	N_Shelf	0.791521	0.726032	0.643881	0.788753	0.744888	0.674013	0.8107	0.763229	0.636864
cg00136477	9446	1	22970339	22970339	1	C1QC;C1QC	NM_172369;NM_001114101	5'UTR;5'UTR	5'UTR	chr1:22974050-22974303	N_Shelf	0.730002	0.711087	0.635696	0.734704	0.769211	0.701084	0.776926	0.771019	0.673779
cg00650762;cg00169569;cg20006006	9474	1	23037368	23037373	6	EPHB2;EPHB2;EPHB2;EPHB2	NM_017449;NM_004442;NM_004442;NM_017449	5'UTR;1stExon;5'UTR;1stExon	5'UTR;1stExon	chr1:23036823-23038362	Island	0.0106635	0.00650755	0.0243112	0.0108532	0.00609209	0.0230485	0.00809378	0.00853617	0.0242105
cg26662347;cg27080821;cg20758506;cg26628511	9597	1	23345754	23345879	126	KDM1A;KDM1A	NM_015013;NM_001009999	TSS200;TSS200	TSS200	chr1:23345814-23346677	Island	0.0242249	0.0119406	0.0311352	0.0190177	0.0226007	0.0331071	0.0201617	0.023779	0.0351653
cg06958034;cg12578844;cg00062312;cg07785945;cg00541565	9598	1	23346203	23346403	201	KDM1A;KDM1A	NM_015013;NM_001009999	1stExon;1stExon	1stExon	chr1:23345814-23346677	Island	0.0441584	0.024004	0.055229	0.0300248	0.0330344	0.0735011	0.0275242	0.0242934	0.0722528
cg11724055	9682	1	23667475	23667475	1	HNRNPR;HNRNPR;HNRNPR;HNRNPR	NM_001102398;NM_005826;NM_001102397;NM_001102399	Body;Body;5'UTR;5'UTR	5'UTR;Body	chr1:23670245-23671363	N_Shelf	0.945707	0.972737	0.809105	0.954196	0.886295	0.711249	0.936854	0.932261	0.81533
cg00907427;cg08718097	9683	1	23668691	23668792	102	HNRNPR;HNRNPR;HNRNPR;HNRNPR	NM_005826;NM_001102397;NM_001102399;NM_001102398	5'UTR;5'UTR;5'UTR;5'UTR	5'UTR	chr1:23670245-23671363	N_Shore	0.811359	0.505711	0.37472	0.806633	0.322592	0.329292	0.839143	0.493859	0.402207
cg21921022	9684	1	23670246	23670246	1	HNRNPR;HNRNPR;HNRNPR;HNRNPR	NM_005826;NM_001102397;NM_001102399;NM_001102398	5'UTR;5'UTR;5'UTR;5'UTR	5'UTR	chr1:23670245-23671363	Island	0.021414	0.0149895	0.0573414	0.0247054	0.0254723	0.044721	0.0246179	0.0233799	0.052057
cg06449653;cg04604276	9685	1	23670777	23670779	3	HNRNPR;HNRNPR;HNRNPR;HNRNPR;HNRNPR;HNRNPR;HNRNPR;HNRNPR	NM_001102397;NM_001102399;NM_001102398;NM_001102399;NM_001102398;NM_005826;NM_005826;NM_001102397	5'UTR;5'UTR;5'UTR;1stExon;1stExon;5'UTR;1stExon;1stExon	5'UTR;1stExon	chr1:23670245-23671363	Island	0.0113311	0.00848627	0.0222937	0.00539503	0.0100222	0.0291808	0.0104341	0.0165974	0.0348353
cg13452718;cg01788438;cg07239593;cg00891459;cg21273013;cg22450158	9686	1	23670887	23671003	117	HNRNPR;HNRNPR;HNRNPR;HNRNPR	NM_005826;NM_001102397;NM_001102398;NM_001102399	TSS200;TSS200;TSS200;TSS200	TSS200	chr1:23670245-23671363	Island	0.0125909	0.0276235	0.0316666	0.00974468	0.0199096	0.0306394	0.00917949	0.0128757	0.0322908
cg02454131;cg20941554;cg10984183;cg17452713;cg18273566;cg24314279;cg21338642	9696	1	23694910	23695349	440	C1orf213;C1orf213;ZNF436;ZNF436	NM_138479;NM_001008896;NM_001077195;NM_030634	TSS1500;TSS1500;5'UTR;TSS200	TSS1500;TSS200;5'UTR	chr1:23694690-23696050	Island	0.0109328	0.0122729	0.0252808	0.00942444	0.0127397	0.0293806	0.00775108	0.0121407	0.0254082
cg07085324	9697	1	23695511	23695511	1	ZNF436;ZNF436;ZNF436-AS1;ZNF436-AS1	NM_001077195;NM_030634;NR_033690;NR_033691	5'UTR;TSS1500;Body;TSS200	TSS1500;TSS200;5'UTR;Body	chr1:23694690-23696050	Island	0.00083286	1e-06	0.00935532	1e-06	0.00881889	0.0290374	0.00706728	1e-06	0.0171887
cg00269115;cg07155211	9698	1	23695530	23695625	96	C1orf213;C1orf213;ZNF436;C1orf213;C1orf213;ZNF436	NM_001008896;NM_001008896;NM_001077195;NM_138479;NM_138479;NM_030634	5'UTR;1stExon;5'UTR;1stExon;5'UTR;TSS1500	TSS1500;5'UTR;1stExon	chr1:23694690-23696050	Island	0.0214051	0.0113824	0.0266475	0.0161488	0.020816	0.0274485	0.0182001	0.0212413	0.0397583
cg19352059	9699	1	23695680	23695680	1	ZNF436;ZNF436;ZNF436-AS1;ZNF436-AS1	NM_001077195;NM_030634;NR_033690;NR_033691	5'UTR;TSS1500;Body;TSS200	TSS1500;TSS200;5'UTR;Body	chr1:23694690-23696050	Island	0.0253967	0.0127096	0.0573847	0.0237477	0.0227333	0.0453537	0.00978141	0.029804	0.0462995
cg25204607;cg20959676;cg04765141	9700	1	23696002	23696035	34	ZNF436;ZNF436;ZNF436-AS1;ZNF436-AS1;ZNF436	NM_001077195;NM_030634;NR_033690;NR_033691;NM_001077195	5'UTR;TSS1500;Body;Body;1stExon	TSS1500;5'UTR;1stExon;Body	chr1:23694690-23696050	Island	0.564377	0.417955	0.424858	0.540603	0.377237	0.420389	0.625811	0.45635	0.446615
cg05139070;cg24038158;cg16727538	9701	1	23696194	23696209	16	C1orf213;C1orf213;ZNF436;C1orf213;ZNF436;ZNF436	NM_138479;NM_001008896;NM_001077195;NM_138479;NM_001077195;NM_030634	3'UTR;Body;5'UTR;1stExon;1stExon;TSS1500	TSS1500;5'UTR;1stExon;Body;3'UTR	chr1:23694690-23696050	S_Shore	0.561625	0.136741	0.186886	0.631413	0.170647	0.279888	0.624773	0.177851	0.174602
cg15957747	9702	1	23696407	23696407	1	ZNF436-AS1;ZNF436-AS1;ZNF436	NR_033690;NR_033691;NM_001077195	Body;Body;TSS200	TSS200;Body	chr1:23694690-23696050	S_Shore	0.537801	0.367435	0.193427	0.64034	0.392623	0.280055	0.606175	0.406163	0.184434
cg15598244	9703	1	23696413	23696413	1	C1orf213;C1orf213;ZNF436;C1orf213	NM_138479;NM_001008896;NM_001077195;NM_138479	3'UTR;Body;TSS200;1stExon	TSS200;1stExon;Body;3'UTR	chr1:23694690-23696050	S_Shore	0.794702	0.648764	0.351914	0.831473	0.61286	0.463814	0.883276	0.605907	0.37668
cg16240683;cg16696234	9705	1	23697258	23697297	40	C1orf213;C1orf213;C1orf213;ZNF436	NM_138479;NM_001008896;NM_138479;NM_001077195	3'UTR;Body;1stExon;TSS1500	TSS1500;1stExon;Body;3'UTR	chr1:23694690-23696050	S_Shore	0.310963	0.44778	0.314347	0.418646	0.634138	0.396883	0.324326	0.506933	0.288986
cg22502492;cg20150640	9707	1	23697506	23697656	151	C1orf213;C1orf213;C1orf213;ZNF436	NM_138479;NM_001008896;NM_138479;NM_001077195	3'UTR;Body;1stExon;TSS1500	TSS1500;1stExon;Body;3'UTR	chr1:23694690-23696050	S_Shore	0.0294325	0.0470405	0.101022	0.0458223	0.157865	0.0844881	0.036939	0.11717	0.059855
cg05392323	9708	1	23698143	23698143	1	C1orf213;C1orf213;C1orf213	NM_138479;NM_138479;NM_001008896	3'UTR;1stExon;3'UTR	1stExon;3'UTR	chr1:23694690-23696050	S_Shelf	0.866784	0.806336	0.427417	0.839863	0.788525	0.470403	0.851931	0.738512	0.437612
cg07736389;cg09896346;cg06177627;cg24451422	9722	1	23751134	23751210	77	TCEA3;TCEA3	NM_003196;NM_003196	1stExon;5'UTR	5'UTR;1stExon	chr1:23750508-23751663	Island	0.0899473	0.0504647	0.0933865	0.0754382	0.0737749	0.103356	0.0768843	0.081805	0.106518
cg17323828;cg26299174;cg12692722;cg18474038	9723	1	23751322	23751374	53	TCEA3	NM_003196	TSS200	TSS200	chr1:23750508-23751663	Island	0.0571569	0.0379366	0.0599011	0.0493897	0.0517463	0.0577579	0.0508993	0.0598164	0.0646492
cg20131023	9751	1	23810714	23810714	1	ASAP3;ASAP3;ASAP3;ASAP3	NM_017707;NM_001143778;NM_017707;NM_001143778	1stExon;1stExon;5'UTR;5'UTR	5'UTR;1stExon	chr1:23809977-23810693	S_Shore	0.0383509	0.0225651	0.0896494	0.0584177	0.0363945	0.0861727	0.034557	0.0423206	0.0775438
cg17023648;cg10708588;cg05788332;cg01829387;cg00417419	9752	1	23810750	23810942	193	ASAP3;ASAP3	NM_017707;NM_001143778	TSS200;TSS200	TSS200	chr1:23809977-23810693	S_Shore	0.0606798	0.0553563	0.0854126	0.0493925	0.0511185	0.083263	0.037091	0.0421584	0.0660558
cg23574449	9769	1	23857223	23857223	1	E2F2	NM_004091	1stExon	1stExon	chr1:23857033-23858089	Island	0.146053	0.0897504	0.171637	0.0656486	0.111567	0.116201	0.150767	0.136436	0.198844
cg13398782;cg11798959;cg12796015;cg02992252	9770	1	23857288	23857546	259	E2F2;E2F2	NM_004091;NM_004091	5'UTR;1stExon	5'UTR;1stExon	chr1:23857033-23858089	Island	0.0204203	0.0126981	0.0294404	0.0254822	0.0270691	0.0424796	0.0332588	0.0271311	0.0407628
cg10926222;cg06419270	9771	1	23857876	23857884	9	E2F2	NM_004091	TSS200	TSS200	chr1:23857033-23858089	Island	0.013593	0.00766208	0.0316672	0.0131156	0.0209849	0.0375849	0.0264222	0.0134772	0.0341518
cg20811145	9790	1	23885769	23885769	1	ID3	NM_002167	1stExon	1stExon	chr1:23885682-23886212	Island	0.0256646	0.0200261	0.0469315	0.0207954	0.0297987	0.0535117	0.0210342	0.0196805	0.0563224
cg08261032;cg05969021;cg22258437;cg25762068;cg04483506;cg21686225	9791	1	23886002	23886191	190	ID3;ID3	NM_002167;NM_002167	1stExon;5'UTR	5'UTR;1stExon	chr1:23885682-23886212	Island	0.052061	0.0242781	0.069604	0.0440533	0.0415995	0.0636072	0.0417083	0.0400469	0.0649564
cg26847678;cg23056286;cg11192793;cg19532954;cg20485144	9792	1	23886313	23886472	160	ID3	NM_002167	TSS200	TSS200	chr1:23885682-23886212	S_Shore	0.013063	0.00321698	0.0248973	0.0306784	0.0249856	0.0383237	0.0312261	0.0173516	0.0281373
cg00636391	9841	1	24018077	24018077	1	RPL11;RPL11	NM_001199802;NM_000975	TSS200;TSS200	TSS200	chr1:24018355-24018567	N_Shore	0.0531922	0.00529976	0.0329939	0.0458004	0.0234905	0.0364652	0.0534315	0.0095342	0.037423
cg22968727;cg20148285;cg23922515	9843	1	24018140	24018218	79	RPL11	NM_000975	TSS200	TSS200	chr1:24018355-24018567	N_Shore	0.0132196	0.00566322	0.0254112	0.0135999	0.0119493	0.0266857	0.00648883	0.0118815	0.0257818
cg20037384;cg24256782;cg10881360;cg22508172;cg21773314	9856	1	24069696	24069732	37	TCEB3	NM_003198	TSS200	TSS200	chr1:24069695-24070615	Island	0.0576805	0.0331539	0.0802551	0.051137	0.0496044	0.102361	0.0422035	0.0383281	0.0982155
cg12043622	9857	1	24070037	24070037	1	TCEB3	NM_003198	1stExon	1stExon	chr1:24069695-24070615	Island	0.000606449	0.00223623	0.0227962	0.0031525	0.00416026	0.0220071	0.00448225	0.0135804	0.0352818
cg22131571;cg00361419;cg22359362;cg17801394	9871	1	24104752	24104805	54	C1orf128	NM_020362	TSS200	TSS200	chr1:24104502-24105263	Island	0.00907051	0.00702512	0.0199556	0.00523807	0.0102185	0.025667	0.0085046	0.0047929	0.0193323
cg16902244;cg05660611;cg03371205;cg06774618;cg22115727	9881	1	24117464	24117533	70	LYPLA2	NM_007260	TSS200	TSS200	chr1:24117482-24117824	Island	0.0606045	0.0103348	0.0267409	0.0387278	0.0115528	0.0293531	0.039567	0.00976131	0.0287741
cg11659749;cg06878388;cg15044818	9882	1	24118400	24118515	116	LYPLA2	NM_007260	5'UTR	5'UTR	chr1:24117482-24117824	S_Shore	0.0263513	0.0098755	0.0426299	0.0113458	0.0105383	0.0333523	0.0105679	0.00918427	0.0258871
cg08083868;cg12214255	9883	1	24119127	24119130	4	LYPLA2;LYPLA2	NM_007260;NM_007260	5'UTR;ExonBnd	5'UTR;ExonBnd	chr1:24117482-24117824	S_Shore	0.889044	0.962194	0.867314	0.870736	0.891976	0.813285	0.906744	0.91786	0.834775
cg04013516	9891	1	24125796	24125796	1	GALE;GALE;GALE	NM_001127621;NM_000403;NM_001008216	5'UTR;5'UTR;5'UTR	5'UTR	chr1:24126799-24127549	N_Shore	0.959634	0.980093	0.953768	0.928376	0.968759	0.951183	0.940959	0.970796	0.960087
cg25203007;cg00988350	9892	1	24126017	24126048	32	GALE;GALE;GALE;GALE	NM_001127621;NM_001127621;NM_001008216;NM_000403	5'UTR;1stExon;5'UTR;5'UTR	5'UTR;1stExon	chr1:24126799-24127549	N_Shore	0.550085	0.428876	0.576735	0.430562	0.5186	0.515117	0.487421	0.289035	0.594684
cg24448013;cg07291005;cg25549791	9893	1	24126076	24126230	155	GALE;GALE;GALE	NM_001127621;NM_001008216;NM_000403	TSS200;5'UTR;5'UTR	TSS200;5'UTR	chr1:24126799-24127549	N_Shore	0.205237	0.109166	0.281633	0.098608	0.138119	0.211165	0.183404	0.0743254	0.296557
cg10498717	9894	1	24126641	24126641	1	GALE;GALE;GALE	NM_001008216;NM_000403;NM_001127621	5'UTR;5'UTR;TSS1500	TSS1500;5'UTR	chr1:24126799-24127549	N_Shore	0.0676612	0.0179367	0.0162031	0.0299929	0.0143332	0.0173003	0.0378855	0.0189809	0.027527
cg20178091;cg24454698	9895	1	24126989	24126991	3	GALE;GALE;GALE;GALE	NM_000403;NM_001008216;NM_001127621;NM_000403	5'UTR;5'UTR;TSS1500;1stExon	TSS1500;5'UTR;1stExon	chr1:24126799-24127549	Island	0.0143942	0.00770906	0.0238738	0.00689134	0.0139882	0.0217187	0.00781419	0.00873103	0.0155596
cg22857999;cg13180787;cg03441514	9896	1	24127039	24127177	139	GALE;GALE;GALE	NM_000403;NM_001008216;NM_001127621	TSS200;5'UTR;TSS1500	TSS1500;TSS200;5'UTR	chr1:24126799-24127549	Island	0.0458427	0.0210534	0.0560885	0.0394393	0.0278933	0.0730083	0.050406	0.0338583	0.0555837
cg27448574	9897	1	24127224	24127224	1	GALE;GALE;GALE;GALE	NM_000403;NM_001008216;NM_001008216;NM_001127621	TSS200;1stExon;5'UTR;TSS1500	TSS1500;TSS200;5'UTR;1stExon	chr1:24126799-24127549	Island	0.0174017	0.00476359	0.0232917	0.0085903	0.0167928	0.0239515	0.00960714	0.0102934	0.0298845
cg13391456;cg24409107	9898	1	24127242	24127262	21	GALE;GALE;GALE;GALE	NM_000403;NM_001008216;NM_001008216;NM_001127621	TSS1500;1stExon;5'UTR;TSS1500	TSS1500;5'UTR;1stExon	chr1:24126799-24127549	Island	0.0141063	0.00583031	0.0313908	0.018512	0.0121869	0.028297	0.0180795	0.0043169	0.029759
cg26737766	9899	1	24127303	24127303	1	GALE;GALE;GALE	NM_001008216;NM_000403;NM_001127621	TSS200;TSS1500;TSS1500	TSS1500;TSS200	chr1:24126799-24127549	Island	0.00647976	0.0128497	0.0458973	0.00828874	0.0113274	0.0511277	0.0190036	0.00974872	0.0161954
cg11415975;cg08366126;cg25973374;cg20694461	9925	1	24194453	24194573	121	FUCA1	NM_000147	1stExon	1stExon	chr1:24194254-24194990	Island	0.045263	0.0180923	0.0528147	0.033633	0.0287089	0.0512258	0.0322459	0.0298097	0.0526358
cg12626384;cg07568418;cg12084952;cg05560725;cg10051214	9926	1	24194965	24195031	67	FUCA1	NM_000147	TSS200	TSS200	chr1:24194254-24194990	Island	0.108113	0.037531	0.0502085	0.0971628	0.072427	0.0560351	0.0833241	0.0598105	0.0566599
cg05524740	9935	1	24225690	24225690	1	CNR2	NM_001841	5'UTR	5'UTR	chr1:24229115-24229537	N_Shelf	0.923057	0.965406	0.877534	0.965807	0.932048	0.870889	0.915194	0.917119	0.912955
cg08696568;cg20297631;cg04372863	9936	1	24228541	24228900	360	CNR2	NM_001841	5'UTR	5'UTR	chr1:24229115-24229537	N_Shore	0.894868	0.970209	0.907505	0.842055	0.931758	0.875519	0.892775	0.939918	0.89694
cg19276111;cg24452347;cg26404511;cg03611151	9937	1	24229232	24229581	350	CNR2	NM_001841	5'UTR	5'UTR	chr1:24229115-24229537	Island	0.120408	0.0826897	0.130552	0.0777701	0.169453	0.0912427	0.118713	0.168649	0.175719
cg16873748;cg23287243	9938	1	24230098	24230384	287	CNR2	NM_001841	5'UTR	5'UTR	chr1:24229115-24229537	S_Shore	0.262361	0.223556	0.160357	0.247622	0.327073	0.212304	0.21165	0.293084	0.172611
cg00660272	9939	1	24231353	24231353	1	CNR2	NM_001841	5'UTR	5'UTR	chr1:24229115-24229537	S_Shore	0.298141	0.266783	0.320078	0.389599	0.414695	0.324759	0.250365	0.255107	0.297431
cg07595346	9940	1	24232748	24232748	1	CNR2	NM_001841	5'UTR	5'UTR	chr1:24229115-24229537	S_Shelf	0	0	0.820394	0	0	0.832348	0	0	0.820457
cg04856657;cg19414071;cg22727761;cg24656125;cg25245418	9961	1	24286151	24286282	132	PNRC2	NM_017761	TSS200	TSS200	chr1:24285785-24286701	Island	0.0468562	0.0252531	0.0578345	0.0441435	0.0453285	0.0648435	0.0411294	0.0322376	0.0632804
cg18825999;cg10881359;cg08266565	9962	1	24286530	24286678	149	PNRC2	NM_017761	5'UTR	5'UTR	chr1:24285785-24286701	Island	0.0270001	0.0157861	0.0388644	0.0159235	0.0138611	0.0417905	0.0100102	0.00881328	0.0308577
cg06784429;cg08262582;cg26352811	9974	1	24306751	24306777	27	SFRS13A;SFRS13A;SFRS13A;SFRS13A	NM_006625;NM_054016;NM_006625;NM_054016	1stExon;5'UTR;5'UTR;1stExon	5'UTR;1stExon	chr1:24306363-24307017	Island	0.0116386	0.00563138	0.0266008	0.0140026	0.0075038	0.0252302	0.0188224	0.0129957	0.0212354
cg20391873;cg09604062	9975	1	24306806	24306810	5	SRSF10;SRSF10;SRSF10;SRSF10;SRSF10;SRSF10;SRSF10;SRSF10;SRSF10;SRSF10;SRSF10;SRSF10;SRSF10;SRSF10;SRSF10;SRSF10;SRSF10	NM_001191006;NM_001191005;NM_054016;NM_006625;NM_001191009;NM_001191007;NM_001300937;NM_001300936;NM_001191006;NM_001191005;NM_054016;NM_006625;NM_001191009;NM_001191007;NM_001300937;NM_001300936;NR_034035	1stExon;1stExon;1stExon;1stExon;1stExon;1stExon;1stExon;1stExon;5'UTR;5'UTR;5'UTR;5'UTR;5'UTR;5'UTR;5'UTR;5'UTR;Body	5'UTR;1stExon;Body	chr1:24306363-24307017	Island	0.00372121	0.00591582	0.0159745	0.00276916	0.00443487	0.0169864	0.00682126	0.00650633	0.0215527
cg06893225;cg18921123;cg15604008;cg03696369	9976	1	24306863	24307072	210	SFRS13A;SFRS13A	NM_054016;NM_006625	TSS200;TSS200	TSS200	chr1:24306363-24307017	Island	0.0278112	0.0180465	0.0407251	0.0259928	0.0299195	0.0429565	0.031984	0.027065	0.0427241
cg08757148	10039	1	24513722	24513722	1	IL28RA;IL28RA;IL28RA	NM_170743;NM_173064;NM_173065	1stExon;1stExon;1stExon	1stExon	chr1:24513540-24514477	Island	0.0358173	0.0221418	0.0550884	0.0186454	0.0319975	0.0522427	0.020408	0.0300957	0.0567347
cg00677945;cg10146267;cg03470088;cg08391898;cg11337018	10040	1	24513859	24513944	86	IFNLR1;IFNLR1;IFNLR1	NM_173065;NM_173064;NM_170743	TSS200;TSS200;TSS200	TSS200	chr1:24513540-24514477	Island	0.0402593	0.0193272	0.0587763	0.0507998	0.0338873	0.0577953	0.0432017	0.030596	0.0565661
cg01595062	10084	1	24645793	24645793	1	GRHL3;GRHL3;GRHL3	NM_001195010;NM_198174;NM_198173	TSS1500;TSS200;TSS200	TSS1500;TSS200	chr1:24648202-24648985	N_Shelf	0.016281	0.017503	0.0809274	0.0100188	0.109613	0.0599277	0.0107723	0.0848591	0.0802303
cg12757705;cg09662754;cg15050111;cg20242797	10085	1	24645802	24645853	52	GRHL3	NM_198173	TSS200	TSS200	chr1:24648202-24648985	N_Shelf	0.0179417	0.0178516	0.0289045	0.0204407	0.0494915	0.0401788	0.0214949	0.0432731	0.032683
cg21289280;cg04552500;cg26365938;cg23820945	10086	1	24645885	24646022	138	GRHL3;GRHL3	NM_198173;NM_198173	1stExon;5'UTR	5'UTR;1stExon	chr1:24648202-24648985	N_Shelf	0.0364978	0.0340024	0.0605981	0.0468227	0.0752531	0.0635732	0.0284258	0.0516974	0.0649543
cg14167629	10087	1	24646046	24646046	1	GRHL3	NM_198173	1stExon	1stExon	chr1:24648202-24648985	N_Shelf	0.0476189	0.0645955	0.0542809	0.0294644	0.160043	0.0471493	0.0407557	0.0779986	0.0531792
cg01231985;cg01590970;cg10337902	10090	1	24648545	24648596	52	GRHL3;GRHL3;GRHL3;GRHL3	NM_021180;NM_001195010;NM_198173;NM_198174	TSS1500;5'UTR;Body;Body	TSS1500;5'UTR;Body	chr1:24648202-24648985	Island	0.0656463	0.0403592	0.0888942	0.0499066	0.0389301	0.0875913	0.0526582	0.026188	0.128027
cg25083792	10092	1	24649370	24649370	1	GRHL3;GRHL3;GRHL3;GRHL3	NM_021180;NM_001195010;NM_198173;NM_198174	TSS200;5'UTR;Body;Body	TSS200;5'UTR;Body	chr1:24648202-24648985	S_Shore	0.126499	0.254855	0.203284	0.117038	0.427768	0.163115	0.163607	0.3997	0.23431
cg11709405	10093	1	24649398	24649398	1	GRHL3;GRHL3;GRHL3	NM_198174;NM_198173;NM_021180	TSS200;Body;TSS200	TSS200;Body	chr1:24648202-24648985	S_Shore	0.512686	0.575097	0.199815	0.476847	0.635077	0.186965	0.476003	0.572648	0.197832
cg08223291;cg08774410	10094	1	24649442	24649463	22	GRHL3;GRHL3;GRHL3;GRHL3	NM_021180;NM_001195010;NM_198173;NM_198174	TSS200;5'UTR;Body;Body	TSS200;5'UTR;Body	chr1:24648202-24648985	S_Shore	0.229358	0.341405	0.212483	0.229955	0.483335	0.171164	0.227162	0.451578	0.224782
cg13987674	10095	1	24649494	24649494	1	GRHL3;GRHL3;GRHL3	NM_198174;NM_198173;NM_021180	TSS200;Body;TSS200	TSS200;Body	chr1:24648202-24648985	S_Shore	0.573871	0.956708	0.717748	0.574593	0.898638	0.656512	0.595508	0.922483	0.727279
cg18196063	10096	1	24652248	24652248	1	GRHL3;GRHL3;GRHL3	NM_198173;NM_198174;NM_021180	Body;5'UTR;Body	5'UTR;Body	chr1:24648202-24648985	S_Shelf	0.853275	0.898224	0.819895	0.834876	0.860364	0.807698	0.881363	0.891855	0.790366
cg15209896	10132	1	24736165	24736165	1	STPG1;STPG1;STPG1;STPG1	NM_001199014;NM_178122;NM_001199013;NM_001199012	5'UTR;5'UTR;5'UTR;5'UTR	5'UTR	chr1:24739857-24740262	N_Shelf	0.970005	0.981504	0.955811	0.965359	0.960518	0.931271	0.929825	0.927256	0.915165
cg13459812	10134	1	24737384	24737384	1	STPG1;STPG1;STPG1;STPG1	NM_001199014;NM_178122;NM_001199013;NM_001199012	5'UTR;5'UTR;5'UTR;5'UTR	5'UTR	chr1:24739857-24740262	N_Shelf	0.925423	0.968829	0.956809	0.913648	0.957044	0.961671	0.92624	0.957834	0.966762
cg20543829	10136	1	24738585	24738585	1	STPG1;STPG1;STPG1;STPG1	NM_001199014;NM_178122;NM_001199013;NM_001199012	5'UTR;5'UTR;5'UTR;5'UTR	5'UTR	chr1:24739857-24740262	N_Shore	0.904902	0.923505	0.862508	0.856569	0.892115	0.895419	0.895626	0.872167	0.83266
cg09769655;cg27055728;cg15498946;cg14499653;cg22905794	10138	1	24740300	24740397	98	STPG1;STPG1;STPG1;STPG1	NM_178122;NM_001199014;NM_001199013;NM_001199012	TSS200;TSS200;TSS200;5'UTR	TSS200;5'UTR	chr1:24739857-24740262	S_Shore	0.0764392	0.0489067	0.0817814	0.0634279	0.038683	0.0602054	0.0453422	0.0580558	0.0628532
cg04671726	10139	1	24741549	24741549	1	STPG1;STPG1;STPG1;NIPAL3;STPG1;STPG1	NM_178122;NM_001199014;NM_001199013;NM_020448;NM_001199012;NM_001199012	TSS1500;TSS1500;TSS1500;TSS1500;1stExon;5'UTR	TSS1500;5'UTR;1stExon	chr1:24742671-24743039	N_Shore	0.839728	0.970018	0.810925	0.79633	0.896595	0.776246	0.826421	0.941991	0.784754
cg05589027;cg11081247;cg10150518	10140	1	24741602	24741677	76	STPG1;STPG1;STPG1;NIPAL3;STPG1	NM_178122;NM_001199014;NM_001199013;NM_020448;NM_001199012	TSS1500;TSS1500;TSS1500;TSS1500;TSS200	TSS1500;TSS200	chr1:24742671-24743039	N_Shore	0.741145	0.844506	0.690689	0.679579	0.793936	0.673215	0.735489	0.82318	0.716333
cg26935265;cg08656267;cg09059178;cg25381754	10142	1	24742141	24742201	61	NIPAL3	NM_020448	TSS200	TSS200	chr1:24742671-24743039	N_Shore	0.0094309	0.006934	0.0280659	0.0071423	0.0144775	0.0255919	0.0123122	0.0126952	0.0326572
cg02976090	10143	1	24742249	24742249	1	NIPAL3;NIPAL3	NM_020448;NM_020448	1stExon;5'UTR	5'UTR;1stExon	chr1:24742671-24743039	N_Shore	0.011127	0.00384621	0.0183165	0.00365124	0.0112332	0.0207622	0.00752187	0.0101183	0.0241018
cg15561201;cg21685234;cg20279402	10144	1	24742518	24742879	362	NIPAL3	NM_020448	5'UTR	5'UTR	chr1:24742671-24743039	Island	0.241335	0.22158	0.277801	0.194382	0.234659	0.231595	0.246804	0.282148	0.289658
cg18323236;cg03156636	10145	1	24743029	24743100	72	NIPAL3	NM_020448	5'UTR	5'UTR	chr1:24742671-24743039	Island	0.590277	0.638834	0.60333	0.567354	0.591439	0.518158	0.629205	0.663821	0.614512
cg02526330;cg06204665	10146	1	24743806	24744118	313	NIPAL3	NM_020448	5'UTR	5'UTR	chr1:24742671-24743039	S_Shore	0.938667	0.92359	0.948555	0.921782	0.959368	0.952683	0.925633	0.949022	0.930465
cg03893656;cg16307638;cg22675447	10147	1	24745138	24745395	258	NIPAL3	NM_020448	5'UTR	5'UTR	chr1:24742671-24743039	S_Shelf	0.931397	0.97982	0.924708	0.896994	0.916352	0.925914	0.904524	0.935964	0.919182
cg27029507;cg08507462;cg12209494	10148	1	24745924	24746023	100	NIPAL3	NM_020448	5'UTR	5'UTR	chr1:24742671-24743039	S_Shelf	0.842105	0.872702	0.429003	0.813394	0.905173	0.461746	0.842552	0.850508	0.368686
cg02884021	10168	1	24828803	24828803	1	RCAN3AS;RCAN3AS;RCAN3AS;RCAN3;RCAN3;RCAN3;RCAN3;RCAN3;RCAN3	NR_045409;NR_045408;NR_045407;NM_013441;NM_001251977;NM_001251983;NM_001251981;NM_001251984;NM_001251979	Body;Body;Body;TSS1500;TSS1500;TSS1500;TSS1500;TSS200;TSS200	TSS1500;TSS200;Body	chr1:24828865-24829878	N_Shore	0.0127917	0.0335582	0.0308588	0.00848241	0.0774409	0.0397375	0.0110285	0.0534427	0.0412114
cg19449579	10170	1	24828828	24828828	1	RCAN3AS;RCAN3AS;RCAN3AS;RCAN3;RCAN3;RCAN3;RCAN3;RCAN3;RCAN3	NR_045409;NR_045408;NR_045407;NM_013441;NM_001251977;NM_001251983;NM_001251981;NM_001251984;NM_001251979	Body;Body;Body;TSS1500;TSS1500;TSS1500;TSS1500;TSS200;TSS200	TSS1500;TSS200;Body	chr1:24828865-24829878	N_Shore	0.00699074	0.00804222	0.00736205	0.00438385	0.0329834	0.0106584	0.00924036	0.012861	0.0152755
cg24834899	10171	1	24828870	24828870	1	RCAN3;RCAN3;RCAN3;RCAN3;RCAN3;RCAN3;RCAN3AS;RCAN3AS;RCAN3AS;RCAN3;RCAN3	NM_013441;NM_001251977;NM_001251983;NM_001251981;NM_001251984;NM_001251979;NR_045409;NR_045408;NR_045407;NM_001251979;NM_001251984	TSS1500;TSS1500;TSS1500;TSS1500;1stExon;1stExon;TSS200;TSS200;TSS200;5'UTR;5'UTR	TSS1500;TSS200;5'UTR;1stExon	chr1:24828865-24829878	Island	0.0358453	0.0286326	0.0498896	0.0450858	0.0685814	0.0563218	0.0361501	0.0446804	0.0733733
cg23281714	10173	1	24829351	24829351	1	RCAN3	NM_013441	TSS200	TSS200	chr1:24828865-24829878	Island	0.0373251	0.0157468	0.059742	0.0286151	0.0189786	0.0559576	0.0338547	0.0346351	0.0608072
cg10406653;cg19662689	10174	1	24829353	24829356	4	RCAN3AS;RCAN3AS;RCAN3AS;RCAN3;RCAN3;RCAN3;RCAN3;RCAN3;RCAN3	NR_045409;NR_045408;NR_045407;NM_013441;NM_001251977;NM_001251983;NM_001251981;NM_001251979;NM_001251984	TSS1500;TSS1500;TSS1500;TSS200;TSS200;TSS200;TSS200;5'UTR;5'UTR	TSS1500;TSS200;5'UTR	chr1:24828865-24829878	Island	0.00962968	0.00591322	0.032893	0.0164359	0.0151367	0.038969	0.0110854	0.0186423	0.0393153
cg02850329;cg02671019	10175	1	24829455	24829462	8	RCAN3;RCAN3	NM_013441;NM_013441	1stExon;5'UTR	5'UTR;1stExon	chr1:24828865-24829878	Island	0.126543	0.0677249	0.123232	0.117041	0.1108	0.153617	0.0955647	0.0652719	0.145831
cg16905527;cg00917251;cg16731157	10176	1	24829767	24830054	288	RCAN3	NM_013441	5'UTR	5'UTR	chr1:24828865-24829878	Island	0.0347508	0.0738024	0.100787	0.0254249	0.154056	0.0939213	0.0318923	0.144051	0.107574
cg01768001	10177	1	24831147	24831147	1	RCAN3	NM_013441	5'UTR	5'UTR	chr1:24828865-24829878	S_Shore	0.950417	0.996074	0.933732	0.952011	0.966285	0.947299	0.972944	0.981696	0.946029
cg08518475;cg22869168	10178	1	24832616	24832795	180	RCAN3;RCAN3;RCAN3;RCAN3;RCAN3;RCAN3;RCAN3	NM_001251978;NM_001251979;NM_001251984;NM_013441;NM_001251977;NM_001251981;NM_001251983	TSS1500;5'UTR;5'UTR;5'UTR;5'UTR;5'UTR;5'UTR	TSS1500;5'UTR	chr1:24828865-24829878	S_Shelf	0.938986	0.962759	0.883212	0.905915	0.924339	0.905226	0.895765	0.93797	0.90941
cg15519096	10179	1	24833311	24833311	1	RCAN3	NM_013441	5'UTR	5'UTR	chr1:24828865-24829878	S_Shelf	0.928046	0.969577	0.968207	0.911021	0.964011	0.9296	0.899293	0.941922	0.956408
cg08512948	10180	1	24833320	24833320	1	RCAN3;RCAN3;RCAN3;RCAN3;RCAN3;RCAN3;RCAN3	NM_001251978;NM_001251979;NM_001251984;NM_013441;NM_001251977;NM_001251981;NM_001251983	TSS1500;5'UTR;5'UTR;5'UTR;5'UTR;5'UTR;5'UTR	TSS1500;5'UTR	chr1:24828865-24829878	S_Shelf	0.930752	0.976842	0.941309	0.926253	0.950172	0.864789	0.943675	0.961701	0.93311
cg15836542	10188	1	24858307	24858307	1	RCAN3;RCAN3;RCAN3;RCAN3;RCAN3;RCAN3;RCAN3;RCAN3;RCAN3;RCAN3	NM_001251984;NM_001251983;NM_013441;NM_001251977;NM_001251981;NM_001251979;NM_001251978;NM_001251985;NM_001251982;NM_001251980	5'UTR;5'UTR;Body;Body;Body;Body;Body;Body;Body;Body	5'UTR;Body	chr1:24861702-24861920	N_Shelf	0.966163	0.987666	0.945237	0.935522	0.958405	0.965567	0.926597	0.956724	0.940855
cg18162477;cg24722749;cg20799547;cg16712094;cg18136681	10228	1	24969428	24969531	104	SRRM1	NM_005839	TSS200	TSS200	chr1:24969027-24970196	Island	0.0257984	0.021713	0.0441492	0.0307785	0.0281279	0.0547392	0.018488	0.0163576	0.0573066
cg02273146	10229	1	24969618	24969618	1	SRRM1;SRRM1	NM_005839;NM_005839	1stExon;5'UTR	5'UTR;1stExon	chr1:24969027-24970196	Island	0.0263748	0.0222875	0.0352503	0.0259103	0.0178546	0.0551112	0.0264432	0.0229838	0.058502
cg26163855	10230	1	24969836	24969836	1	SRRM1	NM_005839	1stExon	1stExon	chr1:24969027-24970196	Island	0.0080002	0.0106549	0.0281778	0.0120039	0.00940688	0.0262005	0.0111176	0.00768806	0.0347687
cg06390879	10233	1	24970700	24970700	1	SRRM1;SRRM1;SRRM1	NM_001303449;NM_005839;NM_001303448	5'UTR;Body;Body	5'UTR;Body	chr1:24969027-24970196	S_Shore	0.310148	0.0273276	0.0873102	0.288583	0.0209347	0.0721848	0.36672	0.0518811	0.128856
cg03971828;cg15729771;cg06465160;cg17882795;cg00101986	10274	1	25071582	25071756	175	CLIC4	NM_013943	TSS200	TSS200	chr1:25071352-25072586	Island	0.0225923	0.0127915	0.0334471	0.0195198	0.0211445	0.0312673	0.0147261	0.0176784	0.0377712
cg04504942;cg03957902;cg23713813;cg02944245	10275	1	25071788	25071916	129	CLIC4;CLIC4	NM_013943;NM_013943	5'UTR;1stExon	5'UTR;1stExon	chr1:25071352-25072586	Island	0.0158246	0.0135324	0.035764	0.0142379	0.0128851	0.0327485	0.0220402	0.0158086	0.0346629
cg06377278;cg27095256;cg19270505	10343	1	25256369	25256705	337	RUNX3;RUNX3;RUNX3	NM_004350;NM_001031680;NM_004350	1stExon;Body;5'UTR	5'UTR;1stExon;Body	chr1:25255527-25259005	Island	0.0416428	0.0147664	0.0499164	0.0521639	0.0166566	0.0552672	0.0378926	0.025795	0.0464026
cg11018723;cg13629563	10344	1	25256939	25256949	11	RUNX3;RUNX3	NM_001031680;NM_004350	Body;TSS200	TSS200;Body	chr1:25255527-25259005	Island	0.0146496	0.0101895	0.0330853	0.0106474	0.0136613	0.0370998	0.00875007	0.0178493	0.0383269
cg25876608	10459	1	25558953	25558953	1	SYF2;SYF2	NM_207170;NM_015484	1stExon;1stExon	1stExon	chr1:25558563-25559178	Island	0.0107046	0.00726345	0.0297732	0.00490908	0.0107306	0.0442426	0.0099019	1e-06	0.0156228
cg17462478;cg22856539;cg21807865;cg16663955;cg16245510	10460	1	25559024	25559209	186	SYF2;SYF2	NM_207170;NM_015484	TSS200;TSS200	TSS200	chr1:25558563-25559178	Island	0.0163111	0.013839	0.0327868	0.0327871	0.0225594	0.0393859	0.0185632	0.0241643	0.0468989
cg00659035;cg22902270	10468	1	25573464	25573486	23	C1orf63	NM_020317	5'UTR	5'UTR	chr1:25572966-25574521	Island	0.0108501	0.00470099	0.028992	0.00871757	0.00869499	0.0265332	0.00953253	0.00526474	0.0213938
cg15085390;cg12595736	10469	1	25573930	25573955	26	C1orf63;C1orf63	NM_020317;NM_020317	5'UTR;1stExon	5'UTR;1stExon	chr1:25572966-25574521	Island	0.0110556	0.000957001	0.0175564	0.0115889	0.0151708	0.0285104	0.00914751	0.0336983	0.023754
cg21762008;cg25386802;cg17737672	10470	1	25573996	25574024	29	RSRP1	NM_020317	TSS200	TSS200	chr1:25572966-25574521	Island	0.017482	0.00671721	0.0176306	0.0151373	0.0116158	0.0318565	0.0137607	0.0084729	0.0223634
cg21367040;cg12037538	10496	1	25664857	25664880	24	TMEM50A;TMEM50A	NM_014313;NM_014313	1stExon;5'UTR	5'UTR;1stExon	chr1:25664286-25665398	Island	0.0076002	0.00340825	0.0259224	0.00639423	0.0064383	0.0229574	0.00631856	0.00713509	0.0219106
cg26011199;cg10313098;cg08529614	10497	1	25665163	25665474	312	TMEM50A	NM_014313	5'UTR	5'UTR	chr1:25664286-25665398	Island	0.0155192	0.00995316	0.0297998	0.0126249	0.0186754	0.0370105	0.0236902	0.0176999	0.0303308
cg15658827	10498	1	25666906	25666906	1	TMEM50A	NM_014313	5'UTR	5'UTR	chr1:25664286-25665398	S_Shore	0.877477	0.973082	0.908843	0.877324	0.924874	0.912597	0.906177	0.928853	0.912937
cg15640062;cg13979066;cg24458428;cg23935120	10527	1	25757265	25757374	110	TMEM57	NM_018202	TSS200	TSS200	chr1:25756470-25758115	Island	0.00878492	0.0183159	0.0378742	0.00885927	0.0235143	0.0285908	0.0109641	0.0168041	0.0278614
cg21577547;cg22019094;cg09264742	10528	1	25757404	25757510	107	TMEM57;TMEM57	NM_018202;NM_018202	1stExon;5'UTR	5'UTR;1stExon	chr1:25756470-25758115	Island	0.0281465	0.0150717	0.0452742	0.0213615	0.0203092	0.046681	0.0205652	0.0203988	0.0437302
cg19925772	10529	1	25757604	25757604	1	TMEM57	NM_018202	1stExon	1stExon	chr1:25756470-25758115	Island	0.00400301	0.00464935	0.0191447	0.00970489	0.0145998	0.0197008	0.0025837	0.00706801	0.0204897
cg09261020;cg20458124;cg19550733;cg21269758;cg20490126	10562	1	25869937	25870007	71	LDLRAP1	NM_015627	TSS200	TSS200	chr1:25869893-25871042	Island	0.130829	0.0591788	0.120514	0.115509	0.0903981	0.118811	0.117656	0.0814617	0.118163
cg21400344	10563	1	25870172	25870172	1	LDLRAP1;LDLRAP1	NM_015627;NM_015627	5'UTR;1stExon	5'UTR;1stExon	chr1:25869893-25871042	Island	0.43331	0.43538	0.397131	0.471849	0.364152	0.409968	0.526523	0.386275	0.42128
cg20464072;cg00832850;cg08246520;cg00653744;cg09254142	10605	1	25943790	25943891	102	MAN1C1	NM_020379	TSS200	TSS200	chr1:25944099-25944772	N_Shore	0.0467615	0.0199025	0.0625288	0.027138	0.03182	0.0586848	0.0264912	0.0236241	0.0703249
cg05670408;cg03820581;cg22988674;cg03307806	10606	1	25944102	25944155	54	MAN1C1;MAN1C1	NM_020379;NM_020379	1stExon;5'UTR	5'UTR;1stExon	chr1:25944099-25944772	Island	0.0187906	0.0127542	0.0307827	0.0235463	0.0200317	0.0313656	0.0214198	0.0236157	0.0394832
cg10706230;cg16836311;cg16585234	10607	1	25944514	25944802	289	MAN1C1	NM_020379	1stExon	1stExon	chr1:25944099-25944772	Island	0.0478329	0.0701647	0.0521326	0.0430319	0.117247	0.0547442	0.0435906	0.157804	0.058218
cg22871604;cg11688628;cg11828509	10704	1	26146196	26146223	28	FAM54B;FAM54B;FAM54B;FAM54B	NM_001099625;NM_001099627;NM_019557;NM_001099626	TSS200;TSS200;TSS1500;TSS1500	TSS1500;TSS200	chr1:26146122-26147349	Island	0.0264815	0.0112792	0.0404507	0.0226176	0.029139	0.0398408	0.0276514	0.0241992	0.0438495
cg22189070	10705	1	26146416	26146416	1	MTFR1L;MTFR1L;MTFR1L;MTFR1L;MTFR1L;MTFR1L	NM_019557;NM_001099626;NM_001099627;NM_001099625;NM_001099627;NM_001099625	TSS1500;TSS1500;1stExon;1stExon;5'UTR;5'UTR	TSS1500;5'UTR;1stExon	chr1:26146122-26147349	Island	0.017619	0.0160157	0.0507559	0.0354018	0.0199879	0.071553	1e-06	0.011376	0.0618694
cg14280627;cg24596570	10706	1	26146449	26146463	15	FAM54B;FAM54B;LOC646471;FAM54B;FAM54B;FAM54B;FAM54B	NM_001099625;NM_001099627;NR_024498;NM_019557;NM_001099625;NM_001099627;NM_001099626	5'UTR;5'UTR;Body;TSS1500;1stExon;1stExon;TSS1500	TSS1500;5'UTR;1stExon;Body	chr1:26146122-26147349	Island	0.0188016	0.0426209	0.0426846	0.035333	0.0416616	0.0422309	0.0270297	0.0420518	0.0577856
cg15891716	10707	1	26146571	26146571	1	FAM54B;FAM54B;LOC646471;FAM54B;FAM54B	NM_001099625;NM_001099627;NR_024498;NM_019557;NM_001099626	5'UTR;5'UTR;Body;TSS200;TSS1500	TSS1500;TSS200;5'UTR;Body	chr1:26146122-26147349	Island	0.0305709	0.0158282	0.0471919	0.0244782	0.0161214	0.0231761	0.0162622	0.00566077	0.0240078
cg07144162;cg02745632	10708	1	26146706	26146759	54	FAM54B;FAM54B;LOC646471;FAM54B;FAM54B;FAM54B	NM_001099625;NM_001099627;NR_024498;NM_019557;NM_019557;NM_001099626	5'UTR;5'UTR;Body;1stExon;5'UTR;TSS1500	TSS1500;5'UTR;1stExon;Body	chr1:26146122-26147349	Island	0.0188259	0.00941085	0.0250642	0.00787332	0.0112207	0.0273021	0.00939842	0.0109747	0.0348439
cg01380356;cg22629170;cg10327320;cg10241147	10709	1	26147252	26147310	59	FAM54B;FAM54B;FAM54B;LOC646471;FAM54B	NM_001099626;NM_001099625;NM_001099627;NR_024498;NM_019557	TSS200;5'UTR;5'UTR;Body;5'UTR	TSS200;5'UTR;Body	chr1:26146122-26147349	Island	0.0775957	0.0214464	0.0530565	0.0651828	0.0340442	0.0520401	0.0846764	0.0401886	0.0648674
cg11240755	10710	1	26147348	26147348	1	FAM54B;FAM54B;FAM54B;FAM54B;LOC646471;FAM54B	NM_001099626;NM_001099625;NM_001099627;NM_001099626;NR_024498;NM_019557	1stExon;5'UTR;5'UTR;5'UTR;Body;5'UTR	5'UTR;1stExon;Body	chr1:26146122-26147349	Island	0.193271	0.0480958	0.07496	0.155088	0.0660926	0.0851939	0.199478	0.0569365	0.0962971
cg12587382;cg16110968;cg14559422	10711	1	26147817	26148138	322	FAM54B;FAM54B;FAM54B;LOC646471;FAM54B	NM_001099625;NM_001099627;NM_001099626;NR_024498;NM_019557	5'UTR;5'UTR;5'UTR;Body;5'UTR	5'UTR;Body	chr1:26146122-26147349	S_Shore	0.835454	0.826278	0.808193	0.812841	0.808703	0.79751	0.882517	0.822055	0.819212
cg01132271	10712	1	26148487	26148487	1	MTFR1L;MTFR1L;LOC646471;MTFR1L;MTFR1L	NM_001099627;NM_001099625;NR_024498;NM_019557;NM_001099626	5'UTR;5'UTR;Body;5'UTR;5'UTR	5'UTR;Body	chr1:26146122-26147349	S_Shore	0.934789	0.982111	0.90515	0.883593	0.903808	0.77539	0.904088	0.938011	0.912014
cg12313957	10713	1	26149308	26149308	1	MTFR1L;MTFR1L;LOC646471;MTFR1L;MTFR1L	NM_001099627;NM_001099625;NR_024498;NM_019557;NM_001099626	5'UTR;5'UTR;Body;5'UTR;5'UTR	5'UTR;Body	chr1:26146122-26147349	S_Shore	0.873259	0.897651	0.80729	0.875973	0.864201	0.799251	0.877187	0.923906	0.813032
cg27487587	10715	1	26150119	26150119	1	FAM54B;FAM54B;FAM54B;LOC646471;FAM54B	NM_001099626;NM_001099627;NM_019557;NR_024498;NM_001099625	Body;Body;Body;TSS200;Body	TSS200;Body	chr1:26146122-26147349	S_Shelf	0.893977	0.976729	0.925914	0.850691	0.953061	0.910423	0.902342	0.96094	0.896201
cg15433862	10728	1	26185800	26185800	1	AUNIP;AUNIP	NM_024037;NM_001287490	1stExon;1stExon	1stExon	chr1:26185472-26186356	Island	0.0141281	0.00910225	0.0287518	0.00634235	0.0118924	0.0218931	0.00632986	0.00788903	0.021301
cg20302420;cg00224299	10729	1	26185992	26185997	6	C1orf135	NM_024037	TSS200	TSS200	chr1:26185472-26186356	Island	0.0238265	0.0112705	0.0427197	0.0186772	0.0261983	0.0433315	0.0176253	0.0183861	0.0535131
cg15662251	10737	1	26197855	26197855	1	PAQR7	NM_178422	TSS200	TSS200	chr1:26201722-26202516	N_Shelf	0.724988	0.411218	0.571557	0.701469	0.35635	0.60197	0.72482	0.380059	0.57796
cg20741185;cg20320936;cg22701078;cg03539758;cg23714049	10755	1	26231347	26231792	446	STMN1;STMN1;STMN1;STMN1	NM_005563;NM_203401;NM_203399;NM_001145454	5'UTR;5'UTR;5'UTR;5'UTR	5'UTR	chr1:26231950-26233624	N_Shore	0.0825047	0.0216269	0.0743464	0.115915	0.0156543	0.0563789	0.181595	0.0315855	0.0856657
cg18867243;cg22943243	10756	1	26231987	26232311	325	STMN1;STMN1;STMN1;STMN1	NM_005563;NM_203401;NM_203399;NM_001145454	5'UTR;5'UTR;5'UTR;5'UTR	5'UTR	chr1:26231950-26233624	Island	0.0293187	0.0207471	0.0561574	0.0439397	0.0297242	0.0505901	0.0244	0.0195857	0.0427512
cg23079732	10757	1	26232465	26232465	1	STMN1;STMN1;STMN1;STMN1;STMN1	NM_005563;NM_203401;NM_203399;NM_001145454;NM_203401	5'UTR;5'UTR;5'UTR;5'UTR;1stExon	5'UTR;1stExon	chr1:26231950-26233624	Island	0.0210142	0.0163734	0.0371497	0.0194564	0.0128856	0.0359949	0.0131946	0.0166681	0.0425324
cg23236404;cg19400000;cg13793178;cg06216620	10758	1	26232706	26232794	89	STMN1;STMN1;STMN1;STMN1	NM_005563;NM_203401;NM_203399;NM_001145454	5'UTR;TSS200;5'UTR;5'UTR	TSS200;5'UTR	chr1:26231950-26233624	Island	0.0163691	0.00971361	0.0245574	0.0220765	0.0159963	0.0346449	0.0187745	0.0179844	0.0323685
cg13378886	10759	1	26232871	26232871	1	STMN1;STMN1;STMN1;STMN1	NM_203401;NM_005563;NM_203399;NM_001145454	TSS1500;5'UTR;5'UTR;5'UTR	TSS1500;5'UTR	chr1:26231950-26233624	Island	0.0087857	0.00549667	0.0430108	0.00425719	0.0114221	0.041104	0.0108303	0.0195098	0.0397503
cg25059646	10760	1	26232895	26232895	1	STMN1;STMN1;STMN1;STMN1;MIR3917;STMN1;STMN1	NM_001145454;NM_005563;NM_203399;NM_203401;NR_037481;NM_001145454;NM_005563	5'UTR;5'UTR;5'UTR;TSS1500;Body;1stExon;1stExon	TSS1500;5'UTR;1stExon;Body	chr1:26231950-26233624	Island	0.0063972	0.00525721	0.0235895	0.00942715	0.00826659	0.0293773	1e-06	0.00715314	0.0216651
cg17342214;cg02386921;cg16183402;cg01168343	10761	1	26233012	26233182	171	STMN1;STMN1;MIR3917;STMN1;STMN1	NM_203399;NM_203401;NR_037481;NM_001145454;NM_005563	5'UTR;TSS1500;TSS200;TSS200;TSS200	TSS1500;TSS200;5'UTR	chr1:26231950-26233624	Island	0.0214773	0.0202178	0.0426972	0.0177185	0.0214902	0.0375495	0.0169623	0.0287969	0.0382061
cg03210277	10762	1	26233332	26233332	1	STMN1;STMN1;STMN1;STMN1;STMN1	NM_203399;NM_005563;NM_203401;NM_203399;NM_001145454	1stExon;TSS1500;TSS1500;5'UTR;TSS1500	TSS1500;5'UTR;1stExon	chr1:26231950-26233624	Island	0.0604539	0.105149	0.0780611	0.0349035	0.288343	0.105262	0.0637967	0.216881	0.109696
cg04471507;cg11709544;cg14076195;cg26314868;cg20685674;cg01811796	10763	1	26233376	26233565	190	STMN1;STMN1;STMN1;STMN1	NM_005563;NM_203401;NM_001145454;NM_203399	TSS1500;TSS1500;TSS1500;TSS200	TSS1500;TSS200	chr1:26231950-26233624	Island	0.305338	0.661903	0.405183	0.295529	0.79588	0.39938	0.353647	0.732408	0.443658
cg12397564	10791	1	26321277	26321277	1	PAFAH2	NM_000437	5'UTR	5'UTR	chr1:26324549-26324934	N_Shelf	0.961076	0.99058	0.959678	0.947548	0.970454	0.955517	0.945108	0.97205	0.950825
cg16174809;cg19632574;cg24845823;cg01330391	10792	1	26324082	26324448	367	PAFAH2	NM_000437	5'UTR	5'UTR	chr1:26324549-26324934	N_Shore	0.180999	0.190716	0.184699	0.164894	0.188991	0.177077	0.203874	0.217006	0.204804
cg04108612;cg26001750;cg04722168	10793	1	26324550	26324647	98	PAFAH2;PAFAH2	NM_000437;NM_000437	5'UTR;1stExon	5'UTR;1stExon	chr1:26324549-26324934	Island	0.0110836	0.00912472	0.0180905	0.0146278	0.0144405	0.0261759	0.0134779	0.0134962	0.0289663
cg22196602;cg15547662;cg17314065	10794	1	26324696	26324826	131	PAFAH2	NM_000437	TSS200	TSS200	chr1:26324549-26324934	Island	0.00434091	0.00211951	0.0129097	0.00460432	0.0058184	0.0209886	0.00230665	0.00408278	0.0178804
cg02924562;cg23066364	10829	1	26372469	26372504	36	SLC30A2;SLC30A2;SLC30A2;SLC30A2	NM_001004434;NM_001004434;NM_032513;NM_032513	1stExon;5'UTR;1stExon;5'UTR	5'UTR;1stExon	chr1:26372281-26373313	Island	0.0480401	0.0168453	0.0425971	0.0299131	0.0285575	0.0607653	0.0497023	0.021796	0.0555988
cg21957156	10830	1	26372718	26372718	1	SLC30A2;SLC30A2	NM_001004434;NM_032513	TSS200;TSS200	TSS200	chr1:26372281-26373313	Island	0.0762088	0.0387244	0.0653379	0.0374164	0.0426797	0.0822106	0.0480347	0.0412611	0.0760504
cg03618177;cg20139898;cg22388161;cg27384893;cg27586682	10856	1	26437494	26437624	131	PDIK1L;PDIK1L;PDIK1L	NR_026685;NM_152835;NR_026686	TSS200;TSS1500;TSS1500	TSS1500;TSS200	chr1:26437319-26438917	Island	0.0218143	0.0125096	0.0307864	0.0162202	0.0236607	0.0381594	0.0201139	0.017965	0.0349507
cg10199164	10858	1	26438120	26438120	1	PDIK1L;PDIK1L;PDIK1L	NM_152835;NR_026686;NR_026685	TSS200;TSS200;Body	TSS200;Body	chr1:26437319-26438917	Island	0.0108904	0.00867953	0.0206655	0.00937358	0.0104127	0.0270805	0.0151639	0.0312606	0.022694
cg09889626	10859	1	26438127	26438127	1	PDIK1L;PDIK1L;PDIK1L	NM_001243532;NM_001243533;NM_152835	5'UTR;TSS200;TSS200	TSS200;5'UTR	chr1:26437319-26438917	Island	0.0139265	0.00796245	0.014747	0.00314891	0.0136945	0.0180752	0.00791554	0.0180458	0.0286523
cg11699826;cg25817752;cg26002253;cg11427039	10860	1	26438425	26438888	464	PDIK1L;PDIK1L;PDIK1L	NM_152835;NR_026686;NR_026685	5'UTR;Body;Body	5'UTR;Body	chr1:26437319-26438917	Island	0.0394972	0.0238052	0.049413	0.034652	0.0393319	0.0554667	0.032783	0.0341603	0.0501589
cg27625538;cg13462544	10876	1	26485336	26485402	67	FAM110D	NM_024869	TSS200	TSS200	chr1:26487807-26488606	N_Shelf	0.514079	0.271687	0.265309	0.538181	0.295829	0.294572	0.555453	0.348598	0.277585
cg04236334;cg00017970	10877	1	26487591	26487737	147	GRRP1	NM_024869	5'UTR	5'UTR	chr1:26487807-26488606	N_Shore	0.335506	0.230483	0.211271	0.272178	0.246558	0.188869	0.291363	0.267621	0.226521
cg16003040;cg04852280;cg21851967;cg15543769;cg23267217	10886	1	26496203	26496298	96	ZNF593	NM_015871	TSS200	TSS200	chr1:26496179-26496824	Island	0.12357	0.034251	0.065221	0.0797891	0.0685893	0.0636749	0.103387	0.0804843	0.0870057
cg24930443;cg19251549;cg02926005	10887	1	26496402	26496421	20	ZNF593;ZNF593	NM_015871;NM_015871	1stExon;5'UTR	5'UTR;1stExon	chr1:26496179-26496824	Island	0.0563723	0.0278922	0.068329	0.059535	0.0641357	0.0836525	0.0564054	0.0456927	0.0931467
cg20141168	10929	1	26551634	26551634	1	LOC101928303	NR_110698	TSS200	TSS200	chr1:26551517-26552194	Island	0	0	0.28519	0	0	0.207181	0	0	0.292794
cg25023241;cg21410994;cg13687998;cg11529190;cg22494505;cg10539565	10935	1	26560532	26560674	143	CCDC21	NM_022778	TSS200	TSS200	chr1:26560449-26561028	Island	0.0264826	0.0205385	0.0476417	0.0286068	0.0208068	0.0421087	0.0189601	0.0179555	0.0441776
cg14017991	10936	1	26560780	26560780	1	CCDC21;CCDC21	NM_022778;NM_022778	1stExon;5'UTR	5'UTR;1stExon	chr1:26560449-26561028	Island	0.00452672	0.00136683	0.0320444	0.00210064	0.00572177	0.0219362	0.0023658	0.00978682	0.0102161
cg18121669;cg04309227;cg23895234	10937	1	26560928	26561325	398	CCDC21	NM_022778	5'UTR	5'UTR	chr1:26560449-26561028	Island	0.0363781	0.0206268	0.054522	0.0273225	0.0183275	0.0333455	0.0330172	0.0212142	0.0392357
cg04566407	10938	1	26564250	26564250	1	CEP85;CEP85	NM_022778;NM_001281517	5'UTR;5'UTR	5'UTR	chr1:26560449-26561028	S_Shelf	0.916454	0.776045	0.945701	0.92833	0.777091	0.891883	0.928895	0.767325	0.939933
cg16363874	10939	1	26564986	26564986	1	CCDC21	NM_022778	5'UTR	5'UTR	chr1:26560449-26561028	S_Shelf	0.949618	0.989159	0.968316	0.93303	0.970977	0.977449	0.938273	0.968053	0.952459
cg01294686;cg14788334	10949	1	26606093	26606110	18	SH3BGRL3	NM_031286	TSS200	TSS200	chr1:26606362-26606913	N_Shore	0.307992	0.343895	0.339625	0.296997	0.464664	0.325681	0.355308	0.497543	0.338227
cg22945302;cg18351063;cg00268409	10950	1	26606601	26606610	10	SH3BGRL3;SH3BGRL3	NM_031286;NM_031286	5'UTR;1stExon	5'UTR;1stExon	chr1:26606362-26606913	Island	0.0810417	0.0376255	0.104965	0.0740713	0.0548997	0.102013	0.0636676	0.0543487	0.109425
cg25188092	10964	1	26629514	26629514	1	UBXN11;UBXN11;UBXN11;UBXN11	NM_001077262;NM_183008;NM_183008;NM_145345	5'UTR;5'UTR;ExonBnd;5'UTR	5'UTR;ExonBnd	chr1:26632836-26633316	N_Shelf	0.842297	0.847896	0.872452	0.843908	0.818622	0.924447	0.823213	0.788177	0.83404
cg25252377;cg23590159	10965	1	26629751	26629895	145	UBXN11;UBXN11;UBXN11	NM_001077262;NM_183008;NM_145345	5'UTR;5'UTR;5'UTR	5'UTR	chr1:26632836-26633316	N_Shelf	0.874308	0.753823	0.849382	0.882894	0.821659	0.87338	0.850829	0.749564	0.830525
cg19234591	10966	1	26632948	26632948	1	UBXN11;UBXN11;UBXN11	NM_001077262;NM_145345;NM_183008	5'UTR;5'UTR;5'UTR	5'UTR	chr1:26632836-26633316	Island	0.0148177	0.00587344	0.0383147	0.0118277	0.0140597	0.0461201	0.0246477	0.0105211	0.0464867
cg10209391;cg02299586;cg01614726	10967	1	26633129	26633154	26	UBXN11;UBXN11;UBXN11;UBXN11;UBXN11	NM_001077262;NM_001077262;NM_145345;NM_183008;NM_183008	5'UTR;1stExon;5'UTR;1stExon;5'UTR	5'UTR;1stExon	chr1:26632836-26633316	Island	0.00670565	0.00525803	0.0341458	0.0152877	0.00962197	0.03113	0.0104484	0.00696381	0.0312886
cg00938395;cg27629931;cg18565103;cg14082413;cg06641938;cg23679662;cg04990556	10968	1	26633206	26633338	133	UBXN11;UBXN11;UBXN11	NM_145345;NM_001077262;NM_183008	5'UTR;TSS200;TSS200	TSS200;5'UTR	chr1:26632836-26633316	Island	0.0192612	0.0128432	0.0528742	0.0195106	0.0200092	0.0456869	0.0161925	0.0157234	0.0489145
cg06376214;cg24565143;cg00852783;cg02498602	10969	1	26633439	26633876	438	UBXN11;UBXN11;UBXN11	NM_145345;NM_183008;NM_001077262	5'UTR;TSS1500;TSS1500	TSS1500;5'UTR	chr1:26632836-26633316	S_Shore	0.36757	0.464811	0.362048	0.316753	0.426226	0.267963	0.357927	0.491518	0.357533
cg22005806	10970	1	26634827	26634827	1	UBXN11	NM_145345	5'UTR	5'UTR	chr1:26632836-26633316	S_Shore	0.942289	0.979158	0.943928	0.922242	0.931108	0.920356	0.948846	0.962934	0.952579
cg00910861	10971	1	26635624	26635624	1	UBXN11	NM_145345	5'UTR	5'UTR	chr1:26632836-26633316	S_Shelf	0.797128	0.874191	0.696414	0.792945	0.809402	0.691005	0.791478	0.766316	0.701391
cg10813720	10992	1	26670374	26670374	1	AIM1L;AIM1L	NM_001039775;NM_001039775	1stExon;5'UTR	5'UTR;1stExon	chr1:26672445-26672650	N_Shelf	0.887999	0.935293	0.918108	0.868537	0.939963	0.898557	0.89438	0.943456	0.91816
cg08332163	10993	1	26670609	26670609	1	AIM1L	NM_001039775	TSS200	TSS200	chr1:26672445-26672650	N_Shore	0.884624	0.873523	0.82059	0.880016	0.889353	0.828655	0.872996	0.906387	0.833987
cg16990563	10999	1	26673592	26673592	1	AIM1L	NM_001039775	5'UTR	5'UTR	chr1:26672445-26672650	S_Shore	0.886385	0.915143	0.917523	0.869634	0.891435	0.880783	0.89894	0.860226	0.829637
cg07095205;cg15189866;cg27391649;cg14011486;cg18634211	11033	1	26737116	26737262	147	LIN28	NM_024674	TSS200	TSS200	chr1:26737246-26738148	Island	0.0629374	0.0325059	0.0563804	0.144086	0.112476	0.0862512	0.103376	0.0541727	0.0623099
cg19706817;cg02388865	11034	1	26737272	26737318	47	LIN28;LIN28	NM_024674;NM_024674	1stExon;5'UTR	5'UTR;1stExon	chr1:26737246-26738148	Island	0.0434993	0.0202613	0.0578875	0.0495501	0.0359642	0.0777165	0.0770808	0.0284495	0.0795381
cg22377913;cg00792938;cg18234561;cg05483357;cg08876662;cg02737609	11041	1	26758610	26758790	181	DHDDS;DHDDS	NM_024887;NM_205861	TSS200;TSS200	TSS200	chr1:26758492-26758856	Island	0.0181882	0.00633694	0.0310338	0.0155976	0.0126285	0.0354155	0.0177237	0.0143073	0.0332729
cg17836940;cg10837265;cg03115835	11042	1	26758808	26758846	39	DHDDS;DHDDS;DHDDS;DHDDS	NM_205861;NM_205861;NM_024887;NM_024887	1stExon;5'UTR;1stExon;5'UTR	5'UTR;1stExon	chr1:26758492-26758856	Island	0.0265188	0.0147773	0.0336508	0.0187465	0.0210425	0.0472849	0.0229455	0.022843	0.0354339
cg14211646;cg10188230;cg01259132;cg21457896	11043	1	26758996	26759224	229	DHDDS;DHDDS	NM_205861;NM_024887	5'UTR;5'UTR	5'UTR	chr1:26758492-26758856	S_Shore	0.1575	0.106551	0.119371	0.151419	0.133434	0.148009	0.19563	0.151689	0.154797
cg14728276;cg18956250;cg03564573;cg10292832	11055	1	26798723	26798740	18	HMGN2	NM_005517	TSS200	TSS200	chr1:26798366-26799842	Island	0.0890277	0.0441297	0.103981	0.0828153	0.0851489	0.0911921	0.0797602	0.0683906	0.0994902
cg10570838;cg10577937;cg14989462;cg17154022	11056	1	26798937	26798964	28	HMGN2;HMGN2	NM_005517;NM_005517	5'UTR;1stExon	5'UTR;1stExon	chr1:26798366-26799842	Island	0.0372263	0.0104447	0.041387	0.022932	0.0264773	0.0365075	0.0194956	0.0199677	0.0172965
cg18912783;cg01905589	11074	1	26856265	26856408	144	RPS6KA1;RPS6KA1	NM_002953;NM_002953	5'UTR;1stExon	5'UTR;1stExon	chr1:26856191-26856684	Island	0.0243091	0.0160569	0.0431139	0.0227927	0.0146603	0.0416097	0.0213464	0.0183754	0.0444506
cg19259146	11075	1	26856420	26856420	1	RPS6KA1	NM_002953	1stExon	1stExon	chr1:26856191-26856684	Island	0.0247691	0.0236137	0.0542842	0.0274577	0.0240489	0.0460458	0.0193811	0.0245526	0.058738
cg20413923	11134	1	27022645	27022645	1	ARID1A;ARID1A;ARID1A;ARID1A	NM_139135;NM_006015;NM_006015;NM_139135	1stExon;1stExon;5'UTR;5'UTR	5'UTR;1stExon	chr1:27021833-27024101	Island	0.0514092	0.0285047	0.0916571	0.0681577	0.0662232	0.126062	0.0579273	0.037522	0.12894
cg11856093;cg00371107	11135	1	27023388	27023736	349	ARID1A;ARID1A	NM_139135;NM_006015	1stExon;1stExon	1stExon	chr1:27021833-27024101	Island	0.0220243	0.0153525	0.0441396	0.0380945	0.0345232	0.0381554	0.0203207	0.0582124	0.0538511
cg14557189;cg08231251;cg23283076;cg26899490;cg17739026;cg00114008	11170	1	27114317	27114423	107	PIGV	NM_017837	TSS200	TSS200	chr1:27114118-27114692	Island	0.0647204	0.0331043	0.0698141	0.0632176	0.0463455	0.0766287	0.0528421	0.0474073	0.0669998
cg11301037;cg05561565	11171	1	27114528	27114558	31	PIGV;PIGV;PIGV	NM_017837;NM_001202554;NM_017837	1stExon;TSS200;5'UTR	TSS200;5'UTR;1stExon	chr1:27114118-27114692	Island	0.0922282	0.0480488	0.077107	0.0653222	0.0612647	0.136465	0.0578506	0.0429996	0.116884
cg11699374;cg02375201;cg10971346	11172	1	27114614	27114745	132	PIGV;PIGV	NM_017837;NM_017837	5'UTR;1stExon	5'UTR;1stExon	chr1:27114118-27114692	Island	0.0806805	0.0312111	0.115987	0.0735404	0.0686705	0.101851	0.0688016	0.0717005	0.0987781
cg27295033	11173	1	27114831	27114831	1	PIGV	NM_017837	5'UTR	5'UTR	chr1:27114118-27114692	S_Shore	0.0354639	0.00747511	0.0508725	0.00950216	0.0215157	0.042964	0.0405328	0.0185379	0.0517453
cg20156498	11174	1	27115276	27115276	1	PIGV;PIGV;PIGV	NM_001202554;NM_017837;NM_001202554	1stExon;5'UTR;5'UTR	5'UTR;1stExon	chr1:27114118-27114692	S_Shore	0.374972	0.311877	0.345814	0.22665	0.322754	0.296688	0.395803	0.406449	0.425033
cg03129904;cg17168636	11175	1	27115627	27115653	27	PIGV	NM_017837	5'UTR	5'UTR	chr1:27114118-27114692	S_Shore	0.0486961	0.0786234	0.0732684	0.0252951	0.109083	0.0633103	0.0594744	0.127932	0.136687
cg18028470	11176	1	27117061	27117061	1	PIGV	NM_017837	5'UTR	5'UTR	chr1:27114118-27114692	S_Shelf	0.819899	0.747978	0.739708	0.757975	0.770912	0.675763	0.846483	0.828884	0.727759
cg13184886	11188	1	27153565	27153565	1	ZDHHC18	NM_032283	1stExon	1stExon	chr1:27153033-27153243	S_Shore	0.125751	0.0629243	0.156539	0.117462	0.10465	0.180072	0.116663	0.0880721	0.15721
cg06720467	11208	1	27189440	27189440	1	SFN	NM_006142	TSS200	TSS200	chr1:27189912-27190128	N_Shore	0.240707	0.583832	0.398747	0.172508	0.677482	0.344144	0.175176	0.642611	0.371256
cg13466284	11209	1	27189679	27189679	1	SFN;SFN	NM_006142;NM_006142	1stExon;5'UTR	5'UTR;1stExon	chr1:27189912-27190128	N_Shore	0.620318	0.795179	0.61672	0.493962	0.835865	0.588418	0.574978	0.785457	0.629557
cg03421300;cg07786675;cg13374701	11210	1	27189787	27190088	302	SFN	NM_006142	1stExon	1stExon	chr1:27189912-27190128	Island	0.868964	0.955951	0.916356	0.823501	0.918748	0.884597	0.850416	0.93749	0.900942
cg12583970	11211	1	27190330	27190330	1	SFN	NM_006142	1stExon	1stExon	chr1:27191066-27191911	N_Shore	0.941238	0.982542	0.956694	0.876966	0.961286	0.911972	0.925529	0.972122	0.942066
cg14825555	11212	1	27190639	27190639	1	SFN;SFN	NM_006142;NM_006142	1stExon;3'UTR	1stExon;3'UTR	chr1:27191066-27191911	N_Shore	0.797355	0.90288	0.794193	0.670662	0.894561	0.749018	0.799314	0.897842	0.808425
cg11674844	11226	1	27216367	27216367	1	GPN2	NM_018066	1stExon	1stExon	chr1:27216161-27217045	Island	0.040123	0.0101377	0.0297513	0.0269957	0.0185454	0.0400906	0.0244339	0.0263963	0.0527615
cg25271147;cg21290647;cg17572572;cg11524330;cg23489497;cg09174009	11227	1	27216732	27216796	65	GPN2;GPN2	NM_018066;NM_018066	1stExon;5'UTR	5'UTR;1stExon	chr1:27216161-27217045	Island	0.0331312	0.0132694	0.0234416	0.00919001	0.0114444	0.0291142	0.0112646	0.0110145	0.028917
cg11335495;cg13354046;cg06083525	11228	1	27216927	27216957	31	GPN2	NM_018066	TSS200	TSS200	chr1:27216161-27217045	Island	0.0214891	0.00958432	0.0265547	0.0278315	0.0199911	0.0376814	0.0257695	0.0179486	0.0322054
cg21674263;cg16160895	11229	1	27217010	27217013	4	GPN2;GPATCH3	NM_018066;NM_022078	TSS200;3'UTR	TSS200;3'UTR	chr1:27216161-27217045	Island	0.161517	0.218554	0.152881	0.0423361	0.277984	0.123408	0.238805	0.542078	0.324439
cg00960308;cg07956264;cg21680178	11237	1	27226578	27226860	283	GPATCH3	NM_022078	1stExon	1stExon	chr1:27226492-27227009	Island	0.0251166	0.0125425	0.0381968	0.0132835	0.016677	0.0449527	0.0172832	0.0140879	0.0393427
cg08360728;cg20595827;cg04971263;cg19239018	11238	1	27226980	27227109	130	GPATCH3	NM_022078	TSS200	TSS200	chr1:27226492-27227009	Island	0.0178861	0.00674998	0.0341662	0.0171581	0.0173012	0.0394982	0.0165257	0.018737	0.0393475
cg03549695;cg13399755;cg02107269;cg25027091	11250	1	27248049	27248153	105	NUDC	NM_006600	TSS200	TSS200	chr1:27248048-27248619	Island	0.015221	0.00362463	0.0280897	0.0125927	0.0101793	0.0264497	0.0123629	0.00929512	0.0240774
cg05954817	11251	1	27248333	27248333	1	NUDC;NUDC	NM_006600;NM_006600	1stExon;5'UTR	5'UTR;1stExon	chr1:27248048-27248619	Island	0.0164679	0.0126226	0.0282676	0.00466955	0.00814248	0.0318822	0.00789592	0.00401405	0.0246109
cg18387343	11252	1	27248345	27248345	1	NUDC	NM_006600	1stExon	1stExon	chr1:27248048-27248619	Island	0.0494125	0.0231603	0.0683796	0.05034	0.0684616	0.073024	0.046721	0.039423	0.0665272
cg19681352	11267	1	27282675	27282675	1	C1orf172	NM_152365	5'UTR	5'UTR	chr1:27286065-27287101	N_Shelf	0.93477	0.946922	0.907692	0.923312	0.93645	0.950045	0.914384	0.924492	0.927671
cg02127418	11268	1	27284253	27284253	1	C1orf172	NM_152365	5'UTR	5'UTR	chr1:27286065-27287101	N_Shore	0.959563	0.944147	0.962485	0.875807	0.965694	0.965981	0.928759	0.949885	0.937583
cg17799601	11269	1	27285663	27285663	1	C1orf172	NM_152365	5'UTR	5'UTR	chr1:27286065-27287101	N_Shore	0.886533	0.892015	0.80696	0.847178	0.887136	0.841064	0.880047	0.887388	0.832473
cg09847789;cg15587508;cg02221424;cg13896157	11270	1	27286381	27286832	452	C1orf172	NM_152365	5'UTR	5'UTR	chr1:27286065-27287101	Island	0.0204444	0.0158458	0.0369692	0.0256742	0.0294352	0.049073	0.028404	0.0229319	0.0502493
cg26087830;cg10706454;cg23463742	11271	1	27286941	27287082	142	KDF1	NM_152365	TSS200	TSS200	chr1:27286065-27287101	Island	0	0	0.02159	0	0	0.0218665	0	0	0.0226964
cg12699080;cg06419258;cg19027507	11283	1	27320066	27320128	63	TRNP1	NM_001013642	TSS200	TSS200	chr1:27320127-27321146	Island	0.00967777	0.00768484	0.0304141	0.0142002	0.0157456	0.0204993	0.0122497	0.0142049	0.0306005
cg12081897;cg11152454;cg06673651	11284	1	27320200	27320252	53	TRNP1;TRNP1	NM_001013642;NM_001013642	5'UTR;1stExon	5'UTR;1stExon	chr1:27320127-27321146	Island	0.0186202	0.0187427	0.0363333	0.0104082	0.0235708	0.0255074	0.0133351	0.0111409	0.0204868
cg06544141;cg05341567;cg01391538	11285	1	27320384	27320653	270	TRNP1	NM_001013642	1stExon	1stExon	chr1:27320127-27321146	Island	0.0186156	0.00917088	0.0304306	0.0198201	0.0237794	0.0316756	0.0144498	0.0184829	0.0320881
cg25100848;cg10489986	11286	1	27320937	27320943	7	TRNP1	NM_001013642	1stExon	1stExon	chr1:27320127-27321146	Island	0.0218195	0.011835	0.0320265	0.0169083	0.0103199	0.0422263	0.0225417	0.0172195	0.038064
cg16352283	11301	1	27338978	27338978	1	FAM46B	NM_052943	1stExon	1stExon	chr1:27338879-27339441	Island	0.00480245	0.0308792	0.053639	0.00602265	0.0815377	0.0533601	0.00474988	0.070233	0.0769152
cg13782884;cg06606318	11302	1	27339287	27339314	28	FAM46B;FAM46B	NM_052943;NM_052943	5'UTR;1stExon	5'UTR;1stExon	chr1:27338879-27339441	Island	0.0184566	0.0132836	0.0320158	0.0368796	0.0248705	0.0268455	0.0113226	0.0214332	0.0366661
cg24481381;cg22395192;cg05514349;cg15938711	11303	1	27339413	27339511	99	FAM46B	NM_052943	TSS200	TSS200	chr1:27338879-27339441	Island	0.00845066	0.0104051	0.0157134	0.00591893	0.00585961	0.0195686	0.00494828	0.00674557	0.0204568
cg18594482;cg26515162;cg22481448	11354	1	27480543	27480668	126	SLC9A1	NM_003047	1stExon	1stExon	chr1:27481345-27481742	N_Shore	0.934335	0.981945	0.950115	0.936102	0.957211	0.949711	0.947667	0.964188	0.934966
cg03769927	11355	1	27480849	27480849	1	SLC9A1;SLC9A1	NM_003047;NM_003047	1stExon;5'UTR	5'UTR;1stExon	chr1:27481345-27481742	N_Shore	0.785038	0.889471	0.768461	0.77637	0.839516	0.736551	0.800479	0.86793	0.741901
cg22367705	11356	1	27481531	27481531	1	SLC9A1	NM_003047	TSS200	TSS200	chr1:27481345-27481742	Island	0.154306	0.0919332	0.142799	0.112664	0.0925761	0.139636	0.127265	0.0877146	0.164094
cg27108668	11357	1	27481536	27481536	1	SLC9A1;SLC9A1;SLC9A1	NM_003047;NM_003047;NR_046474	1stExon;5'UTR;Body	5'UTR;1stExon;Body	chr1:27481345-27481742	Island	0.0219342	0.0105428	0.0628579	0.0164735	0.0110986	0.0553076	0.00901159	0.00917676	0.05613
cg04056678	11358	1	27481546	27481546	1	SLC9A1	NM_003047	TSS200	TSS200	chr1:27481345-27481742	Island	0.0605895	0.015642	0.0505286	0.0541593	0.0448948	0.050014	0.0260212	0.0301384	0.049094
cg19781348	11360	1	27481688	27481688	1	SLC9A1;SLC9A1	NM_003047;NR_046474	TSS200;TSS200	TSS200	chr1:27481345-27481742	Island	0.0473129	0.037147	0.0947867	0.0400622	0.0283849	0.0891356	0.0847658	0.0462183	0.0701536
cg18255563	11362	1	27481820	27481820	1	SLC9A1;SLC9A1	NM_003047;NR_046474	TSS200;TSS200	TSS200	chr1:27481345-27481742	S_Shore	0.0709983	0.120964	0.0653149	0.0267402	0.00984612	0.0342361	0.016797	0.0164292	0.0619895
cg12251709;cg16968115;cg21824902;cg08459369;cg00907402;cg27602554;cg27385053	11381	1	27560811	27560972	162	WDTC1;WDTC1	NM_015023;NM_001276252	TSS200;TSS200	TSS200	chr1:27560705-27561707	Island	0.0194118	0.0142836	0.0379934	0.0195192	0.0192962	0.0441149	0.0186724	0.016119	0.0401018
cg19635158;cg11932264;cg18590618;cg15665653	11382	1	27561056	27561270	215	WDTC1;WDTC1	NM_015023;NM_015023	5'UTR;1stExon	5'UTR;1stExon	chr1:27560705-27561707	Island	0.053147	0.0477144	0.0791678	0.0470124	0.0484268	0.0696071	0.0522073	0.0466758	0.0698512
cg19978436;cg10834038	11383	1	27561706	27561776	71	WDTC1	NM_015023	5'UTR	5'UTR	chr1:27560705-27561707	Island	0.0501026	0.0532147	0.0785765	0.0460322	0.0603947	0.0943786	0.0540426	0.048172	0.0536782
cg03104358	11384	1	27562590	27562590	1	WDTC1;WDTC1	NM_015023;NM_001276252	5'UTR;5'UTR	5'UTR	chr1:27560705-27561707	S_Shore	0.818792	0.9053	0.656504	0.760232	0.777922	0.658092	0.823773	0.806191	0.661843
cg12697689	11385	1	27564066	27564066	1	WDTC1	NM_015023	5'UTR	5'UTR	chr1:27560705-27561707	S_Shelf	0.950053	0.987019	0.972426	0.943464	0.952138	0.943417	0.901124	0.951291	0.976738
cg12399453;cg06839953;cg27265272;cg03347170;cg13392150	11404	1	27648454	27648632	179	TMEM222	NM_032125	TSS200	TSS200	chr1:27648453-27649006	Island	0.102034	0.012835	0.0479885	0.0723714	0.0225706	0.0578924	0.0939561	0.0190952	0.0600607
cg17215215	11405	1	27648674	27648674	1	TMEM222;TMEM222	NM_032125;NM_032125	1stExon;5'UTR	5'UTR;1stExon	chr1:27648453-27649006	Island	0.0226618	0.0144394	0.0369754	0.0224575	0.0219419	0.0373798	0.0157418	0.0244511	0.0395703
cg07376753	11406	1	27648864	27648864	1	TMEM222	NM_032125	1stExon	1stExon	chr1:27648453-27649006	Island	0.0125769	0.00454286	0.0319212	1e-06	0.00786353	0.0356843	0.010975	0.00660491	0.0245722
cg18140760;cg27223343;cg04523391;cg03201274	11444	1	27693187	27693242	56	MAP3K6;MAP3K6	NM_004672;NM_004672	1stExon;5'UTR	5'UTR;1stExon	chr1:27692412-27693243	Island	0.0129725	0.00835523	0.0225061	0.0140412	0.00947988	0.0251943	0.012637	0.0084932	0.0205846
cg23299127;cg02107304;cg00481899;cg20651453;cg11163777	11445	1	27693341	27693474	134	MAP3K6	NM_004672	TSS200	TSS200	chr1:27692412-27693243	S_Shore	0.0324524	0.0111627	0.0326813	0.0182825	0.0215951	0.0400715	0.0194279	0.0164839	0.0468785
cg10961604;cg05436231;cg11955474	11456	1	27709771	27709791	21	CD164L2;CD164L2	NM_207397;NM_207397	1stExon;5'UTR	5'UTR;1stExon	chr1:27709600-27709831	Island	0.0263779	0.0220566	0.0356692	0.0180888	0.0274478	0.0314917	0.0204764	0.0229574	0.034063
cg16400794;cg04910690;cg00286621;cg22872989;cg01765529;cg20165381;cg19370166	11457	1	27709850	27709928	79	CD164L2	NM_207397	TSS200	TSS200	chr1:27709600-27709831	S_Shore	0.021961	0.0176646	0.0467619	0.0134632	0.0326058	0.046789	0.0201481	0.0240363	0.0426347
cg17185817;cg14004477;cg06057576	11463	1	27719012	27719045	34	GPR3	NM_005281	TSS200	TSS200	chr1:27718892-27719349	Island	0.00808469	0.00959131	0.0215341	0.0074015	0.00881829	0.0209526	0.00877918	0.00793746	0.0170501
cg10649647;cg00544955;cg14963371	11464	1	27719310	27719463	154	GPR3	NM_005281	5'UTR	5'UTR	chr1:27718892-27719349	Island	0.0348497	0.0214898	0.0457121	0.0282207	0.0252855	0.0438235	0.0354512	0.0197549	0.062838
cg05002165	11490	1	27813172	27813172	1	WASF2	NM_006990	5'UTR	5'UTR	chr1:27816342-27816853	N_Shelf	0.627956	0.566956	0.518874	0.640066	0.673768	0.448797	0.638805	0.620492	0.551233
cg15936990	11491	1	27814725	27814725	1	WASF2	NM_006990	5'UTR	5'UTR	chr1:27816342-27816853	N_Shore	0.661035	0.149724	0.305998	0.71527	0.0835501	0.346589	0.68023	0.136601	0.290406
cg26601722	11492	1	27815697	27815697	1	WASF2	NM_006990	5'UTR	5'UTR	chr1:27816342-27816853	N_Shore	0.64673	0.575732	0.69792	0.688028	0.492421	0.634118	0.762134	0.569964	0.616246
cg16397480;cg19784449;cg22075791	11493	1	27816300	27816466	167	WASF2	NM_006990	5'UTR	5'UTR	chr1:27816342-27816853	Island	0.0184245	0.014874	0.0385259	0.0159909	0.0106802	0.0340807	0.0113382	0.00817164	0.0441605
cg20745431;cg21870784;cg06204838	11494	1	27816632	27816661	30	WASF2;WASF2	NM_006990;NM_006990	5'UTR;1stExon	5'UTR;1stExon	chr1:27816342-27816853	Island	0.0197255	0.0114837	0.0390778	0.0168195	0.0149833	0.0402417	0.0234956	0.0123879	0.0391694
cg25132696;cg16406658;cg14887509;cg17798192;cg03436453;cg08417538	11495	1	27816678	27816880	203	WASF2	NM_006990	TSS200	TSS200	chr1:27816342-27816853	Island	0.0175545	0.0202605	0.0377999	0.0150591	0.019245	0.0378948	0.0159532	0.0236878	0.0414087
cg23613162	11536	1	27891416	27891416	1	AHDC1	NM_001029882	5'UTR	5'UTR	chr1:27894927-27895524	N_Shelf	0.652284	0.803823	0.722788	0.618965	0.780223	0.785043	0.667563	0.792903	0.741149
cg00594099;cg17110920	11537	1	27893886	27893925	40	AHDC1	NM_001029882	5'UTR	5'UTR	chr1:27894927-27895524	N_Shore	0.717964	0.023526	0.0739944	0.738084	0.0525993	0.152908	0.784014	0.0830105	0.0560972
cg12610832;cg05920908	11538	1	27894955	27895372	418	AHDC1	NM_001029882	5'UTR	5'UTR	chr1:27894927-27895524	Island	0.0990186	0.0880386	0.0928845	0.0859856	0.0766836	0.0961616	0.079489	0.106237	0.133997
cg04911680;cg06198312	11539	1	27895490	27895943	454	AHDC1	NM_001029882	5'UTR	5'UTR	chr1:27894927-27895524	Island	0.437884	0.446945	0.448734	0.430884	0.529695	0.47724	0.444505	0.452436	0.460896
cg13375463	11540	1	27899025	27899025	1	AHDC1	NM_001029882	5'UTR	5'UTR	chr1:27901660-27902688	N_Shelf	0.422558	0.0130653	0.0616597	0.522133	0.0254876	0.0516342	0.416861	0.014122	0.0377153
cg13373315	11541	1	27899699	27899699	1	AHDC1	NM_001029882	5'UTR	5'UTR	chr1:27901660-27902688	N_Shore	0.696192	0.561309	0.555754	0.695692	0.540741	0.560423	0.773609	0.412628	0.550839
cg10364249;cg24442740	11542	1	27901698	27902069	372	AHDC1	NM_001029882	5'UTR	5'UTR	chr1:27901660-27902688	Island	0.0176493	0.0323108	0.047067	0.00353543	0.0161454	0.0469945	0.00744633	0.0365902	0.0583129
cg27424995;cg27543538;cg15072832	11543	1	27902555	27902739	185	AHDC1	NM_001029882	5'UTR	5'UTR	chr1:27901660-27902688	Island	0.0274487	0.0408021	0.0482369	0.0214607	0.047227	0.0428756	0.0232905	0.0624735	0.0578299
cg15714221	11544	1	27906462	27906462	1	AHDC1	NM_001029882	5'UTR	5'UTR	chr1:27901660-27902688	S_Shelf	0.937952	0.961458	0.931823	0.894507	0.926449	0.920712	0.919252	0.94936	0.926244
cg22019158	11550	1	27926683	27926683	1	AHDC1	NM_001029882	5'UTR	5'UTR	chr1:27929705-27930866	N_Shelf	0.572143	0.490225	0.457798	0.623829	0.535317	0.511412	0.595925	0.456349	0.480709
cg06381964;cg22627866	11551	1	27929092	27929260	169	AHDC1	NM_001029882	5'UTR	5'UTR	chr1:27929705-27930866	N_Shore	0.0131194	0.00979775	0.0260486	0.012377	0.00642703	0.0309673	0.0289822	0.017983	0.033096
cg12073495	11552	1	27929821	27929821	1	AHDC1	NM_001029882	5'UTR	5'UTR	chr1:27929705-27930866	Island	0.031617	0.019193	0.0592742	0.0213298	0.0354439	0.0549191	0.0359333	0.0247066	0.0472729
cg11382799	11553	1	27930097	27930097	1	AHDC1;AHDC1	NM_001029882;NM_001029882	5'UTR;1stExon	5'UTR;1stExon	chr1:27929705-27930866	Island	0.0218246	0.0105605	0.0255227	0.0170948	0.0204139	0.0421393	0.0266961	0.0274781	0.0408896
cg08885657	11577	1	27958339	27958339	1	FGR	NM_005248	5'UTR	5'UTR	chr1:27960567-27961023	N_Shelf	0.769979	0.338148	0.579905	0.808262	0.112293	0.558414	0.801736	0.130602	0.543813
cg11587640	11578	1	27959253	27959253	1	FGR	NM_005248	5'UTR	5'UTR	chr1:27960567-27961023	N_Shore	0.871692	0.939806	0.900915	0.851264	0.823523	0.90938	0.88843	0.847746	0.863962
cg00404394	11579	1	27960150	27960150	1	FGR	NM_005248	5'UTR	5'UTR	chr1:27960567-27961023	N_Shore	0.774146	0.798203	0.620342	0.784975	0.807973	0.616438	0.821133	0.815239	0.674786
cg26040332;cg26801631	11580	1	27960788	27961017	230	FGR	NM_005248	5'UTR	5'UTR	chr1:27960567-27961023	Island	0.0691161	0.0513376	0.0904959	0.0321655	0.0598598	0.073636	0.0596814	0.0891647	0.092594
cg05783223	11581	1	27961334	27961334	1	FGR	NM_005248	5'UTR	5'UTR	chr1:27961559-27961810	N_Shore	0.534322	0.505021	0.464877	0.278667	0.52676	0.364448	0.536471	0.616459	0.510782
cg09370867	11582	1	27961680	27961680	1	FGR;FGR	NM_005248;NM_005248	1stExon;5'UTR	5'UTR;1stExon	chr1:27961559-27961810	Island	0.468749	0.878012	0.566133	0.129146	0.869395	0.431238	0.425561	0.852039	0.637761
cg16922167;cg01891738;cg13448978;cg24809029;cg21115433	11583	1	27961746	27961868	123	FGR	NM_005248	TSS200	TSS200	chr1:27961559-27961810	Island	0.527848	0.75358	0.449069	0.252757	0.73953	0.328516	0.489118	0.762106	0.504371
cg08539733;cg02771619	11604	1	27995957	27996061	105	IFI6;IFI6;IFI6	NM_002038;NM_022872;NM_022873	5'UTR;5'UTR;5'UTR	5'UTR	chr1:27994727-27995031	S_Shore	0.274271	0.340678	0.225925	0.140201	0.259111	0.142038	0.253979	0.318421	0.233818
cg20227766;cg12528016	11605	1	27998703	27998711	9	IFI6;IFI6;IFI6;IFI6;IFI6;IFI6	NM_022873;NM_022873;NM_002038;NM_002038;NM_022872;NM_022872	1stExon;5'UTR;5'UTR;1stExon;1stExon;5'UTR	5'UTR;1stExon	chr1:27994727-27995031	S_Shelf	0.242997	0.00772249	0.0278582	0.209712	0.0227529	0.0391341	0.196812	0.0158113	0.033484
cg00695077;cg15278633	11606	1	27998754	27998876	123	IFI6;IFI6;IFI6	NM_002038;NM_022873;NM_022872	TSS200;TSS200;TSS200	TSS200	chr1:27994727-27995031	S_Shelf	0.166006	0.0110891	0.0471235	0.137669	0.0313831	0.0673882	0.0944318	0.0147995	0.0453052
cg00172330;cg21983517;cg03448816;cg07242783;cg09828721	11617	1	28052294	28052398	105	FAM76A;FAM76A;FAM76A;FAM76A;FAM76A	NM_152660;NM_001143914;NM_001143912;NM_001143915;NM_001143913	TSS200;TSS200;TSS200;TSS200;TSS200	TSS200	chr1:28052145-28053002	Island	0.0107909	0.0117111	0.02079	0.00855575	0.00886128	0.0348966	0.0110355	0.0173163	0.0315063
cg06352483	11618	1	28052575	28052575	1	FAM76A;FAM76A;FAM76A;FAM76A;FAM76A;FAM76A;FAM76A;FAM76A;FAM76A;FAM76A	NM_001143915;NM_001143914;NM_001143912;NM_001143915;NM_001143912;NM_152660;NM_152660;NM_001143914;NM_001143913;NM_001143913	1stExon;5'UTR;1stExon;5'UTR;5'UTR;1stExon;5'UTR;1stExon;5'UTR;1stExon	5'UTR;1stExon	chr1:28052145-28053002	Island	0.1052	0.0450738	0.0924707	0.110797	0.128854	0.102454	0.112609	0.0929178	0.113881
cg03766823;cg02391432	11630	1	28099550	28099570	21	STX12	NM_177424	TSS200	TSS200	chr1:28099628-28100031	N_Shore	0.0083031	0.00450823	0.0251882	0.00749749	0.0116609	0.0203705	0.00561519	0.012726	0.0180906
cg27634501	11631	1	28099796	28099796	1	STX12;STX12	NM_177424;NM_177424	5'UTR;1stExon	5'UTR;1stExon	chr1:28099628-28100031	Island	0.0195479	0.0112165	0.0260758	0.00805968	0.0155445	0.0374102	0.000571755	0.010037	0.0275557
cg04990056	11632	1	28099876	28099876	1	STX12	NM_177424	1stExon	1stExon	chr1:28099628-28100031	Island	0.0794875	0.0269589	0.0594708	0.0627795	0.0555199	0.0920332	0.0544185	0.040967	0.0671884
cg06575855;cg24193598	11643	1	28157164	28157172	9	PPP1R8;PPP1R8;PPP1R8	NM_014110;NM_002713;NM_138558	TSS200;TSS200;TSS200	TSS200	chr1:28157221-28157788	N_Shore	0.0876948	0.0138502	0.0465467	0.0526312	0.0363688	0.0662866	0.0764915	0.0490839	0.0728403
cg03734160	11644	1	28157308	28157308	1	PPP1R8;PPP1R8;PPP1R8;PPP1R8	NM_002713;NM_138558;NM_014110;NM_014110	TSS200;TSS200;5'UTR;1stExon	TSS200;5'UTR;1stExon	chr1:28157221-28157788	Island	0	0	0.0122147	0	0	0.020054	0	0	0.0273653
cg19622078	11645	1	28157351	28157351	1	PPP1R8;PPP1R8;PPP1R8;PPP1R8;PPP1R8	NM_138558;NM_014110;NM_002713;NM_002713;NM_138558	5'UTR;1stExon;1stExon;5'UTR;1stExon	5'UTR;1stExon	chr1:28157221-28157788	Island	0.0206309	0.0101525	0.0257916	0.00969159	0.0105947	0.0398227	0.0152945	0.00166045	0.0372526
cg12479630;cg05492605;cg11986810;cg13564456	11646	1	28157569	28157761	193	PPP1R8;PPP1R8;PPP1R8;PPP1R8;PPP1R8	NM_138558;NM_014110;NM_002713;NM_002713;NM_138558	5'UTR;Body;1stExon;5'UTR;1stExon	5'UTR;1stExon;Body	chr1:28157221-28157788	Island	0.0233284	0.0109955	0.0372066	0.0199179	0.0235742	0.0356001	0.0212053	0.0152182	0.0335027
cg27553626	11647	1	28158892	28158892	1	PPP1R8;PPP1R8;PPP1R8	NM_138558;NM_014110;NM_002713	5'UTR;Body;5'UTR	5'UTR;Body	chr1:28157221-28157788	S_Shore	0.953004	0.976204	0.935419	0.954029	0.943138	0.936826	0.962503	0.957296	0.949901
cg01988575	11648	1	28159285	28159285	1	PPP1R8;PPP1R8;PPP1R8;PPP1R8;PPP1R8;PPP1R8	NM_014110;NM_002713;NM_138558;NM_138558;NM_002713;NM_014110	ExonBnd;ExonBnd;ExonBnd;5'UTR;5'UTR;Body	5'UTR;Body;ExonBnd	chr1:28157221-28157788	S_Shore	0.946213	0.988935	0.940632	0.9011	0.953005	0.91089	0.934424	0.957435	0.929075
cg11258011	11649	1	28159642	28159642	1	PPP1R8;PPP1R8;PPP1R8;SCARNA1	NM_138558;NM_014110;NM_002713;NR_002997	5'UTR;Body;5'UTR;TSS1500	TSS1500;5'UTR;Body	chr1:28157221-28157788	S_Shore	0.828247	0.773487	0.896486	0.845693	0.881868	0.951873	0.861306	0.928644	0.957898
cg24961046;cg01824737	11650	1	28160270	28160389	120	SCARNA1;PPP1R8;PPP1R8;PPP1R8	NR_002997;NM_138558;NM_002713;NM_014110	TSS1500;5'UTR;5'UTR;Body	TSS1500;5'UTR;Body	chr1:28157221-28157788	S_Shelf	0.952331	0.880551	0.963534	0.909956	0.929072	0.946782	0.891542	0.926338	0.962608
cg04111436;cg22880141;cg15453997	11651	1	28160785	28160871	87	PPP1R8;PPP1R8;SCARNA1;PPP1R8	NM_138558;NM_014110;NR_002997;NM_002713	5'UTR;Body;TSS200;5'UTR	TSS200;5'UTR;Body	chr1:28157221-28157788	S_Shelf	0.956042	0.971849	0.952292	0.936616	0.94786	0.945218	0.948814	0.958512	0.958574
cg09641660;cg25015504;cg27565366;cg06936079;cg00856002	11664	1	28198869	28198968	100	THEMIS2;THEMIS2;THEMIS2;THEMIS2;THEMIS2	NM_004848;NM_001105556;NM_001286115;NM_001286113;NM_001039477	TSS200;TSS200;TSS200;TSS200;TSS200	TSS200	chr1:28199031-28199257	N_Shore	0.0551714	0.0251245	0.0728441	0.0348697	0.0600203	0.0584247	0.0355488	0.0415449	0.0622506
cg04487931	11665	1	28199109	28199109	1	C1orf38;C1orf38;C1orf38	NM_001039477;NM_001105556;NM_004848	1stExon;1stExon;1stExon	1stExon	chr1:28199031-28199257	Island	0.0237013	0.0112076	0.0321017	0.0175716	0.0167639	0.0380648	0.0155373	0.0159233	0.0265595
cg13114166;cg15097019;cg11542231	11683	1	28241026	28241192	167	RPA2;RPA2	NM_002946;NM_002946	1stExon;5'UTR	5'UTR;1stExon	chr1:28240584-28241535	Island	0.0252776	0.0362827	0.041968	0.0201027	0.0218679	0.0417359	0.0234621	0.0161238	0.0416282
cg02077165;cg05871607;cg04788931;cg00533620;cg05786725;cg22711679	11684	1	28241257	28241425	169	RPA2	NM_002946	TSS200	TSS200	chr1:28240584-28241535	Island	0.0144568	0.0115447	0.0340651	0.0153864	0.0165064	0.0320399	0.0120371	0.01596	0.0347531
cg06842862	11702	1	28286329	28286329	1	XKR8;XKR8	NM_018053;NM_018053	5'UTR;1stExon	5'UTR;1stExon	chr1:28286019-28286838	Island	0.0212907	0.00965677	0.0153902	0.0148197	0.0203292	0.0210376	0.0101005	0.021852	0.0185394
cg00265863;cg06352370;cg24311947;cg24091371	11703	1	28286348	28286411	64	XKR8	NM_018053	TSS200	TSS200	chr1:28286019-28286838	Island	0.02057	0.0120498	0.028958	0.0188786	0.0268223	0.0335889	0.0190232	0.0354973	0.0436989
cg16294338;cg10519271	11704	1	28286824	28286837	14	XKR8	NM_018053	1stExon	1stExon	chr1:28286019-28286838	Island	0.0351364	0.140688	0.130025	0.029616	0.212187	0.0888302	0.0336747	0.244452	0.178431
cg13422475	11734	1	28413385	28413385	1	EYA3;EYA3;EYA3;EYA3;EYA3	NR_104214;NM_001282562;NM_001282561;NM_001282560;NM_001990	Body;5'UTR;5'UTR;5'UTR;5'UTR	5'UTR;Body	chr1:28415098-28415312	N_Shore	0.893804	0.896079	0.821267	0.892559	0.954834	0.848121	0.924819	0.933162	0.897808
cg12736232	11735	1	28414419	28414419	1	EYA3;EYA3;EYA3;EYA3;EYA3	NR_104214;NM_001282562;NM_001282561;NM_001282560;NM_001990	Body;5'UTR;5'UTR;5'UTR;5'UTR	5'UTR;Body	chr1:28415098-28415312	N_Shore	0.0143735	0.011239	0.0390367	0.0167103	0.015762	0.0454492	0.0338011	0.0253259	0.0623965
cg12753518;cg10397628;cg22760576	11736	1	28414763	28415004	242	EYA3	NM_001990	5'UTR	5'UTR	chr1:28415098-28415312	N_Shore	0.0363439	0.0129135	0.0392332	0.034244	0.0213186	0.067559	0.0327476	0.0256058	0.0493223
cg13129888;cg06319327;cg13690588	11737	1	28415099	28415118	20	EYA3;EYA3	NM_001990;NM_001990	1stExon;5'UTR	5'UTR;1stExon	chr1:28415098-28415312	Island	0.123732	0.10448	0.158503	0.140207	0.129964	0.1582	0.128713	0.115937	0.149139
cg27498304;cg15594905;cg26441902;cg06113755;cg10965041;cg26411549	11738	1	28415137	28415311	175	EYA3	NM_001990	TSS200	TSS200	chr1:28415098-28415312	Island	0.0218673	0.0132396	0.043888	0.0191228	0.0272526	0.0472321	0.0213779	0.0200006	0.0502149
cg11298680;cg03262242;cg26791126	11794	1	28559461	28559504	44	DNAJC8	NM_014280	1stExon	1stExon	chr1:28559145-28559597	Island	0.0700519	0.0636431	0.0928654	0.0816149	0.083613	0.10975	0.0671476	0.0676844	0.106408
cg24588745	11795	1	28559529	28559529	1	DNAJC8;DNAJC8	NM_014280;NM_014280	5'UTR;1stExon	5'UTR;1stExon	chr1:28559145-28559597	Island	0.0375092	0.0589862	0.0776639	0.0580633	0.0473959	0.0490494	0.0609345	0.0263872	0.0686766
cg21577315;cg26058965;cg07424927;cg19521414;cg01245356	11796	1	28559548	28559620	73	DNAJC8	NM_014280	TSS200	TSS200	chr1:28559145-28559597	Island	0.0646097	0.0538076	0.0843957	0.0445604	0.0417346	0.0705183	0.0507637	0.0423299	0.0589339
cg11104558;cg03803873;cg19654586;cg14919280	11800	1	28562491	28562564	74	ATPIF1;ATPIF1;ATPIF1	NM_178190;NM_178191;NM_016311	TSS200;TSS200;TSS200	TSS200	chr1:28562510-28562976	Island	0.0217231	0.00662964	0.0375582	0.0215175	0.0216324	0.0428294	0.0260322	0.0179879	0.0413838
cg14852238	11801	1	28562670	28562670	1	ATPIF1;ATPIF1;ATPIF1;ATPIF1;ATPIF1;ATPIF1	NM_178191;NM_178190;NM_016311;NM_178191;NM_178190;NM_016311	5'UTR;1stExon;5'UTR;1stExon;5'UTR;1stExon	5'UTR;1stExon	chr1:28562510-28562976	Island	0.00317067	0.000884147	0.0216825	0.00672255	0.00270066	0.0221247	1e-06	0.00157533	0.0289499
cg19025723	11802	1	28562708	28562708	1	ATPIF1;ATPIF1;ATPIF1	NM_178190;NM_178191;NM_016311	1stExon;1stExon;1stExon	1stExon	chr1:28562510-28562976	Island	0.0120593	0.00970666	0.0324416	0.00771062	0.0142239	0.0332335	0.0121842	0.0121718	0.0384999
cg01259101;cg15099410;cg25973092;cg16577607;cg27427051	11816	1	28585774	28585917	144	SESN2	NM_031459	TSS200	TSS200	chr1:28585831-28587249	Island	0.030928	0.00808996	0.0310674	0.02486	0.0199804	0.0418926	0.0210867	0.0186812	0.0356764
cg12776555;cg09024430;cg25371560;cg13075278;cg07574385;cg19364137;cg00972603	11834	1	28655348	28655503	156	MED18;MED18	NM_001127350;NM_017638	TSS200;TSS200	TSS200	chr1:28655365-28655667	Island	0.11418	0.0430963	0.0458554	0.0207123	0.0698644	0.0372335	0.0874907	0.0371856	0.185583
cg12630974;cg04889884;cg25716286	11835	1	28655517	28655639	123	MED18;MED18;MED18;MED18	NM_017638;NM_001127350;NM_017638;NM_001127350	5'UTR;1stExon;1stExon;5'UTR	5'UTR;1stExon	chr1:28655365-28655667	Island	0.129543	0.0556445	0.0527149	0.0184276	0.0894752	0.0312076	0.0995021	0.0687394	0.210671
cg13577188	11836	1	28656147	28656147	1	MED18;MED18	NM_017638;NM_001127350	5'UTR;5'UTR	5'UTR	chr1:28655365-28655667	S_Shore	0.680169	0.652784	0.537629	0.519376	0.590293	0.46378	0.70706	0.665298	0.588976
cg04384245;cg03826835;cg22468983;cg21647780;cg12055914	11845	1	28696042	28696088	47	PHACTR4	NM_001048183	TSS200	TSS200	chr1:28696041-28696731	Island	0.0318367	0.0122085	0.0266924	0.0197583	0.0137608	0.0334669	0.0283224	0.0210616	0.0288918
cg03132197;cg05345116	11846	1	28696105	28696109	5	PHACTR4;PHACTR4	NM_001048183;NM_001048183	1stExon;5'UTR	5'UTR;1stExon	chr1:28696041-28696731	Island	0.0235555	0.0155111	0.0360595	0.0149993	0.0146173	0.0202145	0.0152022	0.0129278	0.0200094
cg07192559;cg05769206;cg17457884	11847	1	28696462	28696657	196	PHACTR4	NM_001048183	5'UTR	5'UTR	chr1:28696041-28696731	Island	0.0174649	0.0127697	0.0343966	0.0158152	0.0155638	0.0385145	0.0131453	0.0243713	0.0363596
cg00794227	11848	1	28696966	28696966	1	PHACTR4	NM_001048183	5'UTR	5'UTR	chr1:28696041-28696731	S_Shore	0.142297	0.0438862	0.122571	0.121132	0.0818083	0.165536	0.135114	0.0655883	0.172622
cg13784878	11849	1	28699088	28699088	1	PHACTR4	NM_001048183	5'UTR	5'UTR	chr1:28696041-28696731	S_Shelf	0.958779	0.835666	0.932559	0.877943	0.923355	0.941299	0.907329	0.92217	0.963147
cg12057368	11887	1	28842419	28842419	1	SNHG3-RCC1;SNHG3-RCC1;SNHG3-RCC1	NR_030725;NR_030726;NM_001048199	Body;Body;5'UTR	5'UTR;Body	chr1:28844653-28845293	N_Shelf	0.699063	0.763925	0.711538	0.610369	0.633074	0.64359	0.661422	0.684195	0.724267
cg02781614;cg25596287;cg19409133;cg02732067	11888	1	28843701	28844028	328	RCC1;RCC1;RCC1;RCC1;RCC1;RCC1	NM_001269;NM_001048194;NM_001048195;NM_001048199;NR_030726;NR_030725	TSS1500;TSS1500;TSS1500;5'UTR;Body;Body	TSS1500;5'UTR;Body	chr1:28844653-28845293	N_Shore	0.879152	0.894953	0.814229	0.83358	0.818867	0.805777	0.857444	0.832717	0.820007
cg01551176;cg01018002	11889	1	28844397	28844479	83	SNHG3-RCC1;RCC1;SNHG3-RCC1;RCC1;SNHG3-RCC1;RCC1	NR_030725;NM_001269;NR_030726;NM_001048195;NM_001048199;NM_001048194	Body;TSS1500;Body;TSS1500;5'UTR;TSS1500	TSS1500;5'UTR;Body	chr1:28844653-28845293	N_Shore	0.180173	0.0388465	0.0994103	0.127117	0.11883	0.122511	0.158656	0.102147	0.132677
cg13023541;cg10512748;cg05047493	11890	1	28844550	28844580	31	RCC1;RCC1;RCC1;RCC1;RCC1;RCC1	NM_001269;NM_001048194;NM_001048195;NM_001048199;NR_030726;NR_030725	TSS200;TSS200;TSS200;5'UTR;Body;Body	TSS200;5'UTR;Body	chr1:28844653-28845293	N_Shore	0.0419355	0.00572579	0.0255401	0.0388885	0.0144311	0.0306051	0.0406869	0.0149116	0.030157
cg22163490	11891	1	28844752	28844752	1	RCC1;SNHG3-RCC1;RCC1;RCC1;RCC1;SNHG3-RCC1;RCC1;SNHG3-RCC1;RCC1	NM_001048194;NR_030726;NM_001048195;NM_001269;NM_001048195;NR_030725;NM_001269;NM_001048199;NM_001048194	1stExon;Body;1stExon;5'UTR;5'UTR;Body;1stExon;5'UTR;5'UTR	5'UTR;1stExon;Body	chr1:28844653-28845293	Island	0.0129306	0.0123911	0.0320401	0.0120656	0.0144737	0.0298915	0.00913689	0.00910662	0.0400951
cg03050907;cg06219592;cg05800014	11892	1	28844869	28845292	424	SNHG3-RCC1;SNHG3-RCC1;SNHG3-RCC1;RCC1;RCC1;RCC1	NR_030725;NR_030726;NM_001048199;NM_001269;NM_001048194;NM_001048195	Body;Body;5'UTR;5'UTR;5'UTR;5'UTR	5'UTR;Body	chr1:28844653-28845293	Island	0.0107967	0.0113898	0.0230032	0.00895407	0.0121741	0.0224658	0.0122681	0.00967299	0.026302
cg12549954	11893	1	28846914	28846914	1	RCC1;RCC1;RCC1;RCC1;RCC1;RCC1	NM_001269;NM_001048194;NM_001048195;NM_001048199;NR_030726;NR_030725	5'UTR;5'UTR;5'UTR;5'UTR;Body;Body	5'UTR;Body	chr1:28844653-28845293	S_Shore	0.82432	0.891744	0.421354	0.825477	0.645711	0.367153	0.832501	0.781218	0.566278
cg16691863	11894	1	28848173	28848173	1	SNHG3-RCC1;SNHG3-RCC1;SNHG3-RCC1;RCC1;RCC1;RCC1	NR_030725;NR_030726;NM_001048199;NM_001269;NM_001048194;NM_001048195	Body;Body;5'UTR;5'UTR;5'UTR;5'UTR	5'UTR;Body	chr1:28844653-28845293	S_Shelf	0.913702	0.977402	0.740774	0.876818	0.934789	0.761663	0.888248	0.949753	0.778093
cg06130614;cg02931410	11896	1	28853535	28853697	163	RCC1;RCC1;RCC1;RCC1;RCC1;RCC1	NM_001269;NM_001048194;NM_001048195;NM_001048199;NR_030726;NR_030725	5'UTR;5'UTR;5'UTR;5'UTR;Body;Body	5'UTR;Body	chr1:28857037-28857311	N_Shelf	0.958314	0.982725	0.946405	0.926683	0.947391	0.928066	0.933008	0.9595	0.931823
cg00261690	11897	1	28856281	28856281	1	SNHG3-RCC1;SNHG3-RCC1;SNHG3-RCC1;RCC1;RCC1;RCC1	NR_030725;NR_030726;NM_001048199;NM_001269;NM_001048194;NM_001048195	Body;Body;5'UTR;5'UTR;5'UTR;5'UTR	5'UTR;Body	chr1:28857037-28857311	N_Shore	0.94892	0.989462	0.97504	0.926512	0.944778	0.970206	0.94472	0.951554	0.965203
cg02779230;cg23241663;cg11726827	11911	1	28879417	28879482	66	TRNAU1AP;TRNAU1AP	NR_003109;NM_017846	TSS200;TSS200	TSS200	chr1:28879402-28879704	Island	0.0209132	0.0142132	0.0342827	0.0144081	0.0149731	0.041737	0.0142912	0.0189909	0.0367269
cg15064598	11912	1	28879563	28879563	1	TRNAU1AP;TRNAU1AP;TRNAU1AP	NR_003109;NM_017846;NM_017846	Body;5'UTR;1stExon	5'UTR;1stExon;Body	chr1:28879402-28879704	Island	0.0191919	0.00868885	0.0471115	0.0231121	0.0166442	0.0348336	0.0185782	0.0208211	0.038986
cg08625918;cg12870015	11917	1	28905410	28905482	73	SNHG12;SNORD99	NR_024127;NR_003077	Body;TSS200	TSS200;Body	chr1:28908069-28908799	N_Shelf	0.950353	0.985882	0.946913	0.924346	0.940781	0.938475	0.949488	0.943192	0.952844
cg26328951;cg07033395	11920	1	28906514	28906538	25	SNHG12;SNORD99;SNORA61	NR_024127;NR_003077;NR_002987	Body;TSS1500;TSS200	TSS1500;TSS200;Body	chr1:28908069-28908799	N_Shore	0.914856	0.962793	0.886912	0.882131	0.921796	0.839893	0.908712	0.929606	0.875282
cg11191040;cg19265143;cg11573859	11922	1	28907634	28907739	106	SNHG12;SNORA44;SNORA16A;SNORA61	NR_024127;NR_002976;NR_003035;NR_002987	Body;TSS1500;TSS200;TSS1500	TSS1500;TSS200;Body	chr1:28908069-28908799	N_Shore	0.0347048	0.00985305	0.0454424	0.0230562	0.0181227	0.0353182	0.0298888	0.013352	0.0567195
cg20497554;cg10053149;cg17459893;cg22033189	11924	1	28908371	28908551	181	SNHG12;SNORA44;SNORA16A	NR_024127;NR_002976;NR_003035	TSS200;TSS1500;TSS1500	TSS1500;TSS200	chr1:28908069-28908799	Island	0.0141868	0.010274	0.0292235	0.0164398	0.0169916	0.0324795	0.0117172	0.0103209	0.0354165
cg09473424;cg21651269;cg10069312	11930	1	28918526	28918656	131	RAB42;RAB42	NM_152304;NM_001193532	TSS200;TSS1500	TSS1500;TSS200	chr1:28919041-28919454	N_Shore	0.255862	0.439226	0.231661	0.23908	0.534465	0.216089	0.244724	0.594145	0.243139
cg02447380;cg02525756;cg24118052	11931	1	28919300	28919387	88	RAB42	NM_152304	5'UTR	5'UTR	chr1:28919041-28919454	Island	0.264685	0.232536	0.247881	0.202452	0.230354	0.212616	0.254392	0.287156	0.248537
cg09798313;cg02201565	11942	1	28966889	28967358	470	TAF12;TAF12	NM_005644;NM_001135218	5'UTR;5'UTR	5'UTR	chr1:28969553-28969898	N_Shelf	0.861263	0.793981	0.804053	0.82632	0.837664	0.799061	0.825415	0.848296	0.800988
cg04021454	11943	1	28968404	28968404	1	TAF12;TAF12	NM_005644;NM_001135218	5'UTR;5'UTR	5'UTR	chr1:28969553-28969898	N_Shore	0.95087	0.968821	0.955365	0.918711	0.945565	0.951808	0.927353	0.969247	0.940823
cg20656058	11944	1	28969075	28969075	1	TAF12;TAF12	NM_005644;NM_001135218	5'UTR;5'UTR	5'UTR	chr1:28969553-28969898	N_Shore	0.468797	0.404387	0.425032	0.427092	0.445269	0.437308	0.430428	0.449983	0.445362
cg18222891;cg22516213	11945	1	28969288	28969570	283	TAF12;TAF12;TAF12	NM_005644;NM_001135218;NM_001135218	5'UTR;1stExon;5'UTR	5'UTR;1stExon	chr1:28969553-28969898	Island	0.0776404	0.0309874	0.0698165	0.0395432	0.0499728	0.0744833	0.0343149	0.0369632	0.0844683
cg03915268;cg23543604;cg04267388;cg10024281;cg01557753;cg11651904;cg00599376	11946	1	28969692	28969802	111	TAF12;TAF12	NM_005644;NM_001135218	TSS200;TSS200	TSS200	chr1:28969553-28969898	Island	0.0277702	0.0100598	0.0307053	0.0219129	0.0170377	0.0329425	0.0196645	0.0132332	0.0380546
cg13242658	11972	1	29062949	29062949	1	YTHDF2	NM_016258	TSS200	TSS200	chr1:29063066-29064315	N_Shore	0.0101627	0.00625791	0.0383064	0.0136517	0.0204263	0.0241968	0.0125819	0.0113183	0.0434831
cg03170667	11973	1	29063001	29063001	1	YTHDF2;YTHDF2;YTHDF2	NM_001172828;NM_001173128;NM_016258	TSS1500;TSS200;TSS200	TSS1500;TSS200	chr1:29063066-29064315	N_Shore	0.00238794	0.0055272	0.0135507	0.00154949	0.00625177	0.00725537	0.00421531	0.00905094	0.0238623
cg21735376;cg20388635	11974	1	29063067	29063076	10	YTHDF2	NM_016258	TSS200	TSS200	chr1:29063066-29064315	Island	0.0040372	0.00419132	0.0131179	0.00551846	0.0201198	0.0227958	0.00445406	0.0131869	0.0328992
cg04649802	11975	1	29063112	29063112	1	YTHDF2;YTHDF2;YTHDF2	NM_001172828;NM_001173128;NM_016258	TSS1500;TSS200;TSS200	TSS1500;TSS200	chr1:29063066-29064315	Island	0.00907815	0.00939486	0.0519014	0.00724773	0.0045678	0.0343141	0.00540981	0.00992914	0.0361409
cg04538527;cg03744617	11976	1	29063160	29063177	18	YTHDF2;YTHDF2;YTHDF2;YTHDF2;YTHDF2	NM_001172828;NM_001173128;NM_001173128;NM_016258;NM_016258	TSS1500;1stExon;5'UTR;5'UTR;1stExon	TSS1500;5'UTR;1stExon	chr1:29063066-29064315	Island	0.00660988	0.00409526	0.0172159	0.00615083	0.00814736	0.0214684	0.00521139	0.00703716	0.0163341
cg25875824;cg25984579;cg18845328;cg06836497;cg12419491;cg09312767;cg02396143	11977	1	29063431	29063512	82	YTHDF2;YTHDF2	NM_016258;NM_016258	5'UTR;1stExon	5'UTR;1stExon	chr1:29063066-29064315	Island	0.028994	0.0180716	0.0373578	0.0233661	0.0247399	0.0469397	0.0252722	0.0185788	0.0474929
cg14010395	11979	1	29064808	29064808	1	YTHDF2;YTHDF2;YTHDF2	NM_001172828;NM_001173128;NM_016258	5'UTR;Body;Body	5'UTR;Body	chr1:29063066-29064315	S_Shore	0.651754	0.568792	0.520001	0.422914	0.504393	0.417423	0.604168	0.600079	0.518
cg20003692;cg08366446;cg19715410;cg18141828	11999	1	29138919	29139121	203	OPRD1	NM_000911	1stExon	1stExon	chr1:29138501-29139348	Island	0.0798157	0.075617	0.0554835	0.0353062	0.0519844	0.0527723	0.0594571	0.112632	0.0682204
cg26354228;cg11567310;cg01932091;cg13487185;cg00790928	12025	1	29213635	29213690	56	EPB41;EPB41;EPB41;EPB41;EPB41;EPB41;EPB41;EPB41;EPB41;EPB41	NM_203343;NM_001166007;NM_001166005;NM_004437;NM_203343;NM_203342;NM_004437;NM_001166007;NM_203342;NM_001166005	1stExon;5'UTR;5'UTR;1stExon;5'UTR;5'UTR;5'UTR;1stExon;1stExon;1stExon	5'UTR;1stExon	chr1:29213438-29214300	Island	0.0833575	0.0470335	0.0915792	0.0678659	0.0709944	0.104538	0.0652706	0.0506377	0.103025
cg12731400;cg07154196;cg10703813;cg22115596	12026	1	29213810	29214297	488	EPB41;EPB41;EPB41;EPB41;EPB41	NM_203342;NM_203343;NM_004437;NM_001166007;NM_001166005	5'UTR;5'UTR;5'UTR;5'UTR;5'UTR	5'UTR	chr1:29213438-29214300	Island	0.0246197	0.0185329	0.038572	0.0238745	0.0239533	0.0394625	0.0232889	0.0161602	0.0391688
cg27527371	12027	1	29214792	29214792	1	EPB41;EPB41;EPB41;EPB41;EPB41	NM_203343;NM_001166005;NM_001166007;NM_004437;NM_203342	5'UTR;5'UTR;5'UTR;5'UTR;5'UTR	5'UTR	chr1:29213438-29214300	S_Shore	0.0277955	0.290249	0.0572784	0.00834284	0.343557	0.0310962	0.0146676	0.465409	0.0748802
cg03225617	12028	1	29217092	29217092	1	EPB41;EPB41;EPB41;EPB41;EPB41	NM_203342;NM_203343;NM_004437;NM_001166007;NM_001166005	5'UTR;5'UTR;5'UTR;5'UTR;5'UTR	5'UTR	chr1:29213438-29214300	S_Shelf	0.904913	0.966561	0.891509	0.886629	0.957033	0.905215	0.930405	0.963597	0.892107
cg16563454	12036	1	29237069	29237069	1	EPB41;EPB41;EPB41;EPB41;EPB41	NM_203342;NM_203343;NM_004437;NM_001166007;NM_001166005	5'UTR;5'UTR;5'UTR;5'UTR;5'UTR	5'UTR	chr1:29240768-29241969	N_Shelf	0.856196	0.869882	0.879106	0.795372	0.77282	0.85785	0.835478	0.783421	0.853721
cg01834027;cg12400725;cg04844693;cg08139234;cg18883836	12037	1	29240256	29240705	450	EPB41;EPB41;EPB41;EPB41;EPB41;EPB41	NM_203342;NM_203343;NM_004437;NM_001166006;NM_001166007;NM_001166005	5'UTR;5'UTR;5'UTR;TSS1500;5'UTR;5'UTR	TSS1500;5'UTR	chr1:29240768-29241969	N_Shore	0.536819	0.370783	0.398788	0.466119	0.279831	0.373227	0.539364	0.328272	0.391249
cg08155302;cg20407522;cg13142499	12038	1	29240984	29241018	35	EPB41;EPB41;EPB41;EPB41;EPB41;EPB41	NM_001166006;NM_203343;NM_001166005;NM_001166007;NM_004437;NM_203342	TSS200;5'UTR;5'UTR;5'UTR;5'UTR;5'UTR	TSS200;5'UTR	chr1:29240768-29241969	Island	0.0143063	0.0177786	0.044121	0.0212735	0.0179933	0.0407277	0.0182689	0.0174984	0.0435593
cg13546102;cg24878454;cg02446871	12039	1	29241356	29241833	478	EPB41;EPB41;EPB41;EPB41;EPB41;EPB41	NM_203342;NM_203343;NM_004437;NM_001166006;NM_001166007;NM_001166005	5'UTR;5'UTR;5'UTR;5'UTR;5'UTR;5'UTR	5'UTR	chr1:29240768-29241969	Island	0.0100303	0.0108836	0.0342893	0.0203772	0.0173474	0.0365195	0.0138164	0.0110647	0.0505677
cg01060651	12040	1	29241862	29241862	1	EPB41;EPB41;EPB41;EPB41;EPB41;EPB41	NM_001166006;NM_203343;NM_001166005;NM_001166007;NM_004437;NM_203342	5'UTR;5'UTR;5'UTR;5'UTR;5'UTR;5'UTR	5'UTR	chr1:29240768-29241969	Island	0.00474617	0.00303113	0.0289376	0.00664538	0.0143435	0.0433264	0.0103353	0.0063139	0.0374363
cg03429968	12041	1	29245850	29245850	1	EPB41;EPB41;EPB41;EPB41;EPB41;EPB41	NM_203342;NM_203343;NM_004437;NM_001166006;NM_001166007;NM_001166005	5'UTR;5'UTR;5'UTR;5'UTR;5'UTR;5'UTR	5'UTR	chr1:29240768-29241969	S_Shelf	0.944487	0.909526	0.965459	0.932216	0.958355	0.970853	0.907826	0.917079	0.949431
cg03315764;cg08706732	12067	1	29448425	29448625	201	TMEM200B	NM_001003682	5'UTR	5'UTR	chr1:29447699-29451847	Island	0.036981	0.023801	0.0565607	0.0227101	0.0328158	0.0546885	0.0264965	0.0530548	0.0634658
cg11352060	12068	1	29448973	29448973	1	TMEM200B;TMEM200B;TMEM200B	NM_001171868;NM_001003682;NM_001171868	5'UTR;5'UTR;1stExon	5'UTR;1stExon	chr1:29447699-29451847	Island	0.0104389	0.00949565	0.0349305	0.0287503	0.0057911	0.0457656	0.0150281	0.0113658	0.038879
cg22698996	12069	1	29449036	29449036	1	TMEM200B	NM_001003682	5'UTR	5'UTR	chr1:29447699-29451847	Island	0.0228868	0.0167501	0.0377377	0.0294881	0.0174292	0.0299229	0.0221507	0.0557209	0.0425805
cg15307678	12070	1	29449039	29449039	1	TMEM200B;TMEM200B	NM_001003682;NM_001171868	5'UTR;TSS200	TSS200;5'UTR	chr1:29447699-29451847	Island	0.0136478	0.00979117	0.060512	0.00629004	0.0114809	0.0416852	0.012613	0.0352721	0.0556076
cg10165585	12071	1	29449042	29449042	1	TMEM200B	NM_001003682	5'UTR	5'UTR	chr1:29447699-29451847	Island	0.0266066	0.0128932	0.0513269	0.00743208	0.0238346	0.0305011	0.00827122	0.0193507	0.0332339
cg12383121	12072	1	29449145	29449145	1	TMEM200B;TMEM200B	NM_001003682;NM_001171868	5'UTR;TSS200	TSS200;5'UTR	chr1:29447699-29451847	Island	0.00977149	0.00108398	0.0290951	0.0138566	0.00610687	0.0254352	0.0229111	0.0140599	0.0429675
cg00866556;cg07556059;cg08467760	12073	1	29449356	29449845	490	TMEM200B	NM_001003682	5'UTR	5'UTR	chr1:29447699-29451847	Island	0.0660743	0.031675	0.0683132	0.0442631	0.0615435	0.0762519	0.0441725	0.106669	0.077027
cg22788029	12074	1	29449964	29449964	1	TMEM200B;TMEM200B	NM_001003682;NM_001171868	5'UTR;TSS1500	TSS1500;5'UTR	chr1:29447699-29451847	Island	0.0172322	0.042763	0.0492547	0.0163311	0.0329033	0.0324787	0.0325393	0.163787	0.0581435
cg08258259	12075	1	29450102	29450102	1	TMEM200B	NM_001003682	5'UTR	5'UTR	chr1:29447699-29451847	Island	0.0639607	0.0212858	0.0600304	0.0404524	0.0322562	0.060232	0.0498917	0.0489607	0.075381
cg19066570;cg05124308;cg19716902	12076	1	29450560	29450584	25	TMEM200B	NM_001003682	TSS200	TSS200	chr1:29447699-29451847	Island	0.0215528	0.0168472	0.0429257	0.0175087	0.0206209	0.0335683	0.0216696	0.0265097	0.0446753
cg15980492;cg26832524	12102	1	29508159	29508259	101	SFRS4	NM_005626	1stExon	1stExon	chr1:29507976-29508686	Island	0.0222696	0.00967173	0.0378929	0.0156821	0.0119058	0.0395397	0.0154858	0.0111791	0.0431301
cg18436203;cg14432650;cg10846285;cg05157318	12103	1	29508578	29508594	17	SFRS4;SFRS4	NM_005626;NM_005626	1stExon;5'UTR	5'UTR;1stExon	chr1:29507976-29508686	Island	0.0185703	0.00467527	0.0256067	0.0154025	0.0159562	0.0346026	0.00876457	0.0134801	0.0312268
cg26308425;cg06874758;cg25003343;cg05032943;cg24940499	12104	1	29508658	29508807	150	SFRS4	NM_005626	TSS200	TSS200	chr1:29507976-29508686	Island	0.0489814	0.0149556	0.0444101	0.0330006	0.0168691	0.037429	0.0488609	0.011098	0.0486399
cg25341712	12129	1	29555123	29555123	1	MECR;MECR	NM_016011;NM_001024732	Body;5'UTR	5'UTR;Body	chr1:29557220-29557627	N_Shelf	0.946644	0.98166	0.954769	0.945498	0.939545	0.971504	0.954712	0.962144	0.962733
cg13568171;cg00035847;cg12222459	12130	1	29556821	29557230	410	MECR;MECR	NM_016011;NM_001024732	Body;5'UTR	5'UTR;Body	chr1:29557220-29557627	Island	0.264788	0.234135	0.305089	0.245663	0.243366	0.279809	0.29	0.246673	0.307226
cg19901472;cg10016835	12131	1	29557379	29557393	15	MECR;MECR;MECR	NM_016011;NM_001024732;NM_001024732	1stExon;5'UTR;1stExon	5'UTR;1stExon	chr1:29557220-29557627	Island	0.0198747	0.00719054	0.0327247	0.0203633	0.0291101	0.0403303	0.0179665	0.0174671	0.0391487
cg05408948;cg15315088;cg19159602;cg16453183;cg03024714	12132	1	29557567	29557626	60	MECR;MECR	NM_001024732;NM_016011	TSS200;TSS200	TSS200	chr1:29557220-29557627	Island	0.0449744	0.0194561	0.0340621	0.0384166	0.0211989	0.0396385	0.0309425	0.0116359	0.0395173
cg19112780	12137	1	29563147	29563147	1	PTPRU;PTPRU;PTPRU;PTPRU;PTPRU;PTPRU	NM_005704;NM_133177;NM_005704;NM_133178;NM_133177;NM_133178	5'UTR;5'UTR;1stExon;1stExon;1stExon;5'UTR	5'UTR;1stExon	chr1:29562745-29565307	Island	0.00856745	0.0032434	0.0160157	0.00336219	0.00933441	0.0205489	0.00989504	0.00537123	0.015649
cg12473000;cg24531825	12462	1	31196412	31196423	12	MATN1;MATN1	NM_002379;NM_002379	1stExon;5'UTR	5'UTR;1stExon	chr1:31194276-31194587	S_Shore	0.83073	0.88919	0.812055	0.840989	0.89282	0.837491	0.862706	0.906556	0.829939
cg24230588	12463	1	31196473	31196473	1	MATN1;MATN1-AS1	NM_002379;NR_034182	TSS200;Body	TSS200;Body	chr1:31194276-31194587	S_Shore	0.550047	0.663555	0.647985	0.588629	0.737951	0.631782	0.640262	0.730625	0.642561
cg17461278;cg26721382	12464	1	31196527	31196596	70	MATN1	NM_002379	TSS200	TSS200	chr1:31194276-31194587	S_Shelf	0.696134	0.794453	0.64907	0.651483	0.798522	0.711247	0.66682	0.794127	0.722342
cg15554885	12616	1	31534807	31534807	1	PUM1;PUM1	NM_001020658;NM_014676	5'UTR;5'UTR	5'UTR	chr1:31538412-31538938	N_Shelf	0.810179	0.865422	0.767014	0.789822	0.89274	0.707201	0.871495	0.846287	0.784316
cg05119117;cg25272125;cg13436343	12617	1	31537937	31538432	496	PUM1;PUM1	NM_001020658;NM_014676	5'UTR;5'UTR	5'UTR	chr1:31538412-31538938	Island	0.00771712	0.0045624	0.0225826	0.00742045	0.00706155	0.031787	0.00872498	0.00714236	0.0229112
cg02100343	12618	1	31538517	31538517	1	PUM1;PUM1;PUM1;PUM1	NM_001020658;NM_001020658;NM_014676;NM_014676	5'UTR;1stExon;1stExon;5'UTR	5'UTR;1stExon	chr1:31538412-31538938	Island	0.02469	0.027273	0.0629699	0.0358718	0.0181697	0.0854537	0.0277882	0.030626	0.0558925
cg14254853;cg23653835;cg07841367;cg22015284;cg22866085;cg23281075	12619	1	31538579	31538727	149	PUM1;PUM1	NM_001020658;NM_014676	TSS200;TSS200	TSS200	chr1:31538412-31538938	Island	0.0164032	0.0131093	0.0379128	0.0146417	0.0143505	0.0385683	0.0147395	0.019942	0.0388111
cg15367245;cg20858149	12664	1	31712929	31712933	5	NKAIN1	NM_024522	TSS200	TSS200	chr1:31712078-31712812	S_Shore	0.0515666	0.0255007	0.0443508	0.0267072	0.0361985	0.0437425	0.0377122	0.0467993	0.0498806
cg24317935	12684	1	31769543	31769543	1	ZCCHC17;SNRNP40	NM_016505;NM_004814	TSS1500;1stExon	TSS1500;1stExon	chr1:31769246-31769978	Island	0.409452	0.34829	0.403025	0.373558	0.403391	0.374893	0.366885	0.401801	0.395871
cg00252696;cg25469212;cg14837478;cg21417843	12685	1	31769601	31769635	35	ZCCHC17;SNRNP40;SNRNP40	NM_016505;NM_004814;NM_004814	TSS1500;1stExon;5'UTR	TSS1500;5'UTR;1stExon	chr1:31769246-31769978	Island	0.085158	0.0713052	0.0886084	0.0821923	0.0955881	0.109639	0.0862293	0.0887767	0.111035
cg19978364;cg08778586;cg08734125;cg22706424;cg03605784	12686	1	31769737	31769832	96	ZCCHC17;ZCCHC17;ZCCHC17;ZCCHC17;ZCCHC17;ZCCHC17;ZCCHC17;ZCCHC17;ZCCHC17;ZCCHC17;SNRNP40	NM_016505;NM_001282574;NM_001282573;NM_001282572;NM_001282571;NM_001282569;NM_001282570;NM_001282568;NM_001282567;NM_001282566;NM_004814	TSS200;TSS200;TSS200;TSS200;TSS200;TSS200;TSS200;TSS200;TSS200;TSS200;TSS200	TSS200	chr1:31769246-31769978	Island	0.019355	0.0115269	0.0285732	0.010443	0.012718	0.0332033	0.016027	0.0134915	0.0370481
cg03856286;cg17748167	12687	1	31769900	31769917	18	ZCCHC17;ZCCHC17;SNRNP40	NM_016505;NM_016505;NM_004814	5'UTR;1stExon;TSS1500	TSS1500;5'UTR;1stExon	chr1:31769246-31769978	Island	0.0201163	0.0134702	0.021811	0.0214313	0.0148759	0.0288839	0.0137538	0.0150291	0.0354794
cg20410415;cg11531932;cg12418357	12688	1	31769926	31770205	280	ZCCHC17;SNRNP40	NM_016505;NM_004814	5'UTR;TSS1500	TSS1500;5'UTR	chr1:31769246-31769978	Island	0.0256649	0.0165924	0.0430625	0.0212845	0.0134659	0.0556154	0.0201019	0.0179073	0.0431245
cg00997713	12709	1	31882244	31882244	1	SERINC2;SERINC2	NM_001199037;NM_001199038	TSS1500;TSS200	TSS1500;TSS200	chr1:31885794-31887010	N_Shelf	0.910347	0.959262	0.874423	0.864249	0.841114	0.888823	0.932272	0.920469	0.896979
cg17042125;cg21902291	12710	1	31882443	31882635	193	SERINC2;SERINC2;SERINC2	NM_001199037;NM_001199038;NM_001199038	TSS1500;5'UTR;1stExon	TSS1500;5'UTR;1stExon	chr1:31885794-31887010	N_Shelf	0.823937	0.841613	0.806143	0.800066	0.802188	0.820056	0.845868	0.870773	0.79961
cg26982844	12711	1	31883267	31883267	1	SERINC2;SERINC2;SERINC2	NM_001199038;NM_001199037;NM_001199038	Body;1stExon;ExonBnd	1stExon;Body;ExonBnd	chr1:31885794-31887010	N_Shelf	0.869412	0.95294	0.747342	0.843034	0.88722	0.77861	0.814521	0.890161	0.722938
cg26360484;cg14781190;cg24693287;cg07924387;cg26315753	12716	1	31885806	31885890	85	SERINC2	NM_178865	TSS200	TSS200	chr1:31885794-31887010	Island	0.0256959	0.0173558	0.0399954	0.024141	0.0302004	0.0387221	0.0201348	0.028496	0.0418618
cg24947847;cg24123738	12718	1	31886489	31886492	4	SERINC2;SERINC2;SERINC2;SERINC2;SERINC2	NM_001199039;NM_018565;NM_001199038;NM_001199037;NM_178865	TSS200;TSS200;Body;Body;Body	TSS200;Body	chr1:31885794-31887010	Island	0.0206677	0.0133719	0.0290055	0.0122772	0.0218137	0.0322228	0.0192919	0.0141385	0.0352941
cg01469836	12790	1	32083460	32083460	1	HCRTR1;HCRTR1	NM_001525;NM_001525	1stExon;5'UTR	5'UTR;1stExon	chr1:32083149-32084069	Island	0.0232783	0.0109112	0.0558235	0.0409805	0.0257051	0.0534359	0.0377517	0.025049	0.0596747
cg05536984;cg18325794;cg25220359;cg27514105;cg27493864	12791	1	32083535	32083990	456	HCRTR1	NM_001525	5'UTR	5'UTR	chr1:32083149-32084069	Island	0.116387	0.0483857	0.123136	0.10702	0.114262	0.106796	0.104381	0.101325	0.112731
cg02309594;cg17303324;cg03640627	12792	1	32084329	32084780	452	HCRTR1	NM_001525	5'UTR	5'UTR	chr1:32083149-32084069	S_Shore	0.865815	0.959613	0.82009	0.818696	0.894878	0.802767	0.875615	0.904742	0.827672
cg27360899;cg08505737;cg02586267	12806	1	32110222	32110394	173	PEF1;PEF1;PEF1	NR_033688;NR_033686;NM_012392	TSS200;Body;Body	TSS200;Body	chr1:32110210-32110961	Island	0.00926952	0.00588317	0.0256858	0.00778926	0.0109258	0.0275123	0.00725997	0.00708707	0.023616
cg07197864	12808	1	32110446	32110446	1	PEF1	NM_012392	1stExon	1stExon	chr1:32110210-32110961	Island	0.0277475	0.0313582	0.0554417	0.0193759	0.0294462	0.0447409	0.0187398	0.0241284	0.0519443
cg18216455;cg06226431;cg11140606;cg11955456;cg15642704	12809	1	32110477	32110673	197	PEF1	NM_012392	TSS200	TSS200	chr1:32110210-32110961	Island	0.0308945	0.0137354	0.0502046	0.0178316	0.0200965	0.0453326	0.0132043	0.0200114	0.0484058
cg19156395;cg03676058;cg04780431	12811	1	32110872	32110954	83	PEF1;PEF1;PEF1	NR_033688;NM_012392;NR_033686	TSS1500;TSS200;TSS200	TSS1500;TSS200	chr1:32110210-32110961	Island	0.0131196	0.0121386	0.0275646	0.0159752	0.00903474	0.0331751	0.0166874	0.014016	0.0321528
cg16164167	12848	1	32168609	32168609	1	COL16A1	NM_001856	5'UTR	5'UTR	chr1:32169537-32169869	N_Shore	0.882951	0.976242	0.683918	0.88348	0.901301	0.721696	0.863765	0.934426	0.718776
cg02989257	12849	1	32169274	32169274	1	COL16A1	NM_001856	5'UTR	5'UTR	chr1:32169537-32169869	N_Shore	0.565265	0.646644	0.594182	0.511821	0.764649	0.575825	0.576481	0.777913	0.587224
cg23305408;cg05003322	12850	1	32169701	32169706	6	COL16A1;COL16A1	NM_001856;NM_001856	1stExon;5'UTR	5'UTR;1stExon	chr1:32169537-32169869	Island	0.0232027	0.0222718	0.0633423	0.0107637	0.0207071	0.0477516	0.0152788	0.153632	0.092475
cg22300839;cg27192620;cg16553500	12851	1	32169770	32169868	99	COL16A1	NM_001856	TSS200	TSS200	chr1:32169537-32169869	Island	0.0385002	0.0794932	0.0890436	0.0251401	0.0722628	0.079994	0.0293157	0.223007	0.119788
cg09142571	12883	1	32222876	32222876	1	ADGRB2;ADGRB2;ADGRB2;ADGRB2	NM_001294336;NM_001294335;NM_001294336;NM_001294335	ExonBnd;ExonBnd;5'UTR;5'UTR	5'UTR;ExonBnd	chr1:32221887-32222107	S_Shore	0.90358	0.983105	0.935477	0.894618	0.956352	0.930765	0.921515	0.966278	0.93606
cg24738913;cg25952082	12884	1	32223040	32223537	498	ADGRB2;ADGRB2	NM_001294336;NM_001294335	5'UTR;5'UTR	5'UTR	chr1:32221887-32222107	S_Shore	0.855328	0.89709	0.829664	0.808721	0.903334	0.824495	0.846744	0.928318	0.844485
cg07150866;cg09334429	12885	1	32223653	32223855	203	ADGRB2;ADGRB2	NM_001294336;NM_001294335	5'UTR;5'UTR	5'UTR	chr1:32221887-32222107	S_Shore	0.925488	0.975377	0.915895	0.904743	0.932201	0.937875	0.924037	0.964789	0.906534
cg22385297;cg08042273	12886	1	32224784	32224983	200	BAI2	NM_001703	5'UTR	5'UTR	chr1:32226146-32226535	N_Shore	0.692221	0.622072	0.648743	0.673082	0.72708	0.657279	0.652134	0.696883	0.603217
cg24993174;cg12515083;cg12999797	12887	1	32225186	32225216	31	MIR4254;ADGRB2;ADGRB2	NR_036216;NM_001294336;NM_001294335	TSS1500;5'UTR;5'UTR	TSS1500;5'UTR	chr1:32226146-32226535	N_Shore	0.82495	0.867755	0.622893	0.789245	0.85417	0.627092	0.794987	0.794753	0.578038
cg24839533;cg00973823;cg14157855;cg09168548	12888	1	32226222	32226684	463	BAI2	NM_001703	5'UTR	5'UTR	chr1:32226146-32226535	Island	0.0835758	0.0514452	0.0769067	0.101491	0.0651058	0.104126	0.0932279	0.055667	0.0974927
cg03147838	12889	1	32226935	32226935	1	BAI2	NM_001703	5'UTR	5'UTR	chr1:32228347-32230252	N_Shore	0.177088	0.00931044	0.0615647	0.122815	0.0132689	0.0653453	0.120171	0.0264657	0.063911
cg04161902	12890	1	32227908	32227908	1	BAI2	NM_001703	5'UTR	5'UTR	chr1:32228347-32230252	N_Shore	0.838892	0.956477	0.831682	0.75207	0.900318	0.742851	0.805082	0.910737	0.78369
cg17043284;cg21164095	12891	1	32228579	32228821	243	BAI2	NM_001703	5'UTR	5'UTR	chr1:32228347-32230252	Island	0.0190485	0.027448	0.110822	0.0161268	0.0214024	0.121611	0.0257872	0.0205612	0.111617
cg26392989;cg15469507;cg10773309	12892	1	32229177	32229411	235	BAI2	NM_001703	5'UTR	5'UTR	chr1:32228347-32230252	Island	0.0522864	0.0422877	0.0731188	0.0632221	0.042354	0.0754111	0.0586519	0.0350211	0.0665453
cg24897992	12893	1	32229602	32229602	1	ADGRB2;ADGRB2;ADGRB2;ADGRB2	NM_001294336;NM_001294335;NM_001294336;NM_001294335	1stExon;1stExon;5'UTR;5'UTR	5'UTR;1stExon	chr1:32228347-32230252	Island	0.0133417	0.0117709	0.0263394	0.0309177	0.0178475	0.0371933	0.011472	0.0117981	0.023203
cg11756387	12961	1	32401244	32401244	1	PTP4A2;PTP4A2	NM_080391;NM_080392	5'UTR;5'UTR	5'UTR	chr1:32403387-32404382	N_Shelf	0.79135	0.956797	0.900489	0.795354	0.917553	0.87127	0.86463	0.88457	0.856371
cg07382273;cg06397510	12962	1	32403619	32403634	16	PTP4A2;PTP4A2;PTP4A2;PTP4A2	NM_080392;NM_080391;NM_080391;NM_080392	1stExon;5'UTR;1stExon;5'UTR	5'UTR;1stExon	chr1:32403387-32404382	Island	0.0466072	0.0208461	0.0452696	0.0289749	0.0209889	0.059102	0.0351064	0.0208135	0.0587022
cg19596493	12963	1	32404086	32404086	1	PTP4A2;PTP4A2	NM_080391;NM_080392	TSS200;TSS200	TSS200	chr1:32403387-32404382	Island	0.026904	0.00499841	0.04011	0.0169553	0.0250126	0.0554876	0.0158999	0.0114214	0.0394301
cg12639796;cg23470037;cg27610645	12997	1	32479246	32479260	15	KHDRBS1;KHDRBS1;KHDRBS1;KHDRBS1	NM_006559;NM_001271878;NR_073499;NR_073498	TSS200;TSS200;TSS200;TSS200	TSS200	chr1:32479102-32480583	Island	0.00776228	0.00525724	0.0191561	0.00724346	0.00860645	0.0222857	0.0043632	0.00986836	0.0207316
cg02996314	12999	1	32479425	32479425	1	KHDRBS1	NM_006559	TSS200	TSS200	chr1:32479102-32480583	Island	0	0	0.0655825	0	0	0.0765788	0	0	0.0736544
cg24828987	13000	1	32479438	32479438	1	KHDRBS1;KHDRBS1;KHDRBS1;KHDRBS1;KHDRBS1;KHDRBS1	NM_006559;NM_001271878;NM_006559;NM_001271878;NR_073498;NR_073499	5'UTR;5'UTR;1stExon;1stExon;Body;Body	5'UTR;1stExon;Body	chr1:32479102-32480583	Island	0.0183712	0.0157194	0.0154573	0.0133545	0.021116	0.0247365	0.0270218	0.0251408	0.0409624
cg25192948	13001	1	32479490	32479490	1	KHDRBS1;KHDRBS1	NM_006559;NM_006559	1stExon;5'UTR	5'UTR;1stExon	chr1:32479102-32480583	Island	0.12476	0.0642999	0.141937	0.213546	0.122604	0.15127	0.144043	0.094462	0.159319
cg11833275;cg02955361	13002	1	32479650	32479956	307	KHDRBS1	NM_006559	1stExon	1stExon	chr1:32479102-32480583	Island	0.013062	0.00696089	0.0258399	0.00950555	0.0172544	0.026092	0.01173	0.00406433	0.0242914
cg16650530;cg06987881;cg09662747	13018	1	32538413	32538462	50	TMEM39B	NM_018056	TSS200	TSS200	chr1:32538205-32539052	Island	0.00946533	0.00933211	0.0245327	0.0103584	0.0066466	0.028576	0.00586064	0.0120048	0.0272443
cg07817883	13019	1	32538562	32538562	1	TMEM39B;TMEM39B	NM_018056;NM_018056	1stExon;5'UTR	5'UTR;1stExon	chr1:32538205-32539052	Island	0.0322901	0.0206477	0.0603026	0.0419097	0.0330603	0.0373995	0.0335341	0.0343951	0.0583366
cg18397023;cg11738286;cg18919082;cg10241671;cg10694959	13030	1	32573543	32573640	98	KPNA6	NM_012316	TSS200	TSS200	chr1:32574061-32574318	N_Shore	0.0198541	0.00406497	0.025444	0.017788	0.0113002	0.032916	0.0212158	0.0150111	0.0315645
cg08664665;cg02372113	13031	1	32573653	32573690	38	KPNA6;KPNA6	NM_012316;NM_012316	1stExon;5'UTR	5'UTR;1stExon	chr1:32574061-32574318	N_Shore	0.00738579	0.010285	0.0446891	0.0112168	0.0103808	0.0301151	0.0118226	0.015512	0.0346434
cg20457193;cg02851517;cg17517854;cg02232875;cg20846236	13048	1	32645180	32645337	158	TXLNA	NM_175852	TSS200	TSS200	chr1:32645154-32645814	Island	0.0220144	0.0170655	0.0369202	0.0217967	0.0187608	0.0320743	0.0264859	0.0186873	0.0333336
cg13170450	13049	1	32645365	32645365	1	TXLNA;TXLNA	NM_175852;NM_175852	1stExon;5'UTR	5'UTR;1stExon	chr1:32645154-32645814	Island	0.016903	0.0264989	0.0227136	0.0062666	0.0151038	0.0220209	0.00670336	0.018946	0.0305165
cg01437224;cg01239725;cg19413799;cg27024417;cg10266188	13050	1	32645497	32645867	371	TXLNA	NM_175852	5'UTR	5'UTR	chr1:32645154-32645814	Island	0.101006	0.0599988	0.103354	0.0592739	0.0584969	0.089275	0.120778	0.0928426	0.133459
cg07268239;cg10520319;cg02286990;cg22348752	13058	1	32665870	32666112	243	CCDC28B;CCDC28B	NM_024296;NM_001301011	TSS200;TSS200	TSS200	chr1:32666231-32666460	N_Shore	0.119647	0.0197629	0.032423	0.105074	0.0256091	0.0451575	0.0831912	0.0205515	0.0418611
cg10892587;cg13704271;cg17105151	13059	1	32666244	32666292	49	CCDC28B;CCDC28B	NM_024296;NM_024296	1stExon;5'UTR	5'UTR;1stExon	chr1:32666231-32666460	Island	0.0525653	0.0242164	0.0810874	0.0416107	0.0527362	0.0934983	0.0434246	0.0462989	0.0984471
cg22083815;cg02895381;cg20466166	13060	1	32666378	32666735	358	CCDC28B	NM_024296	5'UTR	5'UTR	chr1:32666231-32666460	Island	0.0363456	0.0155859	0.0563074	0.0340097	0.0340114	0.0578691	0.0371984	0.0230134	0.0685482
cg04960100;cg26479625;cg17390484	13061	1	32667176	32667225	50	CCDC28B;CCDC28B	NM_024296;NM_001301011	5'UTR;5'UTR	5'UTR	chr1:32666231-32666460	S_Shore	0.137406	0.0515268	0.127036	0.0866963	0.102567	0.117988	0.135866	0.0875424	0.142621
cg17798347;cg23805785;cg24141078;cg06087962;cg01669794	13065	1	32671093	32671209	117	IQCC;IQCC	NM_018134;NM_001160042	TSS200;TSS200	TSS200	chr1:32670569-32671885	Island	0.0246772	0.0115611	0.038836	0.0231913	0.0244581	0.0455455	0.0238372	0.0201994	0.0500006
cg26011771	13066	1	32671304	32671304	1	IQCC;IQCC	NM_018134;NM_001160042	1stExon;1stExon	1stExon	chr1:32670569-32671885	Island	0.0769067	0.0330406	0.0754316	0.0562345	0.0437107	0.102157	0.0644568	0.0341226	0.0950682
cg24137081;cg02358111;cg00760321	13067	1	32671413	32671490	78	IQCC;IQCC	NM_018134;NM_001160042	Body;1stExon	1stExon;Body	chr1:32670569-32671885	Island	0.0650844	0.0235719	0.0668256	0.0365154	0.0296936	0.0539748	0.0513185	0.0479698	0.0737821
cg00965643	13074	1	32674817	32674817	1	DCDC2B	NM_001099434	1stExon	1stExon	chr1:32670569-32671885	S_Shelf	0.848463	0.862832	0.760455	0.8062	0.83197	0.775898	0.810368	0.837614	0.772081
cg05350266;cg18270627	13082	1	32687823	32687897	75	EIF3I;C1orf91	NM_003757;NM_019118	TSS200;Body	TSS200;Body	chr1:32687521-32688040	Island	0.00481246	0.00146697	0.01706	0.00268278	0.00288689	0.0111324	0.00493232	0.00548608	0.0116254
cg25856637;cg14995716	13083	1	32687915	32687918	4	EIF3I;TMEM234	NM_003757;NM_019118	TSS200;1stExon	TSS200;1stExon	chr1:32687521-32688040	Island	0.0194164	0.00367155	0.0418596	0.0307166	0.0224705	0.0512743	0.0200138	0.0171914	0.0607928
cg05979244	13084	1	32687954	32687954	1	EIF3I;TMEM234	NM_003757;NM_019118	TSS200;TSS200	TSS200	chr1:32687521-32688040	Island	0.0127292	0.00662019	0.0326433	0.0130737	0.00999949	0.0375755	0.0219392	0.0105694	0.0260761
cg21931991;cg24237848	13085	1	32687989	32688013	25	EIF3I;EIF3I;C1orf91	NM_003757;NM_003757;NM_019118	1stExon;5'UTR;TSS200	TSS200;5'UTR;1stExon	chr1:32687521-32688040	Island	0.0182766	0.0105883	0.0670934	0.0692718	0.0326487	0.0986337	0.0482487	0.0488804	0.0813808
cg22112460;cg07656362	13086	1	32688107	32688117	11	C1orf91;EIF3I	NM_019118;NM_003757	TSS200;Body	TSS200;Body	chr1:32687521-32688040	S_Shore	0.0169165	0.00783609	0.0227128	0.0133532	0.0201692	0.0296967	0.0115577	0.0170416	0.0266733
cg09942999	13099	1	32707389	32707389	1	MTMR9L	NR_026850	TSS200	TSS200	chr1:32705524-32707141	S_Shore	0.219934	0.0163839	0.143828	0.168346	0.023836	0.106734	0.23749	0.0203681	0.156111
cg03680730;cg12278770	13104	1	32712756	32712780	25	FAM167B	NM_032648	TSS200	TSS200	chr1:32713918-32714186	N_Shore	0.931626	0.964593	0.873412	0.897942	0.884176	0.874908	0.891905	0.877308	0.827154
cg21155609	13105	1	32713275	32713275	1	FAM167B	NM_032648	1stExon	1stExon	chr1:32713918-32714186	N_Shore	0.92171	0.978247	0.91433	0.898867	0.952645	0.905675	0.924514	0.9651	0.887084
cg12710152;cg25913475;cg19417940;cg13623108	13110	1	32716773	32716827	55	LCK	NM_005356	TSS200	TSS200	chr1:32713918-32714186	S_Shelf	0.86899	0.951225	0.84207	0.834116	0.919686	0.844433	0.857023	0.908732	0.811422
cg05350315	13111	1	32716961	32716961	1	LCK;LCK	NM_005356;NM_005356	5'UTR;1stExon	5'UTR;1stExon	chr1:32713918-32714186	S_Shelf	0.809831	0.941211	0.713011	0.723798	0.886432	0.713968	0.831355	0.893872	0.770533
cg17078393	13112	1	32717002	32717002	1	LCK	NM_005356	5'UTR	5'UTR	chr1:32713918-32714186	S_Shelf	0.859566	0.970313	0.926806	0.82609	0.931261	0.931228	0.870322	0.940912	0.899703
cg06517940	13113	1	32717620	32717620	1	LCK	NM_005356	5'UTR	5'UTR	chr1:32713918-32714186	S_Shelf	0.843963	0.928597	0.80309	0.816461	0.867486	0.824927	0.854177	0.870459	0.795993
cg18118503	13120	1	32737633	32737633	1	LCK	NM_005356	5'UTR	5'UTR	chr1:32740710-32741544	N_Shelf	0.878397	0.843002	0.931171	0.734968	0.871061	0.95288	0.858848	0.873122	0.903284
cg14781242;cg26778877	13121	1	32738251	32738263	13	LCK;LCK	NM_005356;NM_001042771	5'UTR;TSS1500	TSS1500;5'UTR	chr1:32740710-32741544	N_Shelf	0.81121	0.876521	0.779376	0.805664	0.894117	0.797698	0.80992	0.86309	0.676803
cg10325497;cg20239639	13122	1	32739049	32739493	445	LCK;LCK	NM_005356;NM_001042771	5'UTR;TSS1500	TSS1500;5'UTR	chr1:32740710-32741544	N_Shore	0.556554	0.7014	0.539168	0.519338	0.743436	0.509982	0.494028	0.752248	0.568711
cg10250177	13123	1	32739752	32739752	1	LCK;LCK;LCK	NM_005356;NM_001042771;NM_001042771	5'UTR;1stExon;5'UTR	5'UTR;1stExon	chr1:32740710-32741544	N_Shore	0.30216	0.235122	0.333587	0.142666	0.428395	0.311377	0.149982	0.323612	0.342508
cg06473843;cg10842753;cg14172124	13132	1	32757546	32757659	114	HDAC1	NM_004964	TSS200	TSS200	chr1:32757414-32758034	Island	0.0282647	0.0281294	0.0511032	0.0316079	0.0226934	0.0473256	0.0294023	0.031604	0.0516079
cg03762702	13133	1	32757792	32757792	1	HDAC1	NM_004964	1stExon	1stExon	chr1:32757414-32758034	Island	0.153914	0.0171927	0.110197	0.388653	0.0405929	0.178964	0.328167	0.0352911	0.107862
cg09327628;cg07092593	13154	1	32801665	32801733	69	MARCKSL1;MARCKSL1	NM_023009;NM_023009	5'UTR;1stExon	5'UTR;1stExon	chr1:32800859-32802229	Island	0.0118321	0.00596211	0.0380072	0.0155669	0.0178847	0.0299525	0.0202373	0.00821686	0.0371483
cg18150847;cg12081880;cg27606623;cg02455803;cg00556029	13155	1	32801903	32802033	131	MARCKSL1;MARCKSL1	NM_023009;NR_052852	TSS200;TSS200	TSS200	chr1:32800859-32802229	Island	0.0208581	0.0129344	0.0342849	0.0203503	0.0331708	0.0354662	0.0131057	0.0106627	0.0349172
cg04093047;cg01555014;cg12064008;cg08859095;cg15061530;cg21172540;cg00873050	13171	1	32827707	32828016	310	LOC100128071;LOC100128071;TSSK3	NM_001167676;NM_001167676;NM_052841	1stExon;5'UTR;TSS200	TSS200;5'UTR;1stExon	chr1:32826944-32828017	Island	0.0707927	0.0909641	0.0653604	0.0588664	0.15324	0.0678728	0.0685807	0.248789	0.0742958
cg22045990;cg10249224	13172	1	32828105	32828191	87	TSSK3;TSSK3;LOC100128071	NM_052841;NM_052841;NM_001167676	1stExon;5'UTR;TSS1500	TSS1500;5'UTR;1stExon	chr1:32826944-32828017	S_Shore	0.47488	0.642198	0.549947	0.467254	0.67361	0.498163	0.481909	0.701003	0.490434
cg04311227	13185	1	32860059	32860059	1	BSDC1;BSDC1;BSDC1;BSDC1;BSDC1;BSDC1;BSDC1;BSDC1	NM_001143890;NM_001143889;NM_018045;NM_001143888;NM_001143890;NM_001143889;NM_018045;NM_001143888	1stExon;5'UTR;5'UTR;1stExon;5'UTR;1stExon;1stExon;5'UTR	5'UTR;1stExon	chr1:32859770-32860348	Island	0.0294472	0.0293316	0.0673429	0.0429591	0.0401383	0.0807731	0.0160931	0.0440704	0.0702371
cg12379989;cg06043343;cg02822040	13186	1	32860064	32860091	28	BSDC1;BSDC1;BSDC1;BSDC1;BSDC1;BSDC1	NM_001143890;NM_001143889;NM_001143888;NM_001300958;NM_018045;NR_125352	TSS200;TSS200;TSS200;TSS200;TSS200;TSS200	TSS200	chr1:32859770-32860348	Island	0.0459017	0.0334263	0.0884701	0.0577771	0.0519364	0.0892055	0.0503822	0.0468605	0.0868354
cg25158602;cg13666729;cg09768093;cg22604123;cg22007227	13202	1	32930462	32930544	83	ZBTB8B	NM_001145720	TSS200	TSS200	chr1:32930500-32931061	Island	0.02264	0.0144641	0.0360953	0.0190145	0.0165833	0.0385999	0.0139208	0.0128107	0.0402121
cg09302274	13203	1	32930698	32930698	1	ZBTB8B;ZBTB8B	NM_001145720;NM_001145720	1stExon;5'UTR	5'UTR;1stExon	chr1:32930500-32931061	Island	0.0142395	0.00262265	0.0216701	0.00467792	0.00388992	0.031176	0.0128375	0.00709241	0.0161494
cg10201297;cg00987080;cg21003249;cg11619390	13204	1	32930832	32931179	348	ZBTB8B	NM_001145720	5'UTR	5'UTR	chr1:32930500-32931061	Island	0.119268	0.0775343	0.0899506	0.0929817	0.115793	0.0959286	0.102239	0.108306	0.102474
cg20930489	13205	1	32934570	32934570	1	ZBTB8B	NM_001145720	5'UTR	5'UTR	chr1:32930500-32931061	S_Shelf	0.64137	0.696875	0.642325	0.646439	0.655296	0.691767	0.646683	0.701904	0.651567
cg26965794;cg08822537	13222	1	33004672	33004728	57	ZBTB8A;ZBTB8A;ZBTB8A	NM_001291496;NM_001040441;NR_111980	TSS200;TSS200;TSS200	TSS200	chr1:33005423-33005739	N_Shore	0.105142	0.112626	0.232591	0.122136	0.175947	0.149641	0.125436	0.269371	0.201093
cg24398366	13223	1	33004890	33004890	1	ZBTB8A;ZBTB8A;ZBTB8A;ZBTB8A;ZBTB8A	NM_001291496;NM_001040441;NM_001291496;NM_001040441;NR_111980	1stExon;1stExon;5'UTR;5'UTR;Body	5'UTR;1stExon;Body	chr1:33005423-33005739	N_Shore	0.0636358	0.0196491	0.0470074	0.0487531	0.0536034	0.0457243	0.0457179	0.038147	0.0424983
cg25109026;cg16259859;cg19901191	13224	1	33004971	33005091	121	ZBTB8A;ZBTB8A	NM_001040441;NM_001040441	1stExon;5'UTR	5'UTR;1stExon	chr1:33005423-33005739	N_Shore	0.0314569	0.0204303	0.0413354	0.0416321	0.023578	0.0524714	0.0229226	0.0245241	0.0521337
cg14987295;cg24364143	13225	1	33005666	33005702	37	ZBTB8A	NM_001040441	5'UTR	5'UTR	chr1:33005423-33005739	Island	0.0277531	0.023926	0.0474733	0.0258702	0.0348169	0.0396665	0.032063	0.0345813	0.0510676
cg17318819	13233	1	33115769	33115769	1	RBBP4;RBBP4;RBBP4;ZBTB8OS;ZBTB8OS;ZBTB8OS;ZBTB8OS;ZBTB8OS;ZBTB8OS;ZBTB8OS;ZBTB8OS	NM_001135255;NM_005610;NM_001135256;NM_001308135;NM_178547;NM_001308137;NM_001308136;NM_001308140;NM_001308138;NM_001308139;NM_001308141	TSS1500;TSS1500;TSS1500;Body;Body;Body;Body;5'UTR;5'UTR;5'UTR;5'UTR	TSS1500;5'UTR;Body	chr1:33116543-33117363	N_Shore	0.0029867	0.00195074	0.0634916	0.0296627	0.00825731	0.0445656	0.0674147	0.0206842	0.118549
cg18758482	13235	1	33116074	33116074	1	RBBP4;RBBP4;RBBP4;ZBTB8OS	NM_001135255;NM_005610;NM_001135256;NM_178547	TSS1500;TSS1500;TSS1500;1stExon	TSS1500;1stExon	chr1:33116543-33117363	N_Shore	0.379306	0.357484	0.341056	0.348734	0.380786	0.361671	0.368563	0.379083	0.378386
cg05797186	13236	1	33116178	33116178	1	RBBP4;RBBP4;RBBP4;ZBTB8OS;ZBTB8OS	NM_001135255;NM_005610;NM_001135256;NM_178547;NM_178547	TSS1500;TSS1500;TSS1500;1stExon;5'UTR	TSS1500;5'UTR;1stExon	chr1:33116543-33117363	N_Shore	0.00948649	0.0394713	0.0731579	0.0603113	0.0235978	0.0602367	0.0248317	0.0208198	0.0494054
cg21324883;cg11840711;cg20740619;cg13827203;cg07431800	13237	1	33116198	33116373	176	RBBP4;RBBP4;RBBP4;ZBTB8OS;ZBTB8OS;ZBTB8OS;ZBTB8OS;ZBTB8OS;ZBTB8OS;ZBTB8OS;ZBTB8OS	NM_001135255;NM_005610;NM_001135256;NM_178547;NM_001308140;NM_001308137;NM_001308136;NM_001308138;NM_001308139;NM_001308135;NM_001308141	TSS1500;TSS1500;TSS1500;TSS200;TSS200;TSS200;TSS200;TSS200;TSS200;TSS200;TSS200	TSS1500;TSS200	chr1:33116543-33117363	N_Shore	0.0303162	0.0332864	0.0516457	0.0216265	0.0246971	0.0492766	0.0152987	0.0211077	0.0508687
cg13641837;cg23016766;cg09036220;cg06526778	13239	1	33116556	33116727	172	RBBP4;RBBP4;RBBP4;ZBTB8OS	NM_005610;NM_001135256;NM_001135255;NM_178547	TSS200;TSS1500;TSS200;TSS1500	TSS1500;TSS200	chr1:33116543-33117363	Island	0.0185361	0.0147349	0.0363084	0.0088849	0.0186005	0.034867	0.00990339	0.0171867	0.0355178
cg13279856;cg00897041;cg16148416;cg09467165;cg04791747	13240	1	33116780	33116865	86	ZBTB8OS;ZBTB8OS;ZBTB8OS;ZBTB8OS;ZBTB8OS;ZBTB8OS;ZBTB8OS;ZBTB8OS;RBBP4;RBBP4;RBBP4;RBBP4;RBBP4	NM_178547;NM_001308140;NM_001308137;NM_001308136;NM_001308138;NM_001308139;NM_001308135;NM_001308141;NM_001135255;NM_005610;NM_001135255;NM_005610;NM_001135256	TSS1500;TSS1500;TSS1500;TSS1500;TSS1500;TSS1500;TSS1500;TSS1500;5'UTR;5'UTR;1stExon;1stExon;TSS200	TSS1500;TSS200;5'UTR;1stExon	chr1:33116543-33117363	Island	0.0269816	0.0111486	0.0397718	0.0251231	0.025995	0.0369049	0.0230194	0.0233684	0.0433518
cg22358606	13241	1	33117032	33117032	1	RBBP4;RBBP4;RBBP4;RBBP4;ZBTB8OS	NM_001135256;NM_001135256;NM_001135255;NM_005610;NM_178547	5'UTR;1stExon;Body;Body;TSS1500	TSS1500;5'UTR;1stExon;Body	chr1:33116543-33117363	Island	0.0208275	0.0145912	0.0281573	0.0063622	0.0108942	0.0218541	0.0114741	0.0184521	0.0311333
cg19296960	13252	1	33168538	33168538	1	SYNC;SYNC	NM_001161708;NM_030786	TSS200;TSS200	TSS200	chr1:33168019-33168865	Island	0.0330633	0.00588739	0.0379301	0.0399752	0.0322931	0.0240328	0.0298841	0.00795387	0.0373129
cg22944360	13273	1	33207420	33207420	1	KIAA1522	NM_020888	TSS200	TSS200	chr1:33207636-33207874	N_Shore	0.619473	0.601253	0.550304	0.636747	0.536869	0.524491	0.612167	0.598108	0.545581
cg21774018	13316	1	33282836	33282836	1	S100PBP;S100PBP;YARS	NM_001256121;NM_022753;NM_003680	TSS1500;TSS1500;1stExon	TSS1500;1stExon	chr1:33282675-33283906	Island	0.000554107	0.00171874	0.0156318	0.00430854	0.0063216	0.0189824	0.00450161	0.00458375	0.020891
cg19762870	13317	1	33282851	33282851	1	S100PBP;YARS;S100PBP;YARS	NM_022753;NM_003680;NM_001256121;NM_003680	TSS1500;1stExon;TSS200;5'UTR	TSS1500;TSS200;5'UTR;1stExon	chr1:33282675-33283906	Island	0.0380438	0.0257272	0.0560583	0.0132856	0.0450548	0.0610871	0.026983	0.0328418	0.0688461
cg24564651	13318	1	33282935	33282935	1	YARS;S100PBP;YARS;S100PBP	NM_003680;NM_001256121;NM_003680;NM_022753	1stExon;TSS200;5'UTR;TSS200	TSS200;5'UTR;1stExon	chr1:33282675-33283906	Island	0.0190971	0.0172716	0.0268293	0.0188029	0.024388	0.0367097	0.018059	0.0204867	0.0317713
cg00959725;cg05136099	13319	1	33282965	33282968	4	S100PBP;YARS;YARS;S100PBP	NM_001017406;NM_003680;NM_003680;NM_022753	TSS1500;1stExon;5'UTR;TSS1500	TSS1500;5'UTR;1stExon	chr1:33282675-33283906	Island	0.0298599	0.0171644	0.0414747	0.0211299	0.0275374	0.0545303	0.0127142	0.0210583	0.0555171
cg25153669;cg26046756	13320	1	33283105	33283113	9	YARS;S100PBP;YARS;S100PBP	NM_003680;NM_001017406;NM_003680;NM_022753	1stExon;TSS200;5'UTR;TSS200	TSS200;5'UTR;1stExon	chr1:33282675-33283906	Island	0.0178213	0.0194282	0.0387965	0.0194835	0.0279692	0.0395587	0.0176824	0.0227457	0.0407072
cg15146128;cg24310460;cg09755102	13321	1	33283140	33283495	356	YARS;YARS;S100PBP;S100PBP;S100PBP;S100PBP	NM_003680;NM_003680;NM_001256121;NM_001256121;NM_022753;NM_022753	1stExon;5'UTR;1stExon;5'UTR;1stExon;5'UTR	5'UTR;1stExon	chr1:33282675-33283906	Island	0.0350027	0.0275901	0.0407726	0.0204146	0.0190641	0.0403356	0.047009	0.0334963	0.0457981
cg06368569;cg27324470;cg02048475;cg26430083	13322	1	33283649	33283671	23	YARS;S100PBP;S100PBP	NM_003680;NM_022753;NM_001017406	TSS200;5'UTR;5'UTR	TSS200;5'UTR	chr1:33282675-33283906	Island	0.0138502	0.0105705	0.0244277	0.00786756	0.00578074	0.0248681	0.0192564	0.00813403	0.0285832
cg26816552;cg06635431;cg14831266;cg23150609;cg03912739;cg01792532	13323	1	33283867	33284208	342	YARS;S100PBP;S100PBP	NM_003680;NM_022753;NM_001017406	TSS1500;5'UTR;5'UTR	TSS1500;5'UTR	chr1:33282675-33283906	Island	0.0614732	0.0635439	0.0757841	0.0512365	0.0637753	0.0724704	0.0750814	0.0748842	0.0795444
cg09856869	13324	1	33286822	33286822	1	S100PBP;S100PBP	NM_022753;NM_001017406	5'UTR;5'UTR	5'UTR	chr1:33282675-33283906	S_Shelf	0.492095	0.444447	0.463356	0.540917	0.561653	0.483235	0.547802	0.547186	0.477003
cg11189532;cg11273310;cg05570827;cg01121464	13349	1	33351946	33352018	73	HPCA	NM_002143	TSS200	TSS200	chr1:33351686-33352397	Island	0.0639412	0.0296628	0.0799604	0.148706	0.0515693	0.126468	0.11965	0.0516654	0.0940946
cg13306164;cg19830541;cg13870776	13350	1	33352184	33352269	86	HPCA	NM_002143	5'UTR	5'UTR	chr1:33351686-33352397	Island	0.0221545	0.0109996	0.0403988	0.0256638	0.0243326	0.0472728	0.0227583	0.0283708	0.037683
cg12731353;cg18830459;cg14834760	13386	1	33429760	33429891	132	RNF19B;RNF19B	NM_001127361;NM_153341	1stExon;1stExon	1stExon	chr1:33429531-33430513	Island	0.0143313	0.00833187	0.0250803	0.0132466	0.0130449	0.0259208	0.0135919	0.0135648	0.0279666
cg10307600;cg25597067;cg09558224;cg08635130;cg27526149;cg04680037	13387	1	33430314	33430483	170	RNF19B;RNF19B	NM_001127361;NM_153341	TSS200;TSS200	TSS200	chr1:33429531-33430513	Island	0.0318134	0.0156053	0.0446713	0.0260412	0.0244268	0.0536732	0.0262705	0.0213657	0.0509956
cg06438056	13421	1	33502433	33502433	1	AK2;AK2;AK2;AK2	NM_001625;NM_013411;NM_013411;NM_001625	1stExon;1stExon;5'UTR;5'UTR	5'UTR;1stExon	chr1:33502201-33502719	Island	0.0623296	0.0367575	0.0876848	0.0868991	0.12948	0.0768567	0.084254	0.0908576	0.0906065
cg05117633;cg19647301;cg22579631;cg00114084	13422	1	33502512	33502651	140	AK2;AK2	NM_013411;NM_001625	TSS200;TSS200	TSS200	chr1:33502201-33502719	Island	0.0291117	0.0103151	0.0459936	0.0237053	0.0374062	0.0517502	0.027485	0.0333686	0.0456274
cg22189725;cg03962411;cg17826324;cg24724877;cg07926531	13440	1	33546525	33546695	171	ADC	NM_052998	TSS200	TSS200	chr1:33546524-33547243	Island	0.0352038	0.0172468	0.037825	0.0293462	0.02618	0.0396166	0.0404321	0.0162434	0.0452238
cg17500915;cg23661309;cg13099847;cg00249030	13441	1	33546718	33546871	154	ADC;ADC	NM_052998;NM_052998	1stExon;5'UTR	5'UTR;1stExon	chr1:33546524-33547243	Island	0.0553173	0.0344943	0.0689375	0.0385405	0.0372938	0.07694	0.0485581	0.0366995	0.0750907
cg26833830;cg12585759	13442	1	33546925	33547165	241	ADC	NM_052998	5'UTR	5'UTR	chr1:33546524-33547243	Island	0.0867955	0.0368694	0.0592422	0.0716753	0.0563778	0.0666339	0.0649619	0.0486256	0.0759571
cg12245506	13443	1	33547209	33547209	1	AZIN2;AZIN2;AZIN2;AZIN2;AZIN2;AZIN2;AZIN2;AZIN2	NM_001301826;NM_001301825;NR_126031;NM_052998;NM_001293562;NM_052998;NM_001301824;NM_001301823	TSS1500;TSS1500;TSS1500;5'UTR;5'UTR;ExonBnd;5'UTR;5'UTR	TSS1500;5'UTR;ExonBnd	chr1:33546524-33547243	Island	0.0300654	0.0135411	0.0315381	0.0207757	0.0295425	0.0405442	0.0327876	0.0164193	0.0491168
cg13161612	13444	1	33547225	33547225	1	AZIN2;AZIN2;AZIN2;AZIN2;AZIN2;AZIN2;AZIN2	NM_001301826;NM_001301825;NR_126031;NM_052998;NM_001293562;NM_001301824;NM_001301823	TSS1500;TSS1500;TSS1500;5'UTR;5'UTR;5'UTR;5'UTR	TSS1500;5'UTR	chr1:33546524-33547243	Island	0.00701045	0.00567435	0.0195697	0.00559614	0.0036872	0.0204792	0.00408703	0.0124375	0.013367
cg15522171	13445	1	33547626	33547626	1	ADC	NM_052998	5'UTR	5'UTR	chr1:33546524-33547243	S_Shore	0.0637549	0.038463	0.058571	0.0685288	0.140872	0.0534727	0.0389744	0.0934212	0.0550995
cg03177171;cg24398176	13446	1	33547803	33547815	13	AZIN2;AZIN2;AZIN2;AZIN2;AZIN2;AZIN2;AZIN2;AZIN2;AZIN2	NM_052998;NM_001293562;NM_001301826;NM_001301825;NM_001301826;NM_001301825;NM_001301824;NM_001301823;NR_126031	5'UTR;5'UTR;5'UTR;5'UTR;1stExon;1stExon;5'UTR;5'UTR;Body	5'UTR;1stExon;Body	chr1:33546524-33547243	S_Shore	0.184225	0.131536	0.106483	0.150463	0.322372	0.101215	0.130812	0.2884	0.0982753
cg15933979	13447	1	33548483	33548483	1	AZIN2;AZIN2;AZIN2;AZIN2;AZIN2;AZIN2;AZIN2	NM_001301824;NM_001301823;NR_126031;NM_052998;NM_001293562;NM_001301826;NM_001301825	5'UTR;5'UTR;Body;Body;Body;Body;Body	5'UTR;Body	chr1:33546524-33547243	S_Shore	0.799208	0.816692	0.560737	0.806006	0.811009	0.58154	0.793699	0.819018	0.532389
cg16024834;cg10019241;cg15016234	13497	1	33646902	33647028	127	TRIM62	NM_018207	1stExon	1stExon	chr1:33646613-33647878	Island	0.0233774	0.010472	0.0350494	0.176128	0.0179738	0.0584742	0.157296	0.0172003	0.0335763
cg04155348;cg17932726;cg19623875	13498	1	33647286	33647561	276	TRIM62;TRIM62	NM_018207;NM_018207	5'UTR;1stExon	5'UTR;1stExon	chr1:33646613-33647878	Island	0.0221566	0.0188587	0.0483647	0.0234201	0.025125	0.0543258	0.0155055	0.0180078	0.0452414
cg27606678;cg11426590;cg11767645;cg17581058	13499	1	33647803	33647869	67	TRIM62	NM_018207	TSS200	TSS200	chr1:33646613-33647878	Island	0.0233871	0.00664771	0.0295253	0.0253667	0.0107055	0.0291524	0.0170048	0.00568083	0.0265672
cg03382564;cg22166703;cg01966787;cg01939664	13517	1	33722125	33722135	11	ZNF362	NM_152493	TSS200	TSS200	chr1:33721448-33721703	S_Shore	0.012743	0.00856324	0.0249125	0.00763412	0.0123984	0.0238009	0.0140478	0.0152473	0.0263328
cg11416597;cg11481793	13518	1	33722623	33722720	98	ZNF362	NM_152493	5'UTR	5'UTR	chr1:33721448-33721703	S_Shore	0.0101115	0.0125329	0.033913	0.0120724	0.0245176	0.034925	0.0104201	0.00192736	0.0377306
cg15895925	13566	1	33810859	33810859	1	PHC2;PHC2	NM_004427;NM_198040	5'UTR;Body	5'UTR;Body	chr1:33814783-33815770	N_Shelf	0.879572	0.908247	0.946476	0.761822	0.910831	0.957199	0.829938	0.895313	0.935623
cg07570498;cg06763161	13567	1	33813321	33813745	425	PHC2;PHC2	NM_004427;NM_198040	5'UTR;Body	5'UTR;Body	chr1:33814783-33815770	N_Shore	0.798085	0.554294	0.60848	0.74787	0.595841	0.680638	0.821631	0.475968	0.531144
cg09126995	13568	1	33814006	33814006	1	PHC2;PHC2	NM_004427;NM_198040	5'UTR;Body	5'UTR;Body	chr1:33814783-33815770	N_Shore	0.733205	0.111659	0.6435	0.603327	0.242672	0.576848	0.70522	0.224737	0.601001
cg00853964	13569	1	33814536	33814536	1	PHC2;PHC2	NM_004427;NM_198040	5'UTR;Body	5'UTR;Body	chr1:33814783-33815770	N_Shore	0.257789	0.0235422	0.204068	0.237976	0.0528247	0.167425	0.354511	0.102781	0.171285
cg25005345	13570	1	33815686	33815686	1	PHC2;PHC2	NM_004427;NM_198040	TSS200;Body	TSS200;Body	chr1:33814783-33815770	Island	0.027147	0.0140816	0.0651395	0.0298322	0.0315917	0.0483658	0.0407156	0.0267136	0.0500653
cg15331596	13571	1	33815690	33815690	1	LOC101929464;PHC2;PHC2	NR_125978;NM_004427;NM_198040	TSS1500;TSS200;Body	TSS1500;TSS200;Body	chr1:33814783-33815770	Island	0.0232328	0.0139691	0.0173375	0.016155	0.0160235	0.0282329	0.0102017	0.0145357	0.0238095
cg03651583	13572	1	33815695	33815695	1	PHC2;PHC2	NM_004427;NM_198040	TSS200;Body	TSS200;Body	chr1:33814783-33815770	Island	0.0281769	0.0162949	0.0530903	0.0245531	0.0177795	0.0473277	0.016165	0.0176445	0.0602846
cg01116469;cg08268045	13574	1	33815825	33815838	14	LOC101929464;PHC2;PHC2	NR_125978;NM_198040;NM_004427	TSS200;Body;TSS1500	TSS1500;TSS200;Body	chr1:33814783-33815770	S_Shore	0.0487866	0.0111921	0.0260525	0.0692532	0.0271788	0.0399824	0.0537282	0.0118553	0.0371085
cg06668155;cg18139020;cg14041778;cg18085998	13628	1	33938117	33938224	108	ZSCAN20	NM_145238	TSS200	TSS200	chr1:33938025-33938328	Island	0.0091404	0.00430523	0.0221808	0.0075274	0.0111291	0.0254249	0.010733	0.0058539	0.0327296
cg16354201	13629	1	33938307	33938307	1	ZSCAN20	NM_145238	5'UTR	5'UTR	chr1:33938025-33938328	Island	0.0157874	0.00314618	0.0249236	0.0150867	0.0266963	0.0399232	0.0430421	0.0276292	0.0216401
cg24426733	13630	1	33938904	33938904	1	ZSCAN20	NM_145238	5'UTR	5'UTR	chr1:33938025-33938328	S_Shore	0.929233	0.976445	0.975385	0.913892	0.960939	0.942846	0.95474	0.953062	0.913524
cg18028289	13631	1	33941835	33941835	1	ZSCAN20	NM_145238	5'UTR	5'UTR	chr1:33938025-33938328	S_Shelf	0.908566	0.962024	0.933731	0.926324	0.946092	0.954226	0.889299	0.95184	0.969589
cg25496967	13734	1	34630975	34630975	1	CSMD2;CSMD2	NM_001281956;NM_052896	TSS200;Body	TSS200;Body	chr1:34628783-34630976	Island	0.0250712	0.00923532	0.0491701	0.0876397	0.0185713	0.0599041	0.0816339	0.0226472	0.0512604
cg23442151	13737	1	34631390	34631390	1	CSMD2;C1orf94	NM_052896;NM_032884	1stExon;TSS1500	TSS1500;1stExon	chr1:34628783-34630976	S_Shore	0.0281043	0.00924992	0.0206744	0.033438	0.0713167	0.0459132	0.0316949	0.0241311	0.0216815
cg24236085;cg19685156;cg11318232;cg26711073;cg24558425	13738	1	34631450	34631613	164	CSMD2;C1orf94	NM_052896;NM_032884	TSS200;TSS1500	TSS1500;TSS200	chr1:34628783-34630976	S_Shore	0.013415	0.016614	0.0401205	0.0222865	0.0326915	0.0373395	0.0164177	0.0446935	0.0543976
cg22015449;cg27019257;cg25772827;cg05382123;cg21197216	13740	1	34632402	34632588	187	CSMD2;C1orf94	NM_052896;NM_032884	TSS1500;TSS200	TSS1500;TSS200	chr1:34628783-34630976	S_Shore	0.0184759	0.024273	0.0468891	0.0527438	0.0405965	0.0494961	0.0318673	0.0315272	0.0458152
cg09270225	13741	1	34632658	34632658	1	C1orf94;C1orf94;CSMD2	NM_032884;NM_032884;NM_052896	1stExon;5'UTR;TSS1500	TSS1500;5'UTR;1stExon	chr1:34628783-34630976	S_Shore	0.0468591	0.0180378	0.0478491	0.0274797	0.0285725	0.0641211	0.0184958	0.0253545	0.0563861
cg06964608	13742	1	34633066	34633066	1	C1orf94	NM_032884	5'UTR	5'UTR	chr1:34628783-34630976	S_Shelf	0.265407	0.0402416	0.220512	0.305387	0.257733	0.261633	0.227208	0.145955	0.198666
cg13080029	13743	1	34639624	34639624	1	C1orf94	NM_032884	5'UTR	5'UTR	chr1:34642382-34643024	N_Shelf	0.86699	0.947575	0.908336	0.871415	0.889538	0.927128	0.893025	0.91806	0.898547
cg23704137	13744	1	34640928	34640928	1	C1orf94	NM_032884	5'UTR	5'UTR	chr1:34642382-34643024	N_Shore	0.820105	0.868989	0.751517	0.83284	0.876228	0.738194	0.751367	0.800171	0.701046
cg09485211;cg16787185;cg24435884	13745	1	34641601	34641711	111	C1orf94;C1orf94	NM_001134734;NM_032884	TSS1500;5'UTR	TSS1500;5'UTR	chr1:34642382-34643024	N_Shore	0.900895	0.981091	0.925929	0.890197	0.919157	0.92852	0.930638	0.954456	0.912242
cg11524446;cg26226879;cg27557134	13746	1	34642184	34642345	162	C1orf94;C1orf94	NM_032884;NM_001134734	5'UTR;TSS1500	TSS1500;5'UTR	chr1:34642382-34643024	N_Shore	0.663071	0.928021	0.742264	0.545334	0.904727	0.662964	0.664801	0.860113	0.777768
cg16384849;cg24411961;cg01956976;cg02656891	13747	1	34642386	34642519	134	C1orf94;C1orf94	NM_032884;NM_001134734	5'UTR;TSS200	TSS200;5'UTR	chr1:34642382-34643024	Island	0.253691	0.50239	0.333908	0.122056	0.597906	0.231358	0.223735	0.537999	0.383404
cg22697574;cg16348470;cg13329248;cg04025150;cg04323427;cg23135442	13748	1	34642605	34643098	494	C1orf94;C1orf94;C1orf94	NM_001134734;NM_001134734;NM_032884	5'UTR;1stExon;5'UTR	5'UTR;1stExon	chr1:34642382-34643024	Island	0.0820692	0.123428	0.0767681	0.0494453	0.261665	0.068934	0.0625078	0.197695	0.0835343
cg18328755;cg09596405	13749	1	34643106	34643124	19	C1orf94;C1orf94;C1orf94	NM_001134734;NM_001134734;NM_032884	5'UTR;1stExon;5'UTR	5'UTR;1stExon	chr1:34642382-34643024	S_Shore	0.271167	0.330365	0.234818	0.135306	0.41981	0.230985	0.157267	0.351285	0.233905
cg08527127;cg04486873	13750	1	34643941	34644252	312	C1orf94;C1orf94	NM_001134734;NM_032884	Body;5'UTR	5'UTR;Body	chr1:34642382-34643024	S_Shore	0.826063	0.894076	0.745758	0.830884	0.855302	0.781423	0.859577	0.86199	0.73163
cg00124902	13751	1	34645109	34645109	1	C1orf94;C1orf94	NM_001134734;NM_032884	Body;5'UTR	5'UTR;Body	chr1:34642382-34643024	S_Shelf	0.759779	0.771627	0.775536	0.733252	0.695798	0.8151	0.832682	0.710669	0.768661
cg14583924;cg20583990;cg20920008;cg05869513;cg07594531	13804	1	35225197	35225326	130	GJB4	NM_153212	TSS200	TSS200	chr1:35227028-35227276	N_Shore	0.61882	0.729647	0.596901	0.661781	0.800126	0.674905	0.626073	0.727467	0.558709
cg01828548	13805	1	35226135	35226135	1	GJB4	NM_153212	5'UTR	5'UTR	chr1:35227028-35227276	N_Shore	0.852135	0.809565	0.762929	0.87359	0.735074	0.827745	0.858889	0.76788	0.742477
cg15750705	13806	1	35226707	35226707	1	GJB4	NM_153212	5'UTR	5'UTR	chr1:35227028-35227276	N_Shore	0.945731	0.974402	0.962095	0.924741	0.950229	0.949722	0.947063	0.971652	0.938563
cg21151355;cg00259249;cg09178385	13813	1	35246607	35246759	153	GJB3;GJB3	NM_024009;NM_001005752	TSS200;TSS1500	TSS1500;TSS200	chr1:35246876-35247599	N_Shore	0.305337	0.320758	0.356406	0.242196	0.40798	0.237002	0.232493	0.38517	0.303032
cg15512835;cg13429414;cg13263483	13814	1	35247053	35247084	32	GJB3;GJB3;GJB3	NM_024009;NM_001005752;NM_024009	1stExon;TSS1500;5'UTR	TSS1500;5'UTR;1stExon	chr1:35246876-35247599	Island	0.0580813	0.0331381	0.0376082	0.0406364	0.0956374	0.0413139	0.050864	0.0604416	0.0568367
cg00492873	13815	1	35247496	35247496	1	GJB3;GJB3	NM_001005752;NM_024009	TSS1500;5'UTR	TSS1500;5'UTR	chr1:35246876-35247599	Island	0.00691062	0.0127926	0.018803	0.00516544	0.0344792	0.0170798	0.00396292	0.0205088	0.0248042
cg21353284	13816	1	35247792	35247792	1	GJB3;GJB3	NM_024009;NM_001005752	5'UTR;TSS200	TSS200;5'UTR	chr1:35246876-35247599	S_Shore	0.0558405	0.0738907	0.0894425	0.0307851	0.168375	0.0993845	0.0386919	0.0909345	0.0909598
cg04370730	13817	1	35247966	35247966	1	GJB3;GJB3;GJB3	NM_001005752;NM_001005752;NM_024009	1stExon;5'UTR;5'UTR	5'UTR;1stExon	chr1:35246876-35247599	S_Shore	0.451663	0.529658	0.362582	0.451529	0.642079	0.332689	0.464824	0.562897	0.344019
cg06375539;cg07999953	13818	1	35249239	35249327	89	GJB3;GJB3	NM_001005752;NM_024009	5'UTR;5'UTR	5'UTR	chr1:35250418-35250736	N_Shore	0.870023	0.958931	0.921688	0.852038	0.906438	0.929694	0.893117	0.903967	0.874063
cg08650784;cg09475813;cg23072908	13819	1	35250229	35250360	132	GJB3;GJB3	NM_001005752;NM_024009	5'UTR;5'UTR	5'UTR	chr1:35250418-35250736	N_Shore	0.812825	0.851376	0.805174	0.816647	0.808077	0.829511	0.827673	0.782851	0.788474
cg07070934;cg10106804	13827	1	35258435	35258594	160	GJA4	NM_002060	TSS200	TSS200	chr1:35258564-35258791	Island	0.0263241	0.0155268	0.026886	0.0233742	0.0680127	0.0326117	0.0234851	0.0584711	0.0331069
cg01822203	13828	1	35258617	35258617	1	GJA4;GJA4	NM_002060;NM_002060	1stExon;5'UTR	5'UTR;1stExon	chr1:35258564-35258791	Island	0.0268582	0.0239429	0.0343695	0.015189	0.15508	0.0261645	0.0133401	0.114287	0.0625472
cg13364230;cg15006973	13829	1	35258779	35258933	155	GJA4	NM_002060	5'UTR	5'UTR	chr1:35258564-35258791	Island	0.422082	0.502333	0.42794	0.399553	0.560546	0.42249	0.418288	0.576314	0.428046
cg11052439;cg02480666;cg01716680	13830	1	35259713	35259750	38	GJA4	NM_002060	5'UTR	5'UTR	chr1:35258564-35258791	S_Shore	0.86566	0.957599	0.911675	0.85512	0.917464	0.915411	0.882667	0.919151	0.896176
cg24662127	13845	1	35321992	35321992	1	C1orf212;C1orf212;C1orf212	NM_138428;NM_001164824;NM_001164825	5'UTR;5'UTR;5'UTR	5'UTR	chr1:35325182-35325550	N_Shelf	0.89431	0.920554	0.952094	0.895948	0.924185	0.955464	0.907609	0.959409	0.946216
cg08641170	13846	1	35324574	35324574	1	C1orf212;C1orf212;C1orf212;C1orf212	NM_138428;NM_001164824;NM_001164824;NM_001164825	5'UTR;5'UTR;1stExon;5'UTR	5'UTR;1stExon	chr1:35325182-35325550	N_Shore	0.197386	0.0909248	0.205868	0.129878	0.0836088	0.149661	0.217027	0.119733	0.229225
cg14829553;cg17225465;cg09273119;cg14282087;cg02091112	13847	1	35324702	35324844	143	C1orf212;C1orf212;C1orf212	NM_001164824;NM_138428;NM_001164825	TSS200;5'UTR;5'UTR	TSS200;5'UTR	chr1:35325182-35325550	N_Shore	0.107182	0.0327501	0.0915592	0.0455233	0.0321768	0.0836786	0.0820561	0.0332887	0.124503
cg07678643;cg09898729;cg20985075	13848	1	35325113	35325271	159	C1orf212;C1orf212;C1orf212;C1orf212	NM_138428;NM_001164824;NM_001164825;NM_001164825	5'UTR;TSS1500;1stExon;5'UTR	TSS1500;5'UTR;1stExon	chr1:35325182-35325550	Island	0.0160358	0.014111	0.027601	0.0281895	0.0288207	0.0389641	0.0183569	0.0102238	0.0387533
cg19244640;cg07176146	13849	1	35325348	35325364	17	C1orf212;C1orf212;C1orf212;C1orf212	NM_138428;NM_001164824;NM_138428;NM_001164825	5'UTR;TSS1500;1stExon;TSS200	TSS1500;TSS200;5'UTR;1stExon	chr1:35325182-35325550	Island	0.0164189	0.0136646	0.0330229	0.0229657	0.0162529	0.0435792	0.0154119	0.0273886	0.0342943
cg17804627;cg19275040;cg20913782;cg15355395;cg25653280	13850	1	35325459	35325603	145	C1orf212;C1orf212;C1orf212	NM_001164824;NM_001164825;NM_138428	TSS1500;TSS200;TSS200	TSS1500;TSS200	chr1:35325182-35325550	Island	0.0348422	0.00918858	0.0210268	0.0332583	0.0138933	0.0271788	0.0295496	0.00943596	0.027865
cg15078994	13877	1	35391953	35391953	1	DLGAP3	NM_001080418	5'UTR	5'UTR	chr1:35394747-35396206	N_Shelf	0.822807	0.774626	0.687159	0.825652	0.816975	0.744998	0.825181	0.72936	0.661613
cg03361981	13900	1	35450803	35450803	1	ZMYM6NB	NM_001195156	1stExon	1stExon	chr1:35450649-35451037	Island	0.0218728	0.00987941	0.0188308	0.0115144	0.0163635	0.0241651	0.0187138	0.0117916	0.0238247
cg08063063	13901	1	35450924	35450924	1	ZMYM6NB;ZMYM6NB	NM_001195156;NM_001195156	1stExon;5'UTR	5'UTR;1stExon	chr1:35450649-35451037	Island	0.0251544	0.0115657	0.0360857	0.0274253	0.0305459	0.0405707	0.0264703	0.0242607	0.0318828
cg11411311;cg08773290	13902	1	35451036	35451060	25	ZMYM6NB	NM_001195156	TSS200	TSS200	chr1:35450649-35451037	Island	0.0478274	0.0443216	0.0995987	0.0610908	0.0773337	0.052364	0.0631975	0.0706643	0.106938
cg02951717;cg17434472;cg18369007;cg00097599;cg22459359	13912	1	35496792	35497285	494	ZMYM6	NM_007167	5'UTR	5'UTR	chr1:35497121-35497587	Island	0.0266481	0.0146328	0.0328905	0.0148052	0.0121466	0.037399	0.0206645	0.0212885	0.0477257
cg21120945	13913	1	35497303	35497303	1	ZMYM6	NM_007167	5'UTR	5'UTR	chr1:35497121-35497587	Island	0.00749113	0.0020443	0.0356002	0.00200563	0.0273625	0.0280066	0.0130692	0.0171003	0.0440349
cg05582231;cg05004785;cg15315630;cg24757825	13914	1	35497423	35497523	101	ZMYM6;ZMYM6	NM_007167;NM_007167	5'UTR;1stExon	5'UTR;1stExon	chr1:35497121-35497587	Island	0.0251954	0.0165743	0.0430805	0.019596	0.0250014	0.0471792	0.0163165	0.0246316	0.0477817
cg08142775	13915	1	35497655	35497655	1	ZMYM6	NM_007167	TSS200	TSS200	chr1:35497121-35497587	S_Shore	0.02899	0.0115346	0.0247616	0.0245994	0.0145409	0.0556732	0.0324303	0.0168499	0.0297247
cg23534651	13923	1	35542261	35542261	1	ZMYM1	NM_001289088	5'UTR	5'UTR	chr1:35544927-35545303	N_Shelf	0.710563	0.658588	0.634417	0.641013	0.727069	0.607732	0.65496	0.576915	0.676379
cg07992453	13925	1	35543507	35543507	1	ZMYM1;ZMYM1;ZMYM1;ZMYM1;ZMYM1	NM_024772;NM_001289089;NM_001289091;NM_001289090;NM_001289088	TSS1500;TSS1500;TSS1500;TSS1500;5'UTR	TSS1500;5'UTR	chr1:35544927-35545303	N_Shore	0.748081	0.971182	0.896187	0.824228	0.937632	0.900984	0.764833	0.911366	0.899751
cg13409996	13928	1	35544630	35544630	1	ZMYM1;ZMYM1;ZMYM1;ZMYM1;ZMYM1	NM_024772;NM_001289089;NM_001289091;NM_001289090;NM_001289088	TSS1500;TSS1500;TSS1500;TSS1500;5'UTR	TSS1500;5'UTR	chr1:35544927-35545303	N_Shore	0.700397	0.81066	0.403584	0.613264	0.736868	0.342447	0.698782	0.772156	0.495768
cg05122644;cg08453486	13929	1	35544807	35544810	4	ZMYM1	NM_024772	TSS200	TSS200	chr1:35544927-35545303	N_Shore	0.0313499	0.0153841	0.0304604	0.0217104	0.0302118	0.0336377	0.0234498	0.0327054	0.0361246
cg25910532	13930	1	35544834	35544834	1	ZMYM1;ZMYM1;ZMYM1;ZMYM1;ZMYM1;ZMYM1	NM_024772;NM_001289089;NM_001289091;NM_001289090;NM_001289088;NM_001289088	TSS200;TSS200;TSS200;TSS200;ExonBnd;5'UTR	TSS200;5'UTR;ExonBnd	chr1:35544927-35545303	N_Shore	0.0182612	0.013699	0.0374307	0.0149808	0.0243996	0.0285145	0.0157826	0.0198629	0.0458616
cg16238000;cg23686365	13931	1	35544839	35544887	49	ZMYM1	NM_024772	TSS200	TSS200	chr1:35544927-35545303	N_Shore	0.0605781	0.00357165	0.0219563	0.0467127	0.0106768	0.0149825	0.0358532	0.00304153	0.0147345
cg17448137;cg04576042;cg08876899;cg07243241;cg27303106	13932	1	35545086	35545352	267	ZMYM1	NM_024772	5'UTR	5'UTR	chr1:35544927-35545303	Island	0.0411526	0.0256036	0.0510032	0.0379442	0.0465606	0.056138	0.0479505	0.0361134	0.0600071
cg00913818	13933	1	35549012	35549012	1	ZMYM1	NM_024772	5'UTR	5'UTR	chr1:35544927-35545303	S_Shelf	0.930432	0.989843	0.968425	0.911185	0.93351	0.934549	0.927941	0.963604	0.950525
cg03167369;cg09119797;cg20704215;cg24344221;cg01425479;cg14781541	13955	1	35658023	35658518	496	SFPQ	NM_005066	1stExon	1stExon	chr1:35657467-35658811	Island	0.0178471	0.0163075	0.0362932	0.0197209	0.0181487	0.0362706	0.0149908	0.0152829	0.0371449
cg02669807	13956	1	35658614	35658614	1	SFPQ	NM_005066	1stExon	1stExon	chr1:35657467-35658811	Island	0.0050156	0.00423441	0.0176796	0.00919569	1e-06	0.0174528	0.00535199	0.00179401	0.0190016
cg11730961	13957	1	35658733	35658733	1	SFPQ;SFPQ	NM_005066;NM_005066	1stExon;5'UTR	5'UTR;1stExon	chr1:35657467-35658811	Island	0.0106964	0.00347667	0.0326844	0.0056637	0.00980742	0.0322874	0.00389247	0.00652107	0.0282641
cg20800296;cg03728813;cg05793409;cg23731054;cg15486282	13958	1	35658766	35658900	135	SFPQ	NM_005066	TSS200	TSS200	chr1:35657467-35658811	Island	0.0106985	0.00471957	0.0158361	0.00647424	0.00943505	0.0200023	0.0052812	0.00968406	0.0136367
cg26011188;cg14314614	13973	1	35734376	35734404	29	ZMYM4	NM_005095	TSS200	TSS200	chr1:35734223-35734855	Island	0.0208187	0.010041	0.0394319	0.0205499	0.0284766	0.0346088	0.0190444	0.0278311	0.036419
cg05810096	13974	1	35734604	35734604	1	ZMYM4;ZMYM4	NM_005095;NM_005095	1stExon;5'UTR	5'UTR;1stExon	chr1:35734223-35734855	Island	0.0711199	0.0252139	0.0831135	0.0412571	0.0515354	0.0949238	0.0424291	0.0446041	0.0874222
cg13952825;cg24940583	14024	1	36020714	36020939	226	KIAA0319L	NM_024874	5'UTR	5'UTR	chr1:36022680-36023834	N_Shore	0.0965401	0.494975	0.408744	0.127131	0.686368	0.394711	0.0901946	0.663054	0.433695
cg00234370	14025	1	36021674	36021674	1	KIAA0319L	NM_024874	5'UTR	5'UTR	chr1:36022680-36023834	N_Shore	0.640978	0.715689	0.413347	0.602922	0.609806	0.333328	0.554805	0.681719	0.395234
cg15097913	14026	1	36021962	36021962	1	KIAA0319L;NCDN;NCDN;NCDN	NM_024874;NM_001014841;NM_014284;NM_001014839	5'UTR;TSS1500;TSS1500;TSS1500	TSS1500;5'UTR	chr1:36022680-36023834	N_Shore	0.9282	0.970724	0.87565	0.90282	0.887675	0.86087	0.904762	0.914005	0.883675
cg14181387	14027	1	36022775	36022775	1	NCDN;KIAA0319L;NCDN;NCDN	NM_001014841;NM_024874;NM_014284;NM_001014839	TSS1500;5'UTR;TSS1500;TSS1500	TSS1500;5'UTR	chr1:36022680-36023834	Island	0.117389	0.0729844	0.137011	0.0676199	0.0663631	0.135399	0.0658515	0.0567758	0.109132
cg26260588	14028	1	36023025	36023025	1	NCDN;KIAA0319L;NCDN;KIAA0319L;NCDN	NM_001014841;NM_024874;NM_014284;NM_024874;NM_001014839	TSS1500;5'UTR;TSS1500;1stExon;TSS1500	TSS1500;5'UTR;1stExon	chr1:36022680-36023834	Island	0.00409551	0.00750614	0.0103534	0.0105304	0.0166877	0.0261628	0.00829687	0.0193256	0.0200803
cg26669410;cg11472064;cg08378356	14029	1	36023134	36023154	21	NCDN;NCDN;NCDN;KIAA0319L	NM_001014841;NM_014284;NM_001014839;NM_024874	TSS1500;TSS1500;TSS1500;TSS200	TSS1500;TSS200	chr1:36022680-36023834	Island	0.0143732	0.00509776	0.0313971	0.0115756	0.0207224	0.0376434	0.010171	0.0177804	0.0498122
cg19841187;cg10905247	14030	1	36023221	36023225	5	KIAA0319L;NCDN;NCDN;NCDN	NM_024874;NM_001014841;NM_014284;NM_001014839	TSS200;TSS200;TSS200;TSS200	TSS200	chr1:36022680-36023834	Island	0.00448907	0.005593	0.0262312	0.0156897	0.00646022	0.0269635	0.00343207	0.00568134	0.0223184
cg07905888;cg00276532;cg12106731	14031	1	36023245	36023279	35	NCDN;NCDN;KIAA0319L;NCDN	NM_014284;NM_001014841;NM_024874;NM_001014839	TSS200;TSS200;TSS1500;TSS200	TSS1500;TSS200	chr1:36022680-36023834	Island	0.0231383	0.0105689	0.0304054	0.0173003	0.0214381	0.0409997	0.0159271	0.0196992	0.0354833
cg27564656;cg10398408;cg02711976;cg19524049	14032	1	36023414	36023720	307	NCDN;NCDN;NCDN;KIAA0319L;NCDN;NCDN;NCDN	NM_014284;NM_001014839;NM_001014839;NM_024874;NM_014284;NM_001014841;NM_001014841	1stExon;5'UTR;1stExon;TSS1500;5'UTR;1stExon;5'UTR	TSS1500;5'UTR;1stExon	chr1:36022680-36023834	Island	0.0794302	0.104657	0.147322	0.0742528	0.065271	0.14157	0.0749485	0.0750324	0.129904
cg10709343;cg18881764;cg16015113	14033	1	36023892	36024366	475	KIAA0319L;NCDN;NCDN;NCDN	NM_024874;NM_014284;NM_001014841;NM_001014839	TSS1500;Body;5'UTR;Body	TSS1500;5'UTR;Body	chr1:36022680-36023834	S_Shore	0.258198	0.100115	0.158206	0.256079	0.11989	0.186211	0.28482	0.115207	0.185159
cg14772955;cg15272684	14034	1	36024404	36024473	70	KIAA0319L;NCDN;NCDN;NCDN	NM_024874;NM_014284;NM_001014841;NM_001014839	TSS1500;Body;5'UTR;Body	TSS1500;5'UTR;Body	chr1:36022680-36023834	S_Shore	0.516142	0.551029	0.409902	0.49041	0.592677	0.404375	0.607389	0.614768	0.420031
cg19587534;cg15047582;cg09364688	14046	1	36038775	36038877	103	TFAP2E	NM_178548	TSS200	TSS200	chr1:36038927-36040051	N_Shore	0.0444344	0.0391221	0.0683624	0.0321718	0.0584624	0.0801636	0.0359756	0.0917144	0.0799473
cg26372517;cg01101380	14047	1	36039159	36039173	15	TFAP2E;TFAP2E	NM_178548;NM_178548	5'UTR;1stExon	5'UTR;1stExon	chr1:36038927-36040051	Island	0.0238835	0.0232841	0.0223303	0.0425239	0.0353978	0.0314289	0.0487059	0.0870011	0.0365726
cg24838391	14068	1	36106988	36106988	1	PSMB2	NM_002794	1stExon	1stExon	chr1:36106969-36107261	Island	0.0335796	0.0259823	0.057955	0.0548963	0.0338287	0.0730179	0.0321852	0.0276133	0.0918183
cg00986762;cg09070503	14069	1	36107072	36107132	61	PSMB2;PSMB2	NM_002794;NM_002794	1stExon;5'UTR	5'UTR;1stExon	chr1:36106969-36107261	Island	0.0190288	0.0125584	0.0288007	0.0172872	0.0260056	0.0307004	0.0198195	0.0195122	0.0298743
cg18323922	14070	1	36107203	36107203	1	PSMB2	NM_002794	TSS200	TSS200	chr1:36106969-36107261	Island	0.0192393	0.00684366	0.0371005	0.0119093	0.00484801	0.0272034	0.00949642	1e-06	0.0342199
cg00284249	14071	1	36107245	36107245	1	PSMB2;PSMB2;PSMB2	NM_002794;NM_002794;NM_001199779	1stExon;5'UTR;TSS200	TSS200;5'UTR;1stExon	chr1:36106969-36107261	Island	0.00288196	0.0126755	0.0264348	0.0141663	0.00580478	0.0165799	0.0177572	0.00880949	0.0141987
cg11254582;cg17948627	14072	1	36107260	36107295	36	PSMB2	NM_002794	TSS200	TSS200	chr1:36106969-36107261	Island	0.0215431	0.0131628	0.0325355	0.0147594	0.0183127	0.0191651	0.00654053	0.0165917	0.0248854
cg27180860;cg02703525	14089	1	36183155	36183285	131	C1orf216	NM_152374	5'UTR	5'UTR	chr1:36184248-36184774	N_Shore	0.89158	0.960519	0.861885	0.884999	0.94172	0.873563	0.898464	0.921234	0.878936
cg07093915;cg05312965;cg17369438;cg26235710;cg16144447	14090	1	36184400	36184773	374	C1orf216;C1orf216	NM_152374;NM_152374	1stExon;5'UTR	5'UTR;1stExon	chr1:36184248-36184774	Island	0.0457469	0.0327982	0.0658647	0.0496001	0.101784	0.0729533	0.0489241	0.0885497	0.0656442
cg08895440;cg22369954	14091	1	36184853	36184863	11	C1orf216	NM_152374	TSS200	TSS200	chr1:36184248-36184774	S_Shore	0.171387	0.618012	0.285961	0.117843	0.691841	0.222091	0.16842	0.7231	0.305655
cg21474509;cg25109252	14105	1	36235489	36235538	50	CLSPN;CLSPN	NM_022111;NM_022111	5'UTR;1stExon	5'UTR;1stExon	chr1:36234924-36235800	Island	0.0283706	0.0146713	0.0391959	0.0310011	0.02409	0.0507242	0.0200721	0.0173359	0.0422398
cg23413449;cg21394787;cg07807957;cg04263115;cg26190281	14106	1	36235582	36235743	162	CLSPN;CLSPN	NM_001190481;NM_022111	TSS200;TSS200	TSS200	chr1:36234924-36235800	Island	0.024837	0.0142384	0.0399493	0.0290145	0.0231861	0.0496403	0.0261034	0.0206861	0.0420866
cg24867146;cg18580491	14114	1	36273870	36273890	21	EIF2C4;EIF2C4	NM_017629;NM_017629	5'UTR;1stExon	5'UTR;1stExon	chr1:36273499-36274461	Island	0.0530482	0.0136619	0.0391208	0.138279	0.0272589	0.0829607	0.120967	0.0264524	0.0608193
cg06561166	14130	1	36348629	36348629	1	EIF2C1	NM_012199	TSS200	TSS200	chr1:36348501-36349731	Island	0.0650456	0.0289461	0.0451296	0.0354824	0.0835916	0.0554882	0.0464996	0.0630279	0.0546271
cg01799338;cg27026509;cg11582116	14131	1	36348937	36348991	55	EIF2C1;EIF2C1	NM_012199;NM_012199	1stExon;5'UTR	5'UTR;1stExon	chr1:36348501-36349731	Island	0.0712239	0.0339456	0.078743	0.0485372	0.0524446	0.118361	0.0567554	0.0364162	0.125916
cg14230917	14140	1	36396676	36396676	1	AGO3;AGO3	NM_177422;NM_024852	TSS200;TSS200	TSS200	chr1:36396249-36397262	Island	0.0349092	0.0137106	0.0314178	0.0277301	0.0240229	0.0432991	0.0164927	0.0175653	0.0380238
cg12958612;cg14669906;cg06765909;cg03397389;cg07248951	14141	1	36396761	36397042	282	AGO3;AGO3;AGO3;AGO3	NM_024852;NM_177422;NM_024852;NM_177422	5'UTR;1stExon;1stExon;5'UTR	5'UTR;1stExon	chr1:36396249-36397262	Island	0.041037	0.0293574	0.0534706	0.0292094	0.0335695	0.055817	0.0312448	0.0293879	0.0608909
cg11089071	14142	1	36397261	36397261	1	EIF2C3;EIF2C3	NM_177422;NM_024852	5'UTR;Body	5'UTR;Body	chr1:36396249-36397262	Island	0.0339582	0.0154538	0.0441774	0.038179	0.0445137	0.0575599	0.0318853	0.0296648	0.0490563
cg21837323	14143	1	36397936	36397936	1	EIF2C3;EIF2C3	NM_177422;NM_024852	5'UTR;Body	5'UTR;Body	chr1:36396249-36397262	S_Shore	0.819858	0.803746	0.922241	0.774844	0.863903	0.900688	0.753391	0.764178	0.931246
cg21498511	14144	1	36399693	36399693	1	AGO3;AGO3	NM_177422;NM_024852	5'UTR;Body	5'UTR;Body	chr1:36396249-36397262	S_Shelf	0.753927	0.485174	0.493152	0.761356	0.68874	0.635924	0.738094	0.755303	0.709648
cg05416591	14145	1	36400966	36400966	1	AGO3;AGO3	NM_177422;NM_024852	5'UTR;Body	5'UTR;Body	chr1:36396249-36397262	S_Shelf	0.895298	0.751181	0.874452	0.82053	0.894999	0.9244	0.873048	0.896327	0.979011
cg19644018;cg24813212;cg25060657	14162	1	36549719	36549740	22	TEKT2;TEKT2	NM_014466;NM_014466	5'UTR;1stExon	5'UTR;1stExon	chr1:36549554-36549965	Island	0.134058	0.122666	0.120636	0.102445	0.139962	0.123352	0.126514	0.105133	0.130491
cg06814637;cg12277532;cg07952773;cg01140690	14166	1	36554277	36554446	170	ADPRHL2	NM_017825	TSS200	TSS200	chr1:36554325-36554955	Island	0.16519	0.0218076	0.0774694	0.14957	0.0512404	0.0697645	0.160191	0.0715677	0.075887
cg11703404	14167	1	36554625	36554625	1	ADPRHL2	NM_017825	1stExon	1stExon	chr1:36554325-36554955	Island	0.00208773	0.0100139	0.0106148	0.0051789	0.00914743	0.0107329	0.00595697	0.00975489	0.00540307
cg09030398	14200	1	36611161	36611161	1	TRAPPC3;TRAPPC3;TRAPPC3;TRAPPC3;TRAPPC3;TRAPPC3;TRAPPC3	NR_073097;NR_073098;NM_014408;NM_001270897;NM_001270894;NM_001270896;NM_001270895	Body;Body;Body;Body;Body;5'UTR;5'UTR	5'UTR;Body	chr1:36614855-36615462	N_Shelf	0.960576	0.968433	0.950643	0.904796	0.966335	0.913303	0.942712	0.968084	0.937268
cg16705481;cg12605679	14202	1	36615026	36615054	29	TRAPPC3;TRAPPC3	NM_014408;NM_014408	1stExon;5'UTR	5'UTR;1stExon	chr1:36614855-36615462	Island	0.00630374	0.00667157	0.0242567	0.00236949	0.00692353	0.0169183	0.00417945	0.0168206	0.0123967
cg09763865;cg24626850;cg11693425	14203	1	36615143	36615253	111	TRAPPC3	NM_014408	TSS200	TSS200	chr1:36614855-36615462	Island	0.0131376	0.0141701	0.0292955	0.0170845	0.0158982	0.0447672	0.0166441	0.0146369	0.0410952
cg04618494	14204	1	36615307	36615307	1	TRAPPC3;TRAPPC3;TRAPPC3;TRAPPC3;TRAPPC3;TRAPPC3;TRAPPC3	NM_014408;NM_001270897;NM_001270896;NM_001270894;NR_073097;NR_073098;NM_001270895	TSS200;TSS200;TSS200;TSS200;TSS200;TSS200;5'UTR	TSS200;5'UTR	chr1:36614855-36615462	Island	0.0169246	0.015682	0.0379735	0.0110733	0.0175775	0.042542	0.00814906	0.0107009	0.0395212
cg11164347	14205	1	36615446	36615446	1	TRAPPC3;TRAPPC3;TRAPPC3;TRAPPC3;TRAPPC3;TRAPPC3;TRAPPC3	NM_014408;NM_001270897;NM_001270896;NM_001270894;NR_073097;NR_073098;NM_001270895	TSS1500;TSS1500;TSS1500;TSS1500;TSS1500;TSS1500;5'UTR	TSS1500;5'UTR	chr1:36614855-36615462	Island	0.0178153	0.0201553	0.050017	0.0101518	0.00833154	0.0518447	0.00831885	0.0196284	0.0573784
cg01174827	14207	1	36615864	36615864	1	TRAPPC3;TRAPPC3;TRAPPC3;TRAPPC3;TRAPPC3;TRAPPC3;TRAPPC3	NM_014408;NM_001270897;NM_001270896;NM_001270894;NR_073097;NR_073098;NM_001270895	TSS1500;TSS1500;TSS1500;TSS1500;TSS1500;TSS1500;5'UTR	TSS1500;5'UTR	chr1:36614855-36615462	S_Shore	0.555378	0.59387	0.596085	0.443055	0.669616	0.560787	0.539501	0.618908	0.582767
cg00238470	14209	1	36616845	36616845	1	TRAPPC3	NM_001270895	5'UTR	5'UTR	chr1:36614855-36615462	S_Shore	0.420678	0.16678	0.153163	0.465031	0.419637	0.18606	0.405756	0.310991	0.160101
cg22066241	14213	1	36621142	36621142	1	MAP7D1;MAP7D1;MAP7D1;TRAPPC3	NM_018067;NM_001286366;NM_001286365;NM_001270895	TSS1500;TSS1500;TSS1500;5'UTR	TSS1500;5'UTR	chr1:36621451-36622310	N_Shore	0.0317372	0.0645157	0.043493	0.0296503	0.121687	0.0787658	0.0322652	0.103285	0.0632288
cg14436461;cg09302120;cg23702073	14215	1	36621788	36621802	15	MAP7D1;MAP7D1;MAP7D1;MAP7D1;MAP7D1;MAP7D1;TRAPPC3	NM_018067;NM_001286366;NM_001286365;NM_018067;NM_001286366;NM_001286365;NM_001270895	5'UTR;5'UTR;5'UTR;1stExon;1stExon;1stExon;TSS200	TSS200;5'UTR;1stExon	chr1:36621451-36622310	Island	0.117216	0.0629545	0.131979	0.110397	0.0591857	0.128289	0.113724	0.0778231	0.140968
cg00115101;cg24458400;cg09806633;cg16956745;cg07662150	14244	1	36689877	36689942	66	THRAP3	NM_005119	TSS200	TSS200	chr1:36689759-36690087	Island	0.0199865	0.0100314	0.0253849	0.00915414	0.0136441	0.0321692	0.0129856	0.0157247	0.0311445
cg10376058	14245	1	36690068	36690068	1	THRAP3;THRAP3	NM_005119;NM_005119	1stExon;5'UTR	5'UTR;1stExon	chr1:36689759-36690087	Island	0.0168707	0.028396	0.00976854	0.0122205	0.00808341	0.0154739	0.00260569	1e-06	0.0180199
cg04936062;cg04213101	14246	1	36690116	36690560	445	THRAP3	NM_005119	5'UTR	5'UTR	chr1:36689759-36690087	S_Shore	0.00656153	0.00153394	0.0205212	0.00368386	0.00425586	0.0206108	0.00362454	0.00557538	0.0202831
cg25764695	14247	1	36692491	36692491	1	THRAP3	NM_005119	5'UTR	5'UTR	chr1:36689759-36690087	S_Shelf	0.920015	0.951474	0.899067	0.892539	0.877024	0.845258	0.863934	0.897924	0.918166
cg19373545;cg17710804	14266	1	36771793	36771844	52	C1orf113;C1orf113	NM_024676;NM_001162530	TSS1500;TSS200	TSS1500;TSS200	chr1:36771830-36773009	Island	0.199158	0.511625	0.218385	0.0995395	0.488331	0.192861	0.13626	0.530372	0.308027
cg05966983;cg08349306;cg04191437;cg26893197	14268	1	36772666	36772696	31	C1orf113;C1orf113	NM_024676;NM_001162530	TSS200;Body	TSS200;Body	chr1:36771830-36773009	Island	0.00605091	0.0103097	0.0303526	0.0152812	0.0065877	0.0378226	0.0146945	0.0184567	0.0373055
cg00573880;cg17960769	14269	1	36772749	36772837	89	C1orf113;C1orf113;C1orf113	NM_024676;NM_024676;NM_001162530	5'UTR;1stExon;Body	5'UTR;1stExon;Body	chr1:36771830-36773009	Island	0.0159541	0.0323166	0.0396777	0.0130171	0.0349089	0.0390584	0.0144458	0.0603855	0.045811
cg02805356	14283	1	36789388	36789388	1	EVA1B;EVA1B;EVA1B	NM_018166;NM_001304762;NR_130899	5'UTR;TSS200;TSS200	TSS200;5'UTR	chr1:36786500-36789402	Island	0.00491125	0.0259567	0.0370208	0.0103337	0.0198683	0.0528229	0.0117939	0.0150952	0.0510418
cg18238858;cg14023023	14284	1	36789390	36789401	12	FAM176B	NM_018166	5'UTR	5'UTR	chr1:36786500-36789402	Island	0.00937357	0.00850764	0.015125	0.010746	0.0117888	0.0211137	0.00463418	0.00468412	0.0258073
cg08452766	14285	1	36789496	36789496	1	FAM176B;FAM176B	NM_018166;NM_018166	1stExon;5'UTR	5'UTR;1stExon	chr1:36786500-36789402	S_Shore	0.251227	0.116037	0.251413	0.131137	0.0523039	0.167067	0.212983	0.136131	0.25664
cg22090115	14286	1	36789768	36789768	1	EVA1B;EVA1B;EVA1B	NM_001304762;NR_130899;NM_018166	TSS1500;TSS1500;TSS200	TSS1500;TSS200	chr1:36786500-36789402	S_Shore	0.339355	0.0204867	0.0248482	0.205563	0.00917825	0.0321109	0.276057	0.0266846	0.0266942
cg15095906	14287	1	36789786	36789786	1	FAM176B	NM_018166	TSS200	TSS200	chr1:36786500-36789402	S_Shore	0.386838	0.145277	0.0771395	0.196616	0.105726	0.0715525	0.297129	0.287531	0.0610568
cg03407907	14288	1	36789842	36789842	1	EVA1B;EVA1B;EVA1B	NM_001304762;NR_130899;NM_018166	TSS1500;TSS1500;TSS200	TSS1500;TSS200	chr1:36786500-36789402	S_Shore	0.372669	0.0272546	0.052084	0.266657	0.0239279	0.0578545	0.287005	0.0743697	0.0540386
cg03507534	14289	1	36789937	36789937	1	FAM176B	NM_018166	TSS200	TSS200	chr1:36786500-36789402	S_Shore	0.324188	0.326633	0.252099	0.252429	0.121539	0.138797	0.323765	0.371635	0.179872
cg02711479	14322	1	36849024	36849024	1	STK40	NM_032017	5'UTR	5'UTR	chr1:36851089-36851873	N_Shelf	0.936415	0.980175	0.9665	0.896972	0.978634	0.943735	0.932992	0.946535	0.960623
cg00358660;cg01888206;cg07789552	14323	1	36850740	36851195	456	STK40	NM_032017	5'UTR	5'UTR	chr1:36851089-36851873	Island	0.0221334	0.00750701	0.0251058	0.0110624	0.0184308	0.0302002	0.0164966	0.0121388	0.0316932
cg03969070;cg06928982;cg22428023;cg07787248;cg19809977	14324	1	36851558	36851672	115	STK40	NM_032017	TSS200	TSS200	chr1:36851089-36851873	Island	0.155082	0.117786	0.164472	0.133335	0.133642	0.167905	0.136394	0.139004	0.172875
cg01773061;cg08168306;cg04158115	14331	1	36863007	36863305	299	LSM10	NM_032881	5'UTR	5'UTR	chr1:36863211-36863603	Island	0.0266104	0.00659308	0.0272697	0.0257161	0.0189949	0.0396096	0.0181962	0.0118927	0.0364533
cg15387272;cg13962513;cg00648152;cg07175367;cg23069677;cg22690046;cg12781547	14332	1	36863509	36863692	184	LSM10	NM_032881	TSS200	TSS200	chr1:36863211-36863603	Island	0.0830062	0.0255019	0.0472274	0.076585	0.0243776	0.0531241	0.081724	0.0325989	0.0552157
cg08878450	14356	1	36915864	36915864	1	OSCP1;OSCP1	NM_145047;NM_206837	1stExon;1stExon	1stExon	chr1:36915796-36916324	Island	0.813848	0.837371	0.674706	0.503059	0.660279	0.463545	0.826245	0.857699	0.684319
cg14912727;cg16583330;cg10035922	14357	1	36916005	36916039	35	OSCP1;OSCP1;OSCP1;OSCP1	NM_145047;NM_206837;NM_145047;NM_206837	1stExon;5'UTR;5'UTR;1stExon	5'UTR;1stExon	chr1:36915796-36916324	Island	0.079017	0.0290673	0.0600499	0.0481512	0.0397004	0.0595313	0.08386	0.0339426	0.0610711
cg00578252;cg11798976;cg15725228;cg09662887;cg06367472;cg12630409	14358	1	36916159	36916195	37	OSCP1;OSCP1	NM_145047;NM_206837	TSS200;TSS200	TSS200	chr1:36915796-36916324	Island	0.0238315	0.0163911	0.0497922	0.0308783	0.0220598	0.0458057	0.0365237	0.040852	0.0431752
cg08624588	14364	1	36929749	36929749	1	MRPS15	NM_031280	1stExon	1stExon	chr1:36929414-36930131	Island	0.0197627	0.00812819	0.0251057	0.0152817	0.0155353	0.0246527	0.0402181	0.0138972	0.0310117
cg01430725	14365	1	36930006	36930006	1	MRPS15;MRPS15	NM_031280;NM_031280	5'UTR;1stExon	5'UTR;1stExon	chr1:36929414-36930131	Island	0.0368365	0.0163093	0.0508126	0.0280654	0.0239706	0.0764322	0.0268911	0.018258	0.0823226
cg23814129;cg16699316;cg08198370;cg03588486;cg00248935	14366	1	36930061	36930185	125	MRPS15	NM_031280	TSS200	TSS200	chr1:36929414-36930131	Island	0.0112691	0.00940347	0.0266705	0.0064724	0.0151631	0.0322955	0.0115374	0.0147084	0.0315067
cg20168230	14515	1	37499649	37499649	1	GRIK3	NM_000831	1stExon	1stExon	chr1:37498377-37500624	Island	0.0806041	0.0134859	0.040248	0.214567	0.0282191	0.101961	0.180389	0.0240168	0.0502267
[truncated: 55,624 more rows]
