# Supplementary material for: Epigenomic regulation of neural crest differentiation in human-induced pluripotent stem cells
Source: iScience. 2026 May 22;29(6):115993. doi: 10.1016/j.isci.2026.115993 (PMC13224019; doi:10.1016/j.isci.2026.115993)
Supplement: Table S8. Genes that transitioned from a highly methylated state (β > 0.4) in iPSCs to a demethylated state (β < 0.1) in cNCCs [file mmc9.xlsx]

## Sheet: Table S8
Table S8. Genes that transitioned from a highly methylated state (β > 0.4) in iPSCs to a demethylated state (β < 0.1) in cNCCs.
TargetID	GB	CHR	start	end	length	UCSC_RefGene_Name	UCSC_RefGene_Accession	UCSC_RefGene_Group	group_type	UCSC_CpG_Islands_Name	Relation_to_UCSC_CpG_Island	414C2 iPSC	414C2 cNCC	414C2 tNCC	604A3 iPSC	604A3 cNCC	604A3 tNCC	201B7 iPSC	201B7 cNCC	201B7 tNCC
cg21197219;cg15223429	2167	1	3374906	3375024	119	ARHGEF16	NM_014448	5'UTR	5'UTR	chr1:3370905-3371683	S_Shelf	0.765675	0.0994153	0.2247	0.752758	0.040409	0.314914	0.796194	0.0781544	0.224684
cg19180348;cg25730859	5550	1	11863898	11863974	77	MTHFR	NM_005957	5'UTR	5'UTR	chr1:11865462-11866566	N_Shore	0.496857	0.0130118	0.153991	0.448584	0.00552448	0.187814	0.430943	0.00869678	0.141623
cg21005438;cg11741753;cg19505659;cg25469418	6435	1	15541182	15541349	168	TMEM51;TMEM51;TMEM51;TMEM51	NM_001136218;NM_018022;NM_001136216;NM_001136217	5'UTR;5'UTR;5'UTR;5'UTR	5'UTR	chr1:15541181-15541447	Island	0.81078	0.0198209	0.225164	0.819092	0.0335449	0.31449	0.772927	0.0477455	0.230315
cg14304787	8300	1	19972777	19972777	1	NBL1;NBL1;MINOS1-NBL1;MINOS1-NBL1;NBL1;NBL1;NBL1;NBL1;NBL1;NBL1	NM_001204086;NM_001278166;NM_001204089;NM_001204088;NM_001278164;NM_182744;NM_001278165;NM_001204084;NM_005380;NM_001204085	Body;TSS1500;5'UTR;Body;5'UTR;Body;5'UTR;5'UTR;5'UTR;5'UTR	TSS1500;5'UTR;Body	chr1:19970255-19971923	S_Shore	0.539634	0.0660768	0.423201	0.573579	0.0344253	0.443377	0.479555	0.0902696	0.408719
cg00594099;cg17110920	11537	1	27893886	27893925	40	AHDC1	NM_001029882	5'UTR	5'UTR	chr1:27894927-27895524	N_Shore	0.717964	0.023526	0.0739944	0.738084	0.0525993	0.152908	0.784014	0.0830105	0.0560972
cg13375463	11540	1	27899025	27899025	1	AHDC1	NM_001029882	5'UTR	5'UTR	chr1:27901660-27902688	N_Shelf	0.422558	0.0130653	0.0616597	0.522133	0.0254876	0.0516342	0.416861	0.014122	0.0377153
cg10610196	14842	1	38465296	38465296	1	FHL3;FHL3	NM_001243878;NM_004468	5'UTR;5'UTR	5'UTR	chr1:38461584-38461988	S_Shelf	0.705161	0.00291219	0.328765	0.6546	0.0141492	0.243348	0.604633	0.0136421	0.340196
cg15759482	14843	1	38465830	38465830	1	FHL3;FHL3	NM_001243878;NM_004468	5'UTR;5'UTR	5'UTR	chr1:38461584-38461988	S_Shelf	0.467684	0.0201581	0.414265	0.49457	0.0206386	0.467269	0.428948	0.0246266	0.371384
cg22435441	15852	1	41487408	41487408	1	SLFNL1;SLFNL1;SLFNL1	NM_144990;NM_144990;NM_001168247	1stExon;5'UTR;TSS200	TSS200;5'UTR;1stExon	chr1:41483418-41483693	S_Shelf	0.50912	0.0046757	0.31832	0.43195	0.0255615	0.296521	0.437865	0.00632667	0.297494
cg06205476	17192	1	45138266	45138266	1	TMEM53;TMEM53;TMEM53;TMEM53	NM_001300748;NM_001300747;NM_024587;NM_001300746	Body;Body;Body;5'UTR	5'UTR;Body	chr1:45139770-45140584	N_Shore	0.569315	0.0221648	0.315209	0.494324	0.0339256	0.270231	0.448763	0.0107324	0.289942
cg22741248;cg12492197;cg04625834	17285	1	45272979	45273055	77	BTBD19;TCTEX1D4	NM_001136537;NM_001013632	TSS1500;TSS200	TSS1500;TSS200	chr1:45271679-45272318	S_Shore	0.663783	0.0165728	0.309671	0.655891	0.062917	0.362303	0.523712	0.0253056	0.306901
cg09292826;cg03434029;cg09400475	17287	1	45274032	45274055	24	TCTEX1D4;BTBD19	NM_001013632;NM_001136537	TSS1500;TSS200	TSS1500;TSS200	chr1:45271679-45272318	S_Shore	0.511678	0.0277289	0.196422	0.447308	0.0534433	0.269637	0.426771	0.0395037	0.181951
cg23086720	23623	1	84767324	84767324	1	SAMD13;SAMD13;SAMD13;SAMD13	NM_001134663;NM_001134664;NM_001134663;NM_001010971	1stExon;TSS1500;5'UTR;Body	TSS1500;5'UTR;1stExon;Body	chr1:84764108-84764906	S_Shelf	0.581055	0.0139369	0.0352595	0.462865	0.0539074	0.0655675	0.475678	0.0303729	0.0292037
cg00394712	30110	1	145589534	145589534	1	NUDT17	NM_001012758	TSS200	TSS200	chr1:145589135-145589535	Island	0.515981	0.0669373	0.117878	0.474754	0.0463716	0.113638	0.455187	0.078892	0.0774681
cg14955420;cg24821877	31241	1	151298750	151298780	31	PI4KB;PI4KB;PI4KB;PI4KB	NM_002651;NM_001198775;NM_001198773;NM_001198774	5'UTR;5'UTR;5'UTR;5'UTR	5'UTR	chr1:151300522-151300724	N_Shore	0.833747	0.0234938	0.200478	0.752754	0.0319336	0.199295	0.791521	0.0741677	0.253089
cg25015436	33266	1	156056101	156056101	1	LMNA	NM_001282625	5'UTR	5'UTR	chr1:156052072-156052803	S_Shelf	0.881704	0.00619346	0.470742	0.896906	0.0173357	0.591223	0.841436	0.00192136	0.424962
cg05570009	41333	1	201139713	201139713	1	TMEM9	NM_001288564	5'UTR	5'UTR	chr1:201139874-201140504	N_Shore	0.454241	0.00683547	0.128829	0.506033	0.0189418	0.106753	0.520025	0.0104033	0.194459
cg15895197;cg05029532;cg22047282;cg05654832	58269	2	27301490	27301651	162	EMILIN1;EMILIN1	NM_007046;NM_007046	1stExon;5'UTR	5'UTR;1stExon	chr2:27305312-27305612	N_Shelf	0.705678	0.0189724	0.350009	0.551414	0.0326199	0.319231	0.691299	0.0301792	0.359048
cg06734169	101021	3	37216510	37216510	1	LRRFIP2;LRRFIP2;LRRFIP2	NM_017724;NM_006309;NM_001134369	5'UTR;5'UTR;5'UTR	5'UTR	chr3:37217053-37218129	N_Shore	0.694143	0.0818017	0.185923	0.649697	0.0290572	0.187194	0.681442	0.0504172	0.210613
cg23654821;cg16643088	101517	3	39188656	39188743	88	CSRNP1	NM_033027	5'UTR	5'UTR	chr3:39186524-39186730	S_Shelf	0.836925	0.019048	0.652147	0.855038	0.0593747	0.67513	0.800205	0.0120337	0.613183
cg13105453	109368	3	73672613	73672613	1	PDZRN3-AS1;PDZRN3	NR_046681;NM_015009	TSS200;Body	TSS200;Body	chr3:73673230-73674375	N_Shore	0.449143	0.00828131	0.120986	0.569027	0.0098879	0.293852	0.542101	0.00543035	0.0952329
cg12102181	117332	3	136468191	136468191	1	STAG1	NM_005862	5'UTR	5'UTR	chr3:136470433-136471923	N_Shelf	0.768164	0.0879207	0.240133	0.816826	0.0938146	0.329564	0.833347	0.0726823	0.194715
cg22453435	134741	4	38667430	38667430	1	FLJ13197;KLF3	NR_026804;NM_016531	TSS1500;5'UTR	TSS1500;5'UTR	chr4:38664649-38666531	S_Shore	0.500594	0.0124743	0.252182	0.518062	0.0699677	0.233541	0.565373	0.0722214	0.223323
cg26118943	159303	5	53816563	53816563	1	SNX18;SNX18;SNX18;SNX18	NM_052870;NM_001145427;NM_052870;NM_001102575	1stExon;Body;3'UTR;Body	1stExon;Body;3'UTR	chr5:53813379-53815306	S_Shore	0.610067	0.0457302	0.111684	0.603954	0.0404019	0.10593	0.483995	0.0188417	0.0989838
cg26650655;cg05948408	164366	5	88178400	88178572	173	MEF2C;MEF2C	NM_001131005;NM_002397	5'UTR;5'UTR	5'UTR	chr5:88179866-88180258	N_Shore	0.412894	0.0737777	0.235228	0.414315	0.0436662	0.251687	0.462356	0.0841749	0.229107
cg16389705	171529	5	139051131	139051131	1	CXXC5	NM_016463	5'UTR	5'UTR	chr5:139047905-139048235	S_Shelf	0.799517	0.00318185	0.328405	0.825176	0.023102	0.437295	0.801507	0.0293486	0.296343
cg18684951	172786	5	141700490	141700490	1	SPRY4;SPRY4	NM_030964;NM_001127496	5'UTR;5'UTR	5'UTR	chr5:141703749-141705023	N_Shelf	0.701836	0.0393811	0.179322	0.681017	0.0649893	0.23302	0.671459	0.0297511	0.173231
cg08880817	183393	6	7909642	7909642	1	TXNDC5;TXNDC5	NM_030810;NM_001145549	Body;5'UTR	5'UTR;Body	chr6:7910087-7911418	N_Shore	0.777503	0.0385125	0.277137	0.747529	0.0602652	0.283082	0.807055	0.0542883	0.295268
cg23594164	190164	6	32160818	32160818	1	GPSM3;GPSM3;GPSM3	NM_001276501;NM_022107;NM_022107	TSS200;ExonBnd;5'UTR	TSS200;5'UTR;ExonBnd	chr6:32163292-32164383	N_Shelf	0.719699	0.00774221	0.304634	0.636131	0.0515508	0.296688	0.681188	0.0249553	0.323614
cg02774282;cg15411840	201368	6	109615419	109615455	37	CCDC162	NR_028595	TSS200	TSS200	chr6:109611449-109612230	S_Shelf	0.851956	0.0976485	0.0763457	0.862675	0.0899261	0.159245	0.815027	0.0207845	0.0324646
cg08390352;cg07012460	212929	7	1127668	1127709	42	GPER1;GPER1;GPER1;C7orf50;C7orf50;C7orf50	NM_001098201;NM_001505;NM_001039966;NM_001134395;NM_032350;NM_001134396	TSS200;5'UTR;5'UTR;Body;Body;Body	TSS200;5'UTR;Body	chr7:1126578-1126910	S_Shore	0.490441	0.0458849	0.0769936	0.533969	0.0822828	0.104896	0.427066	0.0996756	0.103646
cg02043791	249573	8	38322629	38322629	1	FGFR1;FGFR1;FGFR1;FGFR1;FGFR1;FGFR1;FGFR1	NM_023111;NM_015850;NM_023110;NM_023106;NM_023105;NM_023108;NM_023107	5'UTR;5'UTR;5'UTR;5'UTR;5'UTR;5'UTR;5'UTR	5'UTR	chr8:38323719-38324070	N_Shore	0.472185	0.0319858	0.119034	0.635799	0.0555976	0.127616	0.654448	0.0511391	0.12224
cg10605269	257677	8	101321067	101321067	1	RNF19A;RNF19A	NM_183419;NM_001280539	5'UTR;5'UTR	5'UTR	chr8:101321568-101322714	N_Shore	0.494344	0.00924483	0.043144	0.546322	0.00874701	0.0464878	0.526676	0.00335424	0.0324524
cg15586392;cg07769015	264542	8	142238691	142238770	80	SLC45A4	NM_001080431	TSS200	TSS200	chr8:142237037-142237360	S_Shore	0.907686	0.0257733	0.820275	0.893381	0.0422819	0.722685	0.909328	0.0445202	0.817277
cg23911543	264543	8	142238794	142238794	1	SLC45A4;SLC45A4;SLC45A4	NM_001286648;NM_001080431;NM_001286646	TSS200;TSS200;Body	TSS200;Body	chr8:142237037-142237360	S_Shore	0.926975	0.00377842	0.701779	0.919645	0.0023045	0.682563	0.941359	0.00440032	0.68018
cg24910675;cg05452570;cg06388809	280513	9	130616917	130616976	60	ENG;ENG;ENG;ENG	NM_001114753;NM_000118;NM_000118;NM_001114753	5'UTR;1stExon;5'UTR;1stExon	5'UTR;1stExon	chr9:130616619-130616858	S_Shore	0.682767	0.043385	0.312472	0.59318	0.0335789	0.308429	0.586424	0.0366594	0.330975
cg01294582	280514	9	130617057	130617057	1	ENG;ENG	NM_000118;NM_001114753	TSS200;TSS200	TSS200	chr9:130616619-130616858	S_Shore	0.548995	0.0424183	0.283069	0.424302	0.0932059	0.337428	0.445455	0.0574889	0.331868
cg02724317	289093	10	14644114	14644114	1	FAM107B;FAM107B;FAM107B;FAM107B	NM_001282697;NM_001282696;NM_031453;NM_001282695	5'UTR;5'UTR;Body;5'UTR	5'UTR;Body	chr10:14645752-14646705	N_Shore	0.902932	0.0222773	0.694055	0.860279	0.0178697	0.632199	0.867418	0.0194075	0.620773
cg24161464	309995	10	129707097	129707097	1	PTPRE	NM_006504	5'UTR	5'UTR	chr10:129705217-129706237	S_Shore	0.768581	0.0142351	0.223044	0.788857	0.0348308	0.24314	0.763725	0.00928543	0.200002
cg04029159;cg02585906;cg03140412	312330	11	415080	415111	32	SIGIRR;SIGIRR;SIGIRR	NM_001135053;NM_001135054;NM_021805	5'UTR;TSS200;5'UTR	TSS200;5'UTR	chr11:416419-417650	N_Shore	0.757009	0.0359285	0.628137	0.705778	0.0797632	0.70742	0.708868	0.0380087	0.59447
cg16709110	312658	11	796361	796361	1	SLC25A22	NM_024698	TSS200	TSS200	chr11:797640-798544	N_Shore	0.615425	0.0343978	0.208141	0.415536	0.0628085	0.200537	0.555623	0.0310296	0.207624
cg18667648	315184	11	6626577	6626577	1	ILK;ILK;ILK;ILK;ILK	NM_001278442;NM_001014794;NM_004517;NM_001278441;NM_001014795	5'UTR;Body;Body;Body;Body	5'UTR;Body	chr11:6624552-6625073	S_Shore	0.74135	0.0309506	0.605414	0.683971	0.0262617	0.541431	0.738665	0.0250404	0.603114
cg20660775;cg12983679;cg17346098	322650	11	47613458	47613496	39	C1QTNF4	NM_031909	5'UTR	5'UTR	chr11:47611138-47612438	S_Shore	0.789272	0.00523116	0.257988	0.781734	0.023556	0.444538	0.732588	0.0124522	0.255969
cg13633560;cg10788371	331408	11	76380921	76381040	120	LRRC32;LRRC32;LRRC32	NM_001128922;NM_005512;NM_005512	5'UTR;1stExon;5'UTR	5'UTR;1stExon	chr11:76381449-76382295	N_Shore	0.769058	0.0588002	0.459712	0.751562	0.0668253	0.453281	0.718996	0.079622	0.451927
cg24304210	331668	11	77118761	77118761	1	PAK1;PAK1	NM_002576;NM_001128620	5'UTR;5'UTR	5'UTR	chr11:77122736-77123088	N_Shelf	0.693299	0.0416229	0.442701	0.711976	0.0102585	0.406938	0.701508	0.029496	0.445804
cg14706107	333902	11	94801827	94801827	1	SFRS2B;SFRS2B	NM_032102;NM_032102	1stExon;3'UTR	1stExon;3'UTR	chr11:94800243-94801117	S_Shore	0.673407	0.0397309	0.297053	0.571391	0.0149682	0.374649	0.707485	0.0195629	0.339273
cg12829831	363768	12	113661045	113661045	1	TPCN1;TPCN1	NM_001143819;NM_017901	5'UTR;5'UTR	5'UTR	chr12:113659038-113659657	S_Shore	0.595747	0.00822825	0.333766	0.614113	0.0121249	0.34435	0.588562	0.013288	0.327715
cg18386168;cg17930099;cg22873464;cg04132256;cg26217483	382711	13	113655884	113656010	127	MCF2L;MCF2L	NM_024979;NM_001112732	TSS200;Body	TSS200;Body	chr13:113656116-113656379	N_Shore	0.743069	0.0344751	0.162953	0.78386	0.0299228	0.196255	0.75182	0.022035	0.218686
cg22121650;cg21216522	382712	13	113656036	113656041	6	MCF2L;MCF2L;MCF2L	NM_024979;NM_024979;NM_001112732	5'UTR;1stExon;Body	5'UTR;1stExon;Body	chr13:113656116-113656379	N_Shore	0.812172	0.00491095	0.0777118	0.85102	0.0160519	0.128626	0.805433	0.0114676	0.116212
cg24996979	393355	14	74223355	74223355	1	C14orf43;C14orf43	NM_001043318;NM_194278	5'UTR;5'UTR	5'UTR	chr14:74225626-74227209	N_Shelf	0.824214	0.00692691	0.562487	0.787352	0.0167521	0.679434	0.773081	0.00528278	0.490168
cg13271663	412551	15	70387303	70387303	1	TLE3;TLE3;TLE3;TLE3;TLE3;TLE3;TLE3	NM_001282982;NM_001282981;NM_005078;NM_001105192;NM_001282980;NM_001282979;NM_020908	TSS200;Body;Body;Body;Body;Body;Body	TSS200;Body	chr15:70387929-70393206	N_Shore	0.668295	0.00476927	0.0656077	0.730997	0.029998	0.116446	0.786437	0.0189693	0.0604727
cg00018179	413113	15	72521159	72521159	1	PKM;PKM;PKM;PKM;PKM;PKM;PKM	NM_001206799;NM_001206796;NM_002654;NM_001206797;NM_182471;NM_182470;NM_001206798	Body;Body;5'UTR;5'UTR;5'UTR;5'UTR;5'UTR	5'UTR;Body	chr15:72522131-72524238	N_Shore	0.678231	0.0079138	0.0579034	0.649687	0.00728199	0.050382	0.632207	0.030613	0.0328133
cg10698762;cg26390081;cg27594616;cg02193187	421994	16	1583463	1583630	168	TMEM204;TMEM204;IFT140	NM_001256541;NM_024600;NM_014714	5'UTR;TSS200;Body	TSS200;5'UTR;Body	chr16:1583809-1584641	N_Shore	0.944646	0.0767374	0.704173	0.918084	0.0313436	0.688813	0.917044	0.0420485	0.682317
cg03854564;cg09433910;cg10080732	444023	17	1626477	1626575	99	WDR81;WDR81;WDR81	NM_001163811;NM_001163673;NM_152348	TSS1500;Body;5'UTR	TSS1500;5'UTR;Body	chr17:1627745-1629897	N_Shore	0.79319	0.0139962	0.475387	0.779252	0.057548	0.509472	0.763324	0.0215212	0.428865
cg08576979	444787	17	3543341	3543341	1	CTNS;CTNS	NM_004937;NM_001031681	5'UTR;5'UTR	5'UTR	chr17:3539318-3540484	S_Shelf	0.770101	0.0911549	0.14323	0.713249	0.0307036	0.178471	0.630805	0.0718206	0.149872
cg23240026	451825	17	28258647	28258647	1	SSH2;SSH2;EFCAB5	NM_001282130;NM_001282129;NM_001145053	TSS1500;TSS1500;5'UTR	TSS1500;5'UTR	chr17:28256826-28257408	S_Shore	0.507865	0.0101837	0.0894208	0.468011	0.022743	0.0793584	0.548487	0.0218387	0.101263
cg09211105	452985	17	33571673	33571673	1	SLFN5	NM_144975	5'UTR	5'UTR	chr17:33569141-33570527	S_Shore	0.843779	0.0550717	0.188123	0.825148	0.0917451	0.177613	0.808092	0.0646902	0.282019
cg12882572;cg05013507;cg20018022;cg06716730	453624	17	35851204	35851459	256	DUSP14	NM_007026	5'UTR	5'UTR	chr17:35849290-35850483	S_Shore	0.601343	0.00653342	0.119205	0.604953	0.0370893	0.182549	0.541732	0.0102725	0.109558
cg25389328	454565	17	38222062	38222062	1	THRA;THRA	NM_003250;NM_199334	5'UTR;5'UTR	5'UTR	chr17:38219084-38219880	S_Shelf	0.448988	0.0320533	0.0566293	0.430346	0.0203592	0.0851738	0.441943	0.0430045	0.0451396
cg12513025;cg23564931;cg21597480	463133	17	66511045	66511166	122	PRKAR1A;PRKAR1A;PRKAR1A;PRKAR1A;PRKAR1A;PRKAR1A	NM_212471;NM_002734;NM_001276289;NM_212472;NM_001276290;NM_001278433	5'UTR;5'UTR;5'UTR;5'UTR;TSS1500;5'UTR	TSS1500;5'UTR	chr17:66507790-66508956	S_Shelf	0.923624	0.0161393	0.450673	0.860075	0.018857	0.412447	0.901497	0.0263152	0.600082
cg07425204	463134	17	66511183	66511183	1	PRKAR1A;PRKAR1A;PRKAR1A	NM_212471;NM_212472;NM_002734	5'UTR;5'UTR;5'UTR	5'UTR	chr17:66507790-66508956	S_Shelf	0.81174	0.0205079	0.38011	0.796098	0.0144787	0.34758	0.849763	0.0237095	0.492838
cg04797513	463135	17	66511248	66511248	1	PRKAR1A;PRKAR1A;PRKAR1A;PRKAR1A;PRKAR1A;PRKAR1A;PRKAR1A	NM_212471;NM_002734;NM_001276289;NM_212472;NM_001276290;NM_001276289;NM_001278433	5'UTR;5'UTR;5'UTR;5'UTR;TSS1500;ExonBnd;5'UTR	TSS1500;5'UTR;ExonBnd	chr17:66507790-66508956	S_Shelf	0.884639	0.0255346	0.350983	0.859056	0.0302176	0.334378	0.873149	0.0244133	0.396686
cg12900649;cg24757533	465449	17	74494213	74494286	74	RHBDF2;RHBDF2	NM_024599;NM_001005498	5'UTR;5'UTR	5'UTR	chr17:74496992-74497632	N_Shelf	0.554932	0.0626199	0.233333	0.436337	0.0540596	0.267907	0.482055	0.069465	0.264536
cg03190661	466202	17	76126702	76126702	1	TMC8;TMC6	NM_152468;NM_007267	TSS200;5'UTR	TSS200;5'UTR	chr17:76127521-76128406	N_Shore	0.791691	0.0115438	0.465978	0.793382	0.0594186	0.424837	0.752669	0.0316533	0.503155
cg20943461	466203	17	76126886	76126886	1	TMC8;TMC6;TMC8	NM_152468;NM_007267;NM_152468	5'UTR;5'UTR;1stExon	5'UTR;1stExon	chr17:76127521-76128406	N_Shore	0.5343	0.0223798	0.282128	0.544617	0.0420696	0.28865	0.504086	0.0450309	0.300843
cg25652610	483037	19	4648335	4648335	1	TNFAIP8L1;TNFAIP8L1	NM_001167942;NM_152362	5'UTR;5'UTR	5'UTR	chr19:4652103-4652500	N_Shelf	0.810766	0.0277059	0.72303	0.796288	0.0249806	0.735515	0.814555	0.0164764	0.718033
cg03402132	486108	19	11546980	11546980	1	CCDC151;CCDC151;PRKCSH;CCDC151;PRKCSH;PRKCSH;PRKCSH;PRKCSH	NM_145045;NM_001302454;NM_001289102;NM_001302453;NM_001289103;NM_001001329;NM_002743;NM_001289104	TSS1500;TSS1500;1stExon;TSS1500;Body;Body;Body;Body	TSS1500;1stExon;Body	chr19:11545948-11546544	S_Shore	0.490483	0.0401218	0.111596	0.418951	0.0187209	0.107196	0.512289	0.0875077	0.149446
cg11588903	488391	19	17208493	17208493	1	MYO9B;MYO9B	NM_004145;NM_001130065	5'UTR;5'UTR	5'UTR	chr19:17212479-17213332	N_Shelf	0.953377	0.00164207	0.209971	0.944751	0.00880385	0.304024	0.91645	0.00987278	0.255861
cg03551756	492171	19	36268456	36268456	1	ARHGAP33;ARHGAP33	NM_001172630;NM_052948	5'UTR;Body	5'UTR;Body	chr19:36266234-36266622	S_Shore	0.546972	0.0520713	0.204149	0.49136	0.0917863	0.2191	0.452631	0.0552399	0.20454
cg22006825;cg12946660	494440	19	41771771	41771873	103	HNRNPUL1;HNRNPUL1	NM_007040;NM_144732	Body;5'UTR	5'UTR;Body	chr19:41770013-41771113	S_Shore	0.412901	0.0986511	0.127771	0.437208	0.0853914	0.142629	0.558565	0.0715181	0.140221
cg07109923	508979	20	35091317	35091317	1	DLGAP4;DLGAP4;DLGAP4	NM_183006;NM_001042486;NM_014902	Body;5'UTR;Body	5'UTR;Body	chr20:35089448-35089998	S_Shore	0.65895	0.0979946	0.227092	0.402531	0.0538829	0.180029	0.492308	0.0607438	0.185752
cg02310296;cg10505873	511401	20	44637358	44637511	154	MMP9	NM_004994	TSS200	TSS200	chr20:44639135-44639988	N_Shore	0.617915	0.00996659	0.40165	0.622041	0.0381106	0.495242	0.597216	0.0141147	0.40054
cg25214792	525521	22	21369513	21369513	1	P2RX6;P2RX6;MGC16703	NM_001159554;NM_005446;NR_003608	1stExon;1stExon;TSS1500	TSS1500;1stExon	chr22:21368197-21368771	S_Shore	0.676263	0.031462	0.32081	0.649294	0.0191142	0.334418	0.709164	0.0344658	0.336861
cg07855639	530292	22	37959465	37959465	1	CDC42EP1	NM_152243	5'UTR	5'UTR	chr22:37956102-37957926	S_Shore	0.651842	0.048527	0.26978	0.639277	0.0942658	0.290539	0.542894	0.068186	0.236641
cg22773662	531292	22	39899355	39899355	1	MIEF1;MIEF1;MIEF1;MIEF1	NM_001304564;NM_019008;NR_130790;NR_130789	5'UTR;5'UTR;Body;Body	5'UTR;Body	chr22:39898100-39898789	S_Shore	0.869058	0.0468794	0.619599	0.859639	0.0226549	0.663061	0.943409	0.0722221	0.6863
ch.12.1870160F	549227	12	95463242	95463242	1	NR2C1;NR2C1;NR2C1	NM_001032287;NM_001127362;NM_003297	5'UTR;5'UTR;5'UTR	5'UTR	chr12:95466650-95467464	N_Shelf	0.575409	0.0136448	0.0122693	0.518166	0.00101652	0.0233699	0.472256	0.00454371	0.0247786
ch.11.1434436R	549683	11	68667313	68667313	1	MRPL21;MRPL21	NM_181515;NM_181514	5'UTR;Body	5'UTR;Body	chr11:68671107-68671982	N_Shelf	0.597854	0.00323689	0.0254909	0.559064	0.00678558	0.0469068	0.553157	0.00582283	0.038643
ch.10.2770541R	549802	10	128990022	128990022	1	FAM196A;DOCK1	NM_001039762;NM_001380	5'UTR;Body	5'UTR;Body	chr10:128993505-128995167	N_Shelf	0.711747	0.00128655	0.0312756	0.706094	0.0168808	0.0558271	0.614748	0.00749475	0.0379453
ch.20.1019750F	549838	20	46409797	46409797	1	SULF2;SULF2;SULF2	NM_018837;NM_001161841;NM_198596	5'UTR;5'UTR;5'UTR	5'UTR	chr20:46413742-46415507	N_Shelf	0.45024	0.00791077	0.0252749	0.525752	0.0501428	0.0515134	0.483911	0.0312454	0.0317336
ch.10.818442R	550213	10	32213392	32213392	1	ARHGAP12	NM_018287	5'UTR	5'UTR	chr10:32216901-32217102	N_Shelf	0.478169	0.00334538	0.0171772	0.485477	6.51e-05	0.0257679	0.426193	0.000462988	0.0157406
ch.16.1486373F	550503	16	67929243	67929243	1	PSKH1	NM_006742	5'UTR	5'UTR	chr16:67926918-67927696	S_Shore	0.73316	0.0109859	0.0473983	0.662709	0.0246822	0.0846641	0.642178	0.0311091	0.0326332
