# Supplementary material for: Epigenomic regulation of neural crest differentiation in human-induced pluripotent stem cells
Source: iScience. 2026 May 22;29(6):115993. doi: 10.1016/j.isci.2026.115993 (PMC13224019; doi:10.1016/j.isci.2026.115993)
Supplement: Table S9. DAVID analysis (p < 0.05) of genes listed in Table S8 [file mmc10.xlsx]

## Sheet: Table S9
Table S9. DAVID analysis (p < 0.05) of genes listed in Table S8.
Category	Term	Count	%	PValue	Genes	List Total	Pop Hits	Pop Total	Fold Enrichment	Bonferroni	Benjamini	FDR
UP_SEQ_FEATURE	REGION:Disordered	63	85.1351	5.96463e-05	CSRNP1, THRA, PRKCSH, TMEM51, EFCAB5, TMEM53, FAM107B, C1QTNF4, GPER1, RNF19A, MCF2L, NUDT17, EMILIN1, LRRFIP2, SAMD13, GPSM3, PSKH1, DLGAP4, TLE3, MEF2C, IFT140, RHBDF2, ARHGEF16, TMC8, TMC6, MMP9, SIGIRR, PKM, WDR81, HNRNPUL1, PRKAR1A, CDC42EP1, DOCK1, NBL1, PDZRN3, AHDC1, ENG, SLC45A4, MIEF1, CXXC5, ARHGAP12, C7ORF50, PAK1, LMNA, SLC25A22, TXNDC5, SPRY4, MTHFR, CTNS, MYO9B, SSH2, KLF3, MRPL21,…	72	13659	20502	1.31336	0.0304831	0.0309564	0.0309564
UP_SEQ_FEATURE	COMPBIAS:Polar residues	39	52.7027	0.000456662	CSRNP1, TMEM51, EFCAB5, TMEM53, CXXC5, ARHGAP12, FAM107B, PAK1, MCF2L, RNF19A, LMNA, EMILIN1, LRRFIP2, PSKH1, DLGAP4, TLE3, MEF2C, RHBDF2, ARHGEF16, SPRY4, MTHFR, MYO9B, SSH2, KLF3, TPCN1, SIGIRR, ARHGAP33, P2RX6, STAG1, PKM, WDR81, HNRNPUL1, SLFNL1, PI4KB, DOCK1, PDZRN3, AHDC1, FGFR1, ENG	72	6912	20502	1.60666	0.211057	0.118504	0.118504
GOTERM_CC_DIRECT	GO:0098794~postsynapse	6	8.10811	0.000572916	P2RX6, MEF2C, RNF19A, DOCK1, FGFR1, ARHGAP12	68	208	20666	8.76669	0.0876146	0.0916665	0.0910936
SMART	SM00326:SH3	6	8.10811	0.000794371	ARHGAP33, SNX18, MCF2L, ARHGEF16, DOCK1, ARHGAP12	39	208	10680	7.89941	0.0404815	0.0413073	0.0413073
UP_SEQ_FEATURE	DOMAIN:SH3	6	8.10811	0.000936737	ARHGAP33, SNX18, MCF2L, ARHGEF16, DOCK1, ARHGAP12	72	217	20502	7.87327	0.385161	0.162056	0.162056
INTERPRO	IPR036028:SH3-like_dom_sf	6	8.10811	0.00102412	ARHGAP33, SNX18, MCF2L, ARHGEF16, DOCK1, ARHGAP12	73	220	20667	7.72117	0.268397	0.186635	0.186635
INTERPRO	IPR001452:SH3_domain	6	8.10811	0.00122384	ARHGAP33, SNX18, MCF2L, ARHGEF16, DOCK1, ARHGAP12	73	229	20667	7.41772	0.311678	0.186635	0.186635
UP_KW_DOMAIN	KW-0728~SH3 domain	6	8.10811	0.00179472	ARHGAP33, SNX18, MCF2L, ARHGEF16, DOCK1, ARHGAP12	57	228	14566	6.72484	0.0318168	0.0323049	0.0323049
UP_KW_PTM	KW-0597~Phosphoprotein	46	62.1622	0.00225885	SLC45A4, PRKCSH, ILK, TMEM51, EFCAB5, MIEF1, CXXC5, NR2C1, ARHGAP12, C7ORF50, PAK1, MCF2L, RNF19A, LMNA, LRRFIP2, GPSM3, PSKH1, DLGAP4, TLE3, MEF2C, IFT140, RHBDF2, ARHGEF16, SPRY4, TMC8, MTHFR, MYO9B, TMC6, SSH2, KLF3, SIGIRR, ARHGAP33, PTPRE, P2RX6, STAG1, PKM, HNRNPUL1, PRKAR1A, CDC42EP1, TMEM9, PI4KB, DOCK1, PDZRN3, AHDC1, FGFR1, ENG	59	8416	14268	1.32179	0.0311638	0.0338828	0.0338828
GOTERM_BP_DIRECT	GO:0030154~cell differentiation	9	12.1622	0.00244153	SLFN5, MEF2C, THRA, GPER1, ILK, SSH2, NR2C1, AHDC1, FGFR1	68	687	19416	3.74056	0.777078	0.79663	0.79663
GOTERM_BP_DIRECT	GO:0016477~cell migration	6	8.10811	0.00259489	PAK1, EMILIN1, DOCK1, MMP9, FGFR1, ENG	68	275	19416	6.22973	0.797159	0.79663	0.79663
GOTERM_CC_DIRECT	GO:0005925~focal adhesion	7	9.45946	0.00271274	PAK1, SPRY4, FHL3, ILK, CDC42EP1, SSH2, ENG	68	431	20666	4.93592	0.352495	0.1558	0.154826
GOTERM_CC_DIRECT	GO:0098978~glutamatergic synapse	8	10.8108	0.00292125	ARHGAP33, P2RX6, PRKAR1A, RNF19A, DOCK1, FGFR1, ARHGAP12, DLGAP4	68	589	20666	4.12783	0.373799	0.1558	0.154826
GOTERM_BP_DIRECT	GO:0001934~positive regulation of protein phosphorylation	5	6.75676	0.00532074	PAK1, GPER1, ILK, MMP9, ENG	68	203	19416	7.03274	0.962208	0.835412	0.835412
GOTERM_BP_DIRECT	GO:0048513~animal organ development	3	4.05405	0.00544242	MEF2C, SPRY4, FGFR1	68	32	19416	26.7684	0.964943	0.835412	0.835412
GOTERM_BP_DIRECT	GO:0150052~regulation of postsynapse assembly	3	4.05405	0.00966973	ARHGAP33, DOCK1, ARHGAP12	68	43	19416	19.9207	0.997436	1	1
UP_SEQ_FEATURE	COMPBIAS:Pro residues	15	20.2703	0.010004	TLE3, PRKCSH, ARHGEF16, MYO9B, MMP9, MRPL21, ARHGAP33, SNX18, HNRNPUL1, CDC42EP1, EMILIN1, DOCK1, NBL1, GPSM3, AHDC1	72	2055	20502	2.07847	0.994583	1	1
GOTERM_CC_DIRECT	GO:0031965~nuclear membrane	5	6.75676	0.010231	PAK1, LMNA, TMC8, TMEM53, TMC6	68	261	20666	5.82206	0.807062	0.409239	0.406681
UP_SEQ_FEATURE	COMPBIAS:Basic and acidic residues	30	40.5405	0.0108382	THRA, PRKCSH, EFCAB5, CXXC5, ARHGAP12, FAM107B, C7ORF50, PAK1, MCF2L, RNF19A, LMNA, LRRFIP2, SAMD13, DLGAP4, TLE3, MEF2C, MTHFR, MYO9B, SSH2, MMP9, SULF2, SIGIRR, ARHGAP33, PTPRE, STAG1, HNRNPUL1, CDC42EP1, DOCK1, PDZRN3, AHDC1	72	5660	20502	1.50928	0.996503	1	1
UP_SEQ_FEATURE	DOMAIN:Schlafen AlbA-2	2	2.7027	0.0137815	SLFN5, SLFNL1	72	4	20502	142.375	0.999255	1	1
GOTERM_MF_DIRECT	GO:0005515~protein binding	57	77.027	0.0139422	CSRNP1, THRA, PRKCSH, ILK, TMEM51, FHL3, LRRC32, DUSP14, C1QTNF4, GPER1, RNF19A, MCF2L, TNFAIP8L1, EMILIN1, LRRFIP2, GPSM3, PSKH1, DLGAP4, TLE3, MEF2C, IFT140, RHBDF2, ARHGEF16, TMC8, TMC6, MMP9, SIGIRR, PKM, WDR81, HNRNPUL1, PRKAR1A, CDC42EP1, TMEM9, DOCK1, NBL1, AHDC1, ENG, MIEF1, NR2C1, ARHGAP12, C7ORF50, PAK1, LMNA, TXNDC5, SPRY4, MTHFR, CTNS, MYO9B, SSH2, KLF3, TPCN1, ARHGAP33, PTPRE, STAG1,…	68	13670	19208	1.17782	0.955081	1	1
GOTERM_BP_DIRECT	GO:0007165~signal transduction	11	14.8649	0.015033	C1QTNF4, ARHGAP33, SIGIRR, TLE3, P2RX6, C7ORF50, PTPRE, PI4KB, DOCK1, NBL1, ARHGAP12	68	1326	19416	2.36865	0.999909	1	1
UP_KW_MOLECULAR_FUNCTION	KW-0021~Allosteric enzyme	3	4.05405	0.0174736	PAK1, PKM, MTHFR	44	56	11859	14.4387	0.46043	0.306142	0.306142
UP_KW_MOLECULAR_FUNCTION	KW-0418~Kinase	8	10.8108	0.0174938	PAK1, PKM, PRKAR1A, PRKCSH, ILK, PI4KB, PSKH1, FGFR1	44	752	11859	2.86726	0.460818	0.306142	0.306142
GOTERM_MF_DIRECT	GO:0031267~small GTPase binding	5	6.75676	0.0193997	PAK1, ARHGEF16, CDC42EP1, MYO9B, DOCK1	68	294	19208	4.80392	0.986825	1	1
GOTERM_BP_DIRECT	GO:0010629~negative regulation of gene expression	5	6.75676	0.0231953	MEF2C, PRKAR1A, GPER1, EMILIN1, ENG	68	314	19416	4.54665	0.999999	1	1
INTERPRO	IPR038461:Schlafen_AlbA_2_dom_sf	2	2.7027	0.0241368	SLFN5, SLFNL1	73	7	20667	80.8885	0.99942	1	1
INTERPRO	IPR029684:Schlafen	2	2.7027	0.0241368	SLFN5, SLFNL1	73	7	20667	80.8885	0.99942	1	1
UP_SEQ_FEATURE	DOMAIN:Tyrosine specific protein phosphatases	3	4.05405	0.0245422	PTPRE, SSH2, DUSP14	72	70	20502	12.2036	0.999997	1	1
INTERPRO	IPR000198:RhoGAP_dom	3	4.05405	0.0261507	ARHGAP33, MYO9B, ARHGAP12	73	72	20667	11.7962	0.999691	1	1
SMART	SM00324:RhoGAP	3	4.05405	0.026259	ARHGAP33, MYO9B, ARHGAP12	39	71	10680	11.571	0.749354	0.682733	0.682733
UP_SEQ_FEATURE	DOMAIN:Rho-GAP	3	4.05405	0.0265305	ARHGAP33, MYO9B, ARHGAP12	72	73	20502	11.7021	0.999999	1	1
UP_SEQ_FEATURE	DOMAIN:TMC	2	2.7027	0.0273757	TMC8, TMC6	72	8	20502	71.1875	0.999999	1	1
INTERPRO	IPR012496:TMC_dom	2	2.7027	0.0275376	TMC8, TMC6	73	8	20667	70.7774	0.9998	1	1
INTERPRO	IPR007421:Schlafen_AlbA_2_dom	2	2.7027	0.0275376	SLFN5, SLFNL1	73	8	20667	70.7774	0.9998	1	1
INTERPRO	IPR038900:TMC	2	2.7027	0.0275376	TMC8, TMC6	73	8	20667	70.7774	0.9998	1	1
INTERPRO	IPR016130:Tyr_Pase_AS	3	4.05405	0.0296058	PTPRE, SSH2, DUSP14	73	77	20667	11.0302	0.999895	1	1
UP_SEQ_FEATURE	DOMAIN:Tyrosine-protein phosphatase	3	4.05405	0.0299838	PTPRE, SSH2, DUSP14	72	78	20502	10.9519	1	1	1
GOTERM_BP_DIRECT	GO:0010628~positive regulation of gene expression	6	8.10811	0.0301604	MEF2C, GPER1, LMNA, EMILIN1, LRRC32, ENG	68	505	19416	3.39243	1	1	1
GOTERM_CC_DIRECT	GO:0031594~neuromuscular junction	3	4.05405	0.0311058	PRKAR1A, PDZRN3, DLGAP4	68	85	20666	10.7263	0.993629	0.995384	0.989163
GOTERM_BP_DIRECT	GO:0070373~negative regulation of ERK1 and ERK2 cascade	3	4.05405	0.0319106	GPER1, SPRY4, EMILIN1	68	81	19416	10.5752	1	1	1
GOTERM_BP_DIRECT	GO:0048013~ephrin receptor signaling pathway	3	4.05405	0.0348541	PAK1, MMP9, FGFR1	68	85	19416	10.0775	1	1	1
GOTERM_BP_DIRECT	GO:0045666~positive regulation of neuron differentiation	3	4.05405	0.0371285	MEF2C, NBL1, FGFR1	68	88	19416	9.73396	1	1	1
GOTERM_MF_DIRECT	GO:0030946~protein tyrosine phosphatase activity, metal-dependent	3	4.05405	0.0386445	PTPRE, SSH2, DUSP14	68	89	19208	9.52148	0.999835	1	1
INTERPRO	IPR000387:Tyr_Pase_dom	3	4.05405	0.0393734	PTPRE, SSH2, DUSP14	73	90	20667	9.43699	0.999995	1	1
GOTERM_MF_DIRECT	GO:0004726~non-membrane spanning protein tyrosine phosphatase activity	3	4.05405	0.0394356	PTPRE, SSH2, DUSP14	68	90	19208	9.41569	0.999862	1	1
GOTERM_MF_DIRECT	GO:0140793~histone H2AXY142 phosphatase activity	3	4.05405	0.0394356	PTPRE, SSH2, DUSP14	68	90	19208	9.41569	0.999862	1	1
UP_SEQ_FEATURE	ACT_SITE:Phosphocysteine intermediate	3	4.05405	0.0397342	PTPRE, SSH2, DUSP14	72	91	20502	9.38736	1	1	1
GOTERM_MF_DIRECT	GO:0008381~mechanosensitive monoatomic ion channel activity	2	2.7027	0.0410753	TMC8, TMC6	68	12	19208	47.0784	0.999906	1	1
INTERPRO	IPR011009:Kinase-like_dom_sf	6	8.10811	0.041411	PAK1, WDR81, ILK, PI4KB, PSKH1, FGFR1	73	545	20667	3.1168	0.999998	1	1
KEGG_PATHWAY	hsa04810:Regulation of actin cytoskeleton	4	5.40541	0.0418271	PAK1, SSH2, DOCK1, FGFR1	31	230	8865	4.97335	0.974639	1	1
GOTERM_CC_DIRECT	GO:0005737~cytoplasm	27	36.4865	0.0438876	ILK, CXXC5, DUSP14, ARHGAP12, PAK1, MCF2L, GPER1, RNF19A, TNFAIP8L1, GPSM3, PSKH1, MEF2C, SPRY4, TMC8, MYO9B, TMC6, SSH2, MRPL21, ARHGAP33, PTPRE, P2RX6, PKM, PRKAR1A, CDC42EP1, PI4KB, DOCK1, PDZRN3	68	5887	20666	1.39385	0.999239	1	1
GOTERM_MF_DIRECT	GO:0016301~kinase activity	4	5.40541	0.0444437	PKM, PRKAR1A, PRKCSH, PI4KB	68	226	19208	4.99948	0.999957	1	1
INTERPRO	IPR008936:Rho_GTPase_activation_prot	3	4.05405	0.0450713	ARHGAP33, MYO9B, ARHGAP12	73	97	20667	8.75597	0.999999	1	1
UP_KW_MOLECULAR_FUNCTION	KW-0010~Activator	7	9.45946	0.0452592	CSRNP1, MEF2C, HNRNPUL1, FHL3, KLF3, NR2C1, AHDC1	44	725	11859	2.60229	0.802307	0.528024	0.528024
GOTERM_MF_DIRECT	GO:0004725~protein tyrosine phosphatase activity	3	4.05405	0.0468266	PTPRE, SSH2, DUSP14	68	99	19208	8.55971	0.999975	1	1
GOTERM_BP_DIRECT	GO:0007517~muscle organ development	3	4.05405	0.0476102	MEF2C, LMNA, FHL3	68	101	19416	8.48107	1	1	1
