# Supplementary material for: Epigenomic regulation of neural crest differentiation in human-induced pluripotent stem cells
Source: iScience. 2026 May 22;29(6):115993. doi: 10.1016/j.isci.2026.115993 (PMC13224019; doi:10.1016/j.isci.2026.115993)
Supplement: Table S10. Genes that transitioned from a highly methylated state (β > 0.4) in iPSCs to a demethylated state (β < 0.1) in tNCCs [file mmc11.xlsx]

## Sheet: Table S10
Table S10. Genes that transitioned from a highly methylated state (β > 0.4) in iPSCs to a demethylated state (β < 0.1) in tNCCs.
TargetID	GB	CHR	start	end	length	UCSC_RefGene_Name	UCSC_RefGene_Accession	UCSC_RefGene_Group	group_type	UCSC_CpG_Islands_Name	Relation_to_UCSC_CpG_Island	414C2 iPSC	414C2 cNCC	414C2 tNCC	604A3 iPSC	604A3 cNCC	604A3 tNCC	201B7 iPSC	201B7 cNCC	201B7 tNCC
cg13375463	11540	1	27899025	27899025	1	AHDC1	NM_001029882	5'UTR	5'UTR	chr1:27901660-27902688	N_Shelf	0.422558	0.0130653	0.0616597	0.522133	0.0254876	0.0516342	0.416861	0.014122	0.0377153
cg23086720	23623	1	84767324	84767324	1	SAMD13;SAMD13;SAMD13;SAMD13	NM_001134663;NM_001134664;NM_001134663;NM_001010971	1stExon;TSS1500;5'UTR;Body	TSS1500;5'UTR;1stExon;Body	chr1:84764108-84764906	S_Shelf	0.581055	0.0139369	0.0352595	0.462865	0.0539074	0.0655675	0.475678	0.0303729	0.0292037
cg03595161	212930	7	1127767	1127767	1	GPER;C7orf50;GPER;GPER;C7orf50;C7orf50;GPER	NM_001039966;NM_001134395;NM_001098201;NM_001098201;NM_032350;NM_001134396;NM_001505	5'UTR;Body;1stExon;5'UTR;Body;Body;5'UTR	5'UTR;1stExon;Body	chr7:1126578-1126910	S_Shore	0.658273	0.0422458	0.0544991	0.818707	0.108743	0.0799341	0.660514	0.0780539	0.0603526
cg10605269	257677	8	101321067	101321067	1	RNF19A;RNF19A	NM_183419;NM_001280539	5'UTR;5'UTR	5'UTR	chr8:101321568-101322714	N_Shore	0.494344	0.00924483	0.043144	0.546322	0.00874701	0.0464878	0.526676	0.00335424	0.0324524
cg00018179	413113	15	72521159	72521159	1	PKM;PKM;PKM;PKM;PKM;PKM;PKM	NM_001206799;NM_001206796;NM_002654;NM_001206797;NM_182471;NM_182470;NM_001206798	Body;Body;5'UTR;5'UTR;5'UTR;5'UTR;5'UTR	5'UTR;Body	chr15:72522131-72524238	N_Shore	0.678231	0.0079138	0.0579034	0.649687	0.00728199	0.050382	0.632207	0.030613	0.0328133
cg12741645	417285	15	89167736	89167736	1	AEN	NM_022767	5'UTR	5'UTR	chr15:89164376-89164952	S_Shelf	0.742715	0.0465857	0.0509825	0.651751	0.200035	0.0762843	0.721151	0.0810458	0.0430515
cg25389328	454565	17	38222062	38222062	1	THRA;THRA	NM_003250;NM_199334	5'UTR;5'UTR	5'UTR	chr17:38219084-38219880	S_Shelf	0.448988	0.0320533	0.0566293	0.430346	0.0203592	0.0851738	0.441943	0.0430045	0.0451396
ch.12.1870160F	549227	12	95463242	95463242	1	NR2C1;NR2C1;NR2C1	NM_001032287;NM_001127362;NM_003297	5'UTR;5'UTR;5'UTR	5'UTR	chr12:95466650-95467464	N_Shelf	0.575409	0.0136448	0.0122693	0.518166	0.00101652	0.0233699	0.472256	0.00454371	0.0247786
ch.11.1434436R	549683	11	68667313	68667313	1	MRPL21;MRPL21	NM_181515;NM_181514	5'UTR;Body	5'UTR;Body	chr11:68671107-68671982	N_Shelf	0.597854	0.00323689	0.0254909	0.559064	0.00678558	0.0469068	0.553157	0.00582283	0.038643
ch.10.2770541R	549802	10	128990022	128990022	1	FAM196A;DOCK1	NM_001039762;NM_001380	5'UTR;Body	5'UTR;Body	chr10:128993505-128995167	N_Shelf	0.711747	0.00128655	0.0312756	0.706094	0.0168808	0.0558271	0.614748	0.00749475	0.0379453
ch.20.1019750F	549838	20	46409797	46409797	1	SULF2;SULF2;SULF2	NM_018837;NM_001161841;NM_198596	5'UTR;5'UTR;5'UTR	5'UTR	chr20:46413742-46415507	N_Shelf	0.45024	0.00791077	0.0252749	0.525752	0.0501428	0.0515134	0.483911	0.0312454	0.0317336
ch.10.818442R	550213	10	32213392	32213392	1	ARHGAP12	NM_018287	5'UTR	5'UTR	chr10:32216901-32217102	N_Shelf	0.478169	0.00334538	0.0171772	0.485477	6.51e-05	0.0257679	0.426193	0.000462988	0.0157406
ch.16.1486373F	550503	16	67929243	67929243	1	PSKH1	NM_006742	5'UTR	5'UTR	chr16:67926918-67927696	S_Shore	0.73316	0.0109859	0.0473983	0.662709	0.0246822	0.0846641	0.642178	0.0311091	0.0326332
