# Supplementary material for: Epigenomic regulation of neural crest differentiation in human-induced pluripotent stem cells
Source: iScience. 2026 May 22;29(6):115993. doi: 10.1016/j.isci.2026.115993 (PMC13224019; doi:10.1016/j.isci.2026.115993)
Supplement: Table S11. DAVID analysis (p < 0.05) of genes listed in Table S10 [file mmc12.xlsx]

## Sheet: Table S11
Table S11. DAVID analysis (p < 0.05) of genes listed in Table S10.
Category	Term	Count	%	PValue	Genes	List Total	Pop Hits	Pop Total	Fold Enrichment	Bonferroni	Benjamini	FDR
UP_SEQ_FEATURE	COMPBIAS:Basic and acidic residues	11	73.3333	0.000811579	C7ORF50, THRA, RNF19A, EFCAB5, AEN, SSH2, SAMD13, DOCK1, AHDC1, ARHGAP12, SULF2	15	5660	20502	2.65633	0.0704659	0.0730421	0.0730421
GOTERM_CC_DIRECT	GO:0098794~postsynapse	3	20	0.00730986	RNF19A, DOCK1, ARHGAP12	14	208	20666	21.2905	0.27056	0.314324	0.314324
GOTERM_BP_DIRECT	GO:0030154~cell differentiation	4	26.6667	0.00967321	THRA, SSH2, NR2C1, AHDC1	14	687	19416	8.07486	0.591093	0.733952	0.733952
GOTERM_BP_DIRECT	GO:0006911~phagocytosis, engulfment	2	13.3333	0.0159555	DOCK1, ARHGAP12	14	24	19416	115.571	0.772303	0.733952	0.733952
UP_SEQ_FEATURE	REGION:Disordered	14	93.3333	0.0271615	THRA, EFCAB5, AEN, SSH2, MRPL21, ARHGAP12, SULF2, C7ORF50, PKM, RNF19A, SAMD13, DOCK1, AHDC1, PSKH1	15	13659	20502	1.40092	0.916118	0.484398	0.484398
GOTERM_BP_DIRECT	GO:0150052~regulation of postsynapse assembly	2	13.3333	0.0284199	DOCK1, ARHGAP12	14	43	19416	64.505	0.929525	0.871543	0.871543
SMART	SM00399:ZnF_C4	2	13.3333	0.0297713	THRA, NR2C1	8	46	10680	58.0435	0.282841	0.170765	0.170765
UP_SEQ_FEATURE	DOMAIN:Nuclear receptor	2	13.3333	0.0303036	THRA, NR2C1	15	45	20502	60.7467	0.937307	0.484398	0.484398
INTERPRO	IPR001628:Znf_hrmn_rcpt	2	13.3333	0.0307235	THRA, NR2C1	15	46	20667	59.9043	0.922605	0.622206	0.622206
UP_SEQ_FEATURE	ZN_FING:NR C4-type	2	13.3333	0.0309672	THRA, NR2C1	15	46	20502	59.4261	0.941053	0.484398	0.484398
UP_SEQ_FEATURE	DNA_BIND:Nuclear receptor	2	13.3333	0.0309672	THRA, NR2C1	15	46	20502	59.4261	0.941053	0.484398	0.484398
SMART	SM00430:HOLI	2	13.3333	0.0310483	THRA, NR2C1	8	48	10680	55.625	0.293156	0.170765	0.170765
INTERPRO	IPR035500:NHR-like_dom_sf	2	13.3333	0.0320392	THRA, NR2C1	15	48	20667	57.4083	0.930763	0.622206	0.622206
INTERPRO	IPR001723:Nuclear_hrmn_rcpt	2	13.3333	0.0320392	THRA, NR2C1	15	48	20667	57.4083	0.930763	0.622206	0.622206
INTERPRO	IPR000536:Nucl_hrmn_rcpt_lig-bd	2	13.3333	0.0320392	THRA, NR2C1	15	48	20667	57.4083	0.930763	0.622206	0.622206
UP_SEQ_FEATURE	DOMAIN:NR LBD	2	13.3333	0.0322932	THRA, NR2C1	15	48	20502	56.95	0.947888	0.484398	0.484398
GOTERM_MF_DIRECT	GO:0004879~nuclear receptor activity	2	13.3333	0.0359481	THRA, NR2C1	14	54	19208	50.8148	0.962929	1	1
INTERPRO	IPR013088:Znf_NHR/GATA	2	13.3333	0.0379394	THRA, NR2C1	15	57	20667	48.3439	0.958063	0.622206	0.622206
UP_KW_PTM	KW-0597~Phosphoprotein	10	66.6667	0.040498	C7ORF50, PKM, RNF19A, EFCAB5, SSH2, DOCK1, NR2C1, AHDC1, PSKH1, ARHGAP12	11	8416	14268	1.54122	0.365393	0.485976	0.485976
