# Supplementary material for: Epigenomic regulation of neural crest differentiation in human-induced pluripotent stem cells
Source: iScience. 2026 May 22;29(6):115993. doi: 10.1016/j.isci.2026.115993 (PMC13224019; doi:10.1016/j.isci.2026.115993)
Supplement: Table S12. Pearson’s correlation coefficient analysis between DNA methylation (β-values of CpG sites) and gene expression [file mmc13.xlsx]

## Sheet: Table S12
Table S12. Pearson’s correlation coefficient analysis between DNA methylation (β-values of CpG sites) and gene expression.
Gene symbol	Correlation	p-value
ABCC10	0.0699036	0.858172
ACO1	-0.765812	0.0161347
ACSL3	-0.814716	0.00748228
ACTR3C	-0.523978	0.147625
AEN	0.764523	0.0164251
AGAP11	0.281034	0.463838
AHDC1	-0.944503	0.000125549
AMH	0.231295	0.549313
APC2	0.968093	1.85e-05
ARHGAP12	0.352684	0.351887
ARHGAP20	0.874647	0.00202704
ARHGAP33	0.191599	0.621421
ARHGEF16	0.936591	0.000198602
ARHGEF37	0.383893	0.307729
ATP11A	-0.765184	0.0162759
ATP11A-AS1	0.744843	0.0213017
ATP6V0B	-0.0979142	0.802118
B4GALT2	-0.237799	0.537811
BCOR	-0.730794	0.025313
BHLHB9	-0.498462	0.172001
BMI1	0.797985	0.00995073
BTBD19	-0.205013	0.596704
C12orf65	-0.675949	0.0456375
C1QTNF4	-0.954489	6.33e-05
C6orf201	0.681074	0.0434041
C7orf50	0.227967	0.555234
C9orf129	-0.400365	0.285625
CANX	-0.773556	0.0144614
CATSPER2	0.604573	0.0846025
CBFA2T3	0.831601	0.00544997
CCDC151	0.846732	0.00398165
CDC42EP1	-0.76097	0.017244
CDH18	0.666887	0.0497642
CDX1	0.870922	0.00223731
CEP85L	0.699617	0.0359147
CLU	-0.285489	0.456473
CNR2	0.748161	0.0204201
CSRNP1	0.304938	0.424932
CTNNBIP1	-0.693303	0.0383621
CTNS	-0.0262081	0.94664
CXXC5	0.195984	0.613304
CYP11A1	-0.382864	0.309139
DDX4	0.531957	0.140444
DLGAP4	-0.62507	0.0718606
DMC1	0.24728	0.521214
DNAJC7	-0.91515	0.000538811
DNMT3B	-0.437232	0.239254
DOCK1	-0.902361	0.000869486
DOK1	0.287412	0.453312
DUSP14	-0.363372	0.336434
EFCAB5	-0.559388	0.11735
EHHADH	0.0840992	0.829681
EIF4A2	0.0165447	0.966303
EMILIN1	-0.866158	0.00252754
ENG	-0.974431	8.58e-06
EPB41L5	0.305313	0.424333
ESR1	0.177998	0.646823
EXD3	0.490348	0.180203
EXOC2	-0.783714	0.0124481
FAM107B	-0.907148	0.000732722
FBXL16	0.308076	0.419936
FGFR1	0.648218	0.0589976
FGFR2	-0.763308	0.0167023
FHL3	-0.614683	0.0781566
FIGNL2	0.931886	0.000253954
FPGS	-0.851045	0.00361908
FRMD6	0.368734	0.328811
FUT8	-0.0470428	0.904342
GABPB2	0.784214	0.0123542
GPER1	-0.737975	0.0232059
GPR108	0.786547	0.0119221
GPR143	-0.951585	7.84e-05
GPR75	0.241514	0.531283
GPSM3	-0.94241	0.000142623
GSTM1	0.500216	0.170256
GTF2I	-0.0834733	0.830934
HEPACAM	0.68974	0.0397899
HEPN1	0.372495	0.323515
HIPK2	0.714152	0.030671
HNRNPUL1	-0.176629	0.649398
HSPA2	-0.134775	0.72956
HSPB9	-0.258112	0.502503
IFT140	-0.54341	0.130502
ILK	-0.379592	0.313639
KAT2A	0.606414	0.0834052
KLF3	-0.622714	0.0732598
KRT8	-0.326399	0.391305
KRT83	-0.0572708	0.883647
L1TD1	-0.922633	0.00039296
LCN12	0.624831	0.0720018
LDHA	-0.629603	0.0692157
LEMD2	0.515921	0.15509
LMNA	-0.348332	0.358275
LOC100129203	0.843527	0.00426665
LOC101927100	-0.408094	0.275544
LOXL3	0.0856392	0.8266
LRFN2	-0.338358	0.373124
LRRC32	-0.698072	0.036504
LRRC8C	-0.138945	0.721459
LRRFIP2	-0.915733	0.000526277
LY6G6C	0.710316	0.0320027
LYPLAL1	0.790743	0.0111711
MAD2L2	-0.857658	0.00310831
MAML1	-0.78284	0.0126134
MBLAC2	0.644394	0.061013
MCF2L	-0.0768241	0.844263
MCHR2	0.737267	0.0234082
MCHR2-AS1	0.309334	0.41794
MCM9	-0.575488	0.104934
MEF2C	-0.961637	3.51e-05
MIEF1	-0.818295	0.00701451
MMP9	-0.0248904	0.94932
MN1	0.928172	0.000304676
MORC1	0.825751	0.00610479
MRPL21	0.228457	0.55436
MTHFR	-0.378508	0.315137
MTM1	-0.80392	0.00902041
MYO9B	-0.774335	0.0142997
NADK	0.027824	0.943354
NIPBL	-0.145126	0.709492
NR2C1	0.476233	0.19499
NUDT17	-0.424088	0.255288
NUP50	-0.690605	0.0394404
OPRL1	0.452809	0.220979
P2RX6	-0.00343292	0.993007
PAK1	-0.912306	0.000602996
PARP6	0.470628	0.201045
PCDHGA12	0.681152	0.0433708
PCDHGA2	0.400739	0.285133
PCDHGA3	-0.510416	0.160313
PCDHGA5	0.229613	0.552302
PCDHGA7	0.626677	0.0709159
PCDHGA8	-0.207322	0.592484
PCDHGA9	0.17173	0.658639
PCDHGB1	-0.23451	0.543615
PCDHGB2	-0.262901	0.494319
PCDHGB3	-0.224851	0.5608
PCDHGB4	0.186897	0.630166
PCDHGB6	0.874562	0.00203167
PCDHGB7	0.492349	0.17816
PCDHGC3	0.480937	0.18999
PCDHGC4	-0.115136	0.768022
PCDHGC5	-0.32933	0.386811
PCGF3	-0.121687	0.75514
PDPN	-0.937194	0.000192189
PDZRN3	-0.7798	0.0131998
PDZRN3-AS1	-0.467209	0.204789
PI4KB	-0.889811	0.00131084
PIWIL2	-0.273646	0.476158
PKM	0.27021	0.481934
POLR3G	-0.502689	0.167814
PRDM10	-0.51199	0.15881
PRKAR1A	-0.559908	0.116936
PRKAR1B	-0.64103	0.0628218
PRKCSH	-0.30477	0.4252
PSKH1	-0.910316	0.000650954
PTPRE	-0.59833	0.0887423
RASGEF1C	0.614657	0.0781726
RHBDF2	0.37753	0.316493
RNF19A	-0.693628	0.038234
RNF41	-0.893787	0.00115726
SAMD13	-0.743856	0.0215688
SAMD8	0.0454286	0.907613
SDR42E1	-0.0110046	0.977584
SENP8	-0.77028	0.0151544
SESN3	0.395048	0.292667
SF3A2	0.0415838	0.915408
SH3BP4	-0.833784	0.00521847
SIGIRR	0.845502	0.00408949
SLC25A22	0.456661	0.216581
SLC25A24	-0.439508	0.236535
SLC45A4	0.725701	0.0268814
SLC4A9	0.393273	0.295038
SLC7A6	-0.24937	0.517582
SLFN5	-0.270748	0.481029
SLFNL1	-0.702432	0.0348571
SNORA4	-0.611806	0.0799588
SNORA63	0.203966	0.598621
SNRPN	-0.464128	0.208196
SNX18	-0.103556	0.790914
SPRY4	-0.38661	0.304025
SRPK3	0.166136	0.66924
SSH2	-0.613186	0.079091
SSPO	0.509644	0.161054
STAG1	-0.515282	0.155691
SULF2	-0.616991	0.0767291
TBC1D22B	-0.138654	0.722023
TBX6	-0.782521	0.012674
TBXAS1	0.473558	0.197867
TCTEX1D4	0.366164	0.332454
THRA	-0.616868	0.0768051
TJP2	-0.439176	0.236931
TLE3	-0.228867	0.55363
TMC6	-0.811375	0.00793745
TMC8	-0.79596	0.0102824
TMED7-TICAM2	0.249791	0.516853
TMEM108	0.362321	0.337938
TMEM200C	0.522344	0.149122
TMEM204	-0.86481	0.00261416
TMEM217	0.900143	0.000938492
TMEM51	-0.459996	0.212813
TMEM53	-0.857204	0.00314163
TMEM9	-0.00619274	0.987385
TMEM92	-0.912696	0.000593892
TNFAIP8L1	-0.749572	0.0200528
TNK2	-0.89251	0.00120516
TPCN1	-0.876392	0.00193341
TRIM74	0.402035	0.283431
TXNDC5	-0.211941	0.584075
WDR81	-0.641417	0.062612
WDR88	0.738741	0.0229882
WDR89	-0.921655	0.000410231
YPEL3	-0.878824	0.00180796
ZFP42	-0.742472	0.0219469
ZFX	-0.227399	0.556248
ZNF133	-0.277343	0.469976
ZNF331	-0.702325	0.0348967
ZNF71	0.441252	0.234463
ZSCAN2	-0.290664	0.447985
ZSCAN26	0.821864	0.0065683
ZSCAN30	0.312795	0.412474
