# Supplementary material for: Epigenomic regulation of neural crest differentiation in human-induced pluripotent stem cells
Source: iScience. 2026 May 22;29(6):115993. doi: 10.1016/j.isci.2026.115993 (PMC13224019; doi:10.1016/j.isci.2026.115993)
Supplement: Table S13. DAVID analysis (p < 0.05) of genes that are both demethylated and upregulated in cNCCs compared to iPSCs across all three iPSC–cNCC pairs [file mmc14.xlsx]

## Sheet: Table S13
Table S13. DAVID analysis (p < 0.05) of genes that are both demethylated and upregulated in cNCCs compared to iPSCs across all three iPSC–cNCC pairs.
Category	Term	Count	%	PValue	Genes	List Total	Pop Hits	Pop Total	Fold Enrichment	Bonferroni	Benjamini	FDR
GOTERM_BP_DIRECT	GO:0010628~positive regulation of gene expression	5	25	0.00103531	MEF2C, GPER1, EMILIN1, LRRC32, ENG	19	505	19416	10.1178	0.247099	0.283675	0.283675
GOTERM_BP_DIRECT	GO:0010629~negative regulation of gene expression	4	20	0.00285492	MEF2C, GPER1, EMILIN1, ENG	19	314	19416	13.0178	0.543134	0.391123	0.391123
GOTERM_BP_DIRECT	GO:0030512~negative regulation of transforming growth factor beta receptor signaling pathway	3	15	0.00634506	EMILIN1, LRRC32, ENG	19	130	19416	23.5822	0.825195	0.579516	0.579516
INTERPRO	IPR038900:TMC	2	10	0.00733234	TMC8, TMC6	20	8	20667	258.337	0.436749	0.285961	0.285961
INTERPRO	IPR012496:TMC_dom	2	10	0.00733234	TMC8, TMC6	20	8	20667	258.337	0.436749	0.285961	0.285961
UP_SEQ_FEATURE	DOMAIN:TMC	2	10	0.00739117	TMC8, TMC6	20	8	20502	256.275	0.72496	1	1
GOTERM_BP_DIRECT	GO:0034220~monoatomic ion transmembrane transport	3	15	0.00879856	TMC8, TMC6, TPCN1	19	154	19416	19.907	0.911209	0.602702	0.602702
GOTERM_MF_DIRECT	GO:0008381~mechanosensitive monoatomic ion channel activity	2	10	0.009953	TMC8, TMC6	17	12	19208	188.314	0.568393	0.832149	0.832149
GOTERM_BP_DIRECT	GO:0051145~smooth muscle cell differentiation	2	10	0.0165636	MEF2C, TMEM204	19	18	19416	113.544	0.989709	0.902109	0.902109
GOTERM_MF_DIRECT	GO:0050431~transforming growth factor beta binding	2	10	0.0198131	LRRC32, ENG	17	24	19208	94.1569	0.813814	0.832149	0.832149
GOTERM_CC_DIRECT	GO:0031965~nuclear membrane	3	15	0.0212793	TMC8, TMEM53, TMC6	19	261	20666	12.5021	0.821062	0.963986	0.963986
UP_SEQ_FEATURE	REGION:Disordered	18	90	0.023758	MEF2C, IFT140, TMC8, MTHFR, TMEM53, TMC6, SSH2, FAM107B, TPCN1, C1QTNF4, GPER1, CDC42EP1, EMILIN1, DOCK1, PDZRN3, GPSM3, AHDC1, ENG	20	13659	20502	1.35089	0.984759	1	1
GOTERM_CC_DIRECT	GO:0005615~extracellular space	6	30	0.0240996	C1QTNF4, TMC8, EMILIN1, LRRC32, SSH2, ENG	19	1986	20666	3.28606	0.857951	0.963986	0.963986
GOTERM_BP_DIRECT	GO:0030154~cell differentiation	4	20	0.0242122	MEF2C, GPER1, SSH2, AHDC1	19	687	19416	5.9499	0.998788	0.902109	0.902109
GOTERM_BP_DIRECT	GO:0030279~negative regulation of ossification	2	10	0.0256533	MEF2C, TMEM53	19	28	19416	72.9925	0.999192	0.902109	0.902109
GOTERM_BP_DIRECT	GO:0016477~cell migration	3	15	0.0263389	EMILIN1, DOCK1, ENG	19	275	19416	11.1479	0.999334	0.902109	0.902109
SMART	SM00110:C1Q	2	10	0.0283	C1QTNF4, EMILIN1	10	34	10680	62.8235	0.311477	0.3679	0.3679
UP_KW_BIOLOGICAL_PROCESS	KW-0221~Differentiation	4	20	0.0295576	MEF2C, GPER1, SSH2, AHDC1	11	814	11434	5.10788	0.43451	0.561595	0.561595
GOTERM_MF_DIRECT	GO:0005515~protein binding	16	80	0.0323526	MEF2C, IFT140, TMC8, MTHFR, TMC6, LRRC32, SSH2, TPCN1, C1QTNF4, GPER1, CDC42EP1, EMILIN1, DOCK1, GPSM3, AHDC1, ENG	11	13670	19208	1.32247	0.936869	0.905872	0.905872
INTERPRO	IPR001073:C1q_dom	2	10	0.0325964	C1QTNF4, EMILIN1	20	36	20667	57.4083	0.924595	0.847508	0.847508
UP_SEQ_FEATURE	DOMAIN:C1q	2	10	0.0328548	C1QTNF4, EMILIN1	20	36	20502	56.95	0.997011	1	1
GOTERM_BP_DIRECT	GO:0006882~intracellular zinc ion homeostasis	2	10	0.0328679	TMC8, TMC6	19	36	19416	56.7719	0.999895	0.914063	0.914063
GOTERM_BP_DIRECT	GO:0043065~positive regulation of apoptotic process	3	15	0.0362235	GPER1, TMC8, EMILIN1	19	327	19416	9.37518	0.999959	0.914063	0.914063
GOTERM_BP_DIRECT	GO:0060392~negative regulation of SMAD protein signal transduction	2	10	0.0373513	EMILIN1, ENG	19	41	19416	49.8485	0.99997	0.914063	0.914063
GOTERM_BP_DIRECT	GO:1904706~negative regulation of vascular associated smooth muscle cell proliferation	2	10	0.040032	MEF2C, GPER1	19	44	19416	46.4498	0.999986	0.914063	0.914063
