# Supplementary material for: Epigenomic regulation of neural crest differentiation in human-induced pluripotent stem cells
Source: iScience. 2026 May 22;29(6):115993. doi: 10.1016/j.isci.2026.115993 (PMC13224019; doi:10.1016/j.isci.2026.115993)
Supplement: Table S14. DAVID analysis (p < 0.05) of genes that are both demethylated and upregulated in tNCCs compared to iPSCs across all three iPSC–tNCC pairs [file mmc15.xlsx]

## Sheet: Table S14
Table S14. DAVID analysis (p < 0.05) of genes that are both demethylated and upregulated in tNCCs compared to iPSCs across all three iPSC–tNCC pairs.
Category	Term	Count	%	PValue	Genes	List Total	Pop Hits	Pop Total	Fold Enrichment	Bonferroni	Benjamini	FDR
UP_SEQ_FEATURE	COMPBIAS:Basic and acidic residues	5	83.3333	0.0226151	SSH2, SAMD13, DOCK1, AHDC1, SULF2	6	5660	20502	3.01855	0.599479	0.904603	0.904603
KEGG_PATHWAY	hsa04810:Regulation of actin cytoskeleton	2	33.3333	0.0259447	SSH2, DOCK1	2	230	8865	38.5435	0.189657	0.207558	0.207558
