# Supplementary material for: Epigenomic regulation of neural crest differentiation in human-induced pluripotent stem cells
Source: iScience. 2026 May 22;29(6):115993. doi: 10.1016/j.isci.2026.115993 (PMC13224019; doi:10.1016/j.isci.2026.115993)
Supplement: Table S15. Differentially methylated regions between tNCCs and cNCCs (tNCC vs. cNCC) [file mmc16.xlsx]

## Sheet: Table S15
Table S15. Differentially methylated regions between tNCCs and cNCCs (tNCC vs. cNCC).
chr	start	end	width	n_CpG	diff_M_414C2 (tNCC-cNCC)	diff_M_201B7 (tNCC-cNCC)	diff_M_604A3 (tNCC-cNCC)	diff_beta_414C2 (tNCC-cNCC)	diff_beta_201B7 (tNCC-cNCC)	diff_beta_604A3 (tNCC-cNCC)	CpG_IDs	overlap_enhancer	n_dELS	gene_symbol
chr1	1709203	1715039	5837	34	-0.569106	-0.716026	-0.926595	-0.106024	-0.120456	-0.147285	cg00997530;cg00328972;cg13461447;cg02769781;cg10388316;cg04407228;cg26421735;cg25877525;cg20045172;cg25852883;cg12523155;cg18509696;cg00735586;cg09182189;cg22877644;cg05627004;cg11837076;cg23678594;cg23834034;cg22376730;cg19083977;cg02400530;cg10207218;cg02297801;cg17157064;cg18591364;cg05262191;cg09932345;cg19114248;cg17266431;cg14958032;cg04157786;cg00558749;cg24163210	TRUE	8	NADK
chr1	1470161	1478827	8667	44	-0.580861	-0.709741	-0.402812	-0.0349594	-0.0460891	-0.0224535	cg03041030;cg06205922;cg03392564;cg18430990;cg12632610;cg00813378;cg07835437;cg23244095;cg12270813;cg22497741;cg08464374;cg26602477;cg16601494;cg13575252;cg08738570;cg27047577;cg16306898;cg21173317;cg15487867;cg03724010;cg01536190;cg09612202;cg16037137;cg11917182;cg01802295;cg12983196;cg11811409;cg11526073;cg26690297;cg13850380;cg15844005;cg09151801;cg18114463;cg09259608;cg11964810;cg20958600;cg0…	TRUE	9	C1orf70;SSU72;TMEM240
chr1	10730684	10733511	2828	14	-2.86752	-2.78773	-2.61498	-0.266102	-0.250388	-0.240857	cg11222217;cg09179249;cg01399485;cg18236877;cg22853713;cg11732134;cg23670372;cg00925802;cg07159230;cg18271964;cg24293689;cg13840252;cg17221941;cg10053369	TRUE	6	CASZ1
chr1	2333340	2346088	12749	64	-0.212968	-0.214675	-0.106655	-0.014459	-0.00532621	-0.00392892	cg15644742;cg24850219;cg10238603;cg23626733;cg14657417;cg22428961;cg14373988;cg23812581;cg19098932;cg08363574;cg01064573;cg24439334;cg24196923;cg05461259;cg25775742;cg22535228;cg23668539;cg21822905;cg09255966;cg02573276;cg07817892;cg05124614;cg03043663;cg19676238;cg16355231;cg03960390;cg23629166;cg27235337;cg07220650;cg26112622;cg00584868;cg07096663;cg23028631;cg20823695;cg11735641;cg01065210;cg1…	TRUE	18	PEX10;RER1
chr1	27683139	27688462	5324	22	-1.80873	-2.16438	-2.39301	-0.150614	-0.217127	-0.249711	cg26038649;cg06035600;cg11705208;cg20996351;cg23989110;cg09230763;cg01730970;cg17107840;cg07380735;cg11592082;cg05281945;cg14718275;cg20732876;cg18257031;cg01394052;cg23226103;cg08189183;cg13449606;cg04789365;cg22441758;cg02673986;cg06507987	TRUE	6	MAP3K6
chr1	976707	987502	10796	41	-0.837203	-0.902059	-0.639624	-0.0519804	-0.0564546	-0.0421614	cg07501049;cg04391811;cg10983617;cg02494066;cg12469361;cg22379708;cg16657578;cg13244315;cg24730157;cg27561293;cg20594982;cg06819605;cg23801338;cg02635644;cg02245706;cg18380070;cg09134969;cg02742603;cg04029236;cg11853970;cg10309261;cg01711077;cg03790440;cg02138082;cg10490668;cg11471767;cg14253035;cg14248627;cg16026189;cg09792712;cg24685837;cg24934837;cg12147785;cg20988802;cg15469001;cg08480609;cg1…	TRUE	7	AGRN
chr1	87615654	87618313	2660	16	-1.88664	-2.41051	-2.07519	-0.229366	-0.294335	-0.255251	cg04246763;cg16683160;cg02083836;cg01516372;cg07389616;cg20310759;cg09121047;cg10914949;cg17711365;cg03981685;cg04550823;cg08008419;cg24809024;cg02357336;cg12687112;cg03385746	TRUE	6	LOC339524;LINC01140
chr1	26230906	26234877	3972	33	-0.32312	-0.458261	-0.721837	-0.0715478	-0.0781748	-0.104321	cg25059646;cg06216620;cg14076195;cg02386921;cg19400000;cg26314868;cg22943243;cg23236404;cg17342214;cg13793178;cg03210277;cg20741185;cg19362196;cg11709544;cg04471507;cg22701078;cg03718183;cg15707579;cg23714049;cg18867243;cg17394761;cg23079732;cg08134856;cg01168343;cg03539758;cg21216015;cg20685674;cg20320936;cg13378886;cg16183402;cg01811796;cg23323671;cg09518245	TRUE	8	STMN1;MIR3917
chr1	941382	949893	8512	44	-0.38049	-0.489424	-0.544105	-0.0309392	-0.0417207	-0.0453594	cg17006413;cg21503301;cg26155520;cg23281018;cg26837773;cg01922485;cg09364122;cg21472517;cg23691733;cg22367159;cg24004483;cg03125763;cg20022511;cg26155170;cg22115423;cg25552017;cg08067365;cg22020633;cg12763038;cg22618402;cg01768082;cg17142931;cg15825373;cg04788999;cg13219080;cg20062691;cg23684711;cg22673826;cg24157008;cg18019572;cg11211792;cg04985032;cg22182593;cg25350899;cg06538872;cg03811829;cg0…	TRUE	10	ISG15
chr1	1562110	1567553	5444	28	-1.21337	-1.36795	-1.2606	-0.155111	-0.169	-0.153051	cg08231710;cg09159050;cg06943420;cg03427058;cg11648594;cg24368383;cg21129534;cg17122213;cg01621974;cg05642789;cg05834878;cg22689324;cg06002660;cg26740494;cg00262621;cg06912282;cg24535439;cg05419999;cg23430652;cg10994397;cg25900627;cg04882394;cg00078456;cg00297832;cg26976576;cg18852096;cg04854189;cg06080300	TRUE	7	MMP23A;MMP23B;MIB2
chr1	41486102	41489547	3446	18	0.475711	0.265835	0.121799	0.0771736	0.0627417	0.0501334	cg00960373;cg19358202;cg26329440;cg13291156;cg13549890;cg22005565;cg01570957;cg22435441;cg02719008;cg02290550;cg00842602;cg04145818;cg02331769;cg08733496;cg10998163;cg13280713;cg14853406;cg05646865	TRUE	5	SLFNL1;SLFNL1-AS1
chr1	36639622	36644849	5228	19	-1.65494	-1.66317	-1.79248	-0.158873	-0.154708	-0.178149	cg13962153;cg05364072;cg08376211;cg24686825;cg04574716;cg01618445;cg14285365;cg08458912;cg13996489;cg16312516;cg19002149;cg00169111;cg01501018;cg11084518;cg15486762;cg13898457;cg22357843;cg18071682;cg11293241	TRUE	7	MAP7D1
chr1	228399562	228405815	6254	27	-0.772041	-0.647113	-0.620301	-0.0528253	-0.0387079	-0.0470153	cg05926370;cg03054277;cg25533148;cg05369582;cg19811123;cg20390450;cg26066912;cg18157027;cg18159850;cg22850968;cg26303165;cg09853570;cg12579230;cg01084386;cg00311303;cg09979244;cg04140596;cg22942751;cg01816880;cg18477163;cg01557798;cg06806210;cg23644589;cg04193160;cg05321440;cg09819078;cg08312035	TRUE	8	C1orf145;OBSCN
chr1	8383171	8388620	5450	25	-0.817054	-0.670857	-0.492057	-0.0374883	-0.02113	-0.0103532	cg03145274;cg06723421;cg24660836;cg21358741;cg06322323;cg24550298;cg14038482;cg07958878;cg10508347;cg19847936;cg00139056;cg17638321;cg02989448;cg15575320;cg01569860;cg02727252;cg09787123;cg03040581;cg14413262;cg08644356;cg18416374;cg06622404;cg26543352;cg12939371;cg00184512	TRUE	1	SLC45A1
chr1	12536506	12539937	3432	11	-3.4126	-3.28936	-2.96961	-0.389389	-0.359235	-0.333733	cg11217193;cg10622644;cg13305114;cg16882903;cg17455142;cg04608253;cg14884895;cg10204259;cg05654304;cg13353774;cg13466988	TRUE	4	VPS13D
chr1	3160665	3165391	4727	24	-1.89281	-1.66567	-1.47826	-0.194429	-0.162591	-0.155343	cg27229529;cg10201191;cg23085167;cg09990962;cg04876124;cg12800122;cg04873098;cg24629455;cg01909160;cg00849570;cg22440573;cg22730864;cg19704073;cg00851055;cg18240463;cg21475097;cg10952596;cg19825974;cg13427179;cg16694785;cg02404410;cg16710099;cg24807850;cg17104202	TRUE	7	PRDM16
chr1	110161760	110168074	6315	47	-0.089889	-0.247197	-0.151954	-0.025713	-0.0347751	-0.0189785	cg26363634;cg27565899;cg25110106;cg21644334;cg26600917;cg09414045;cg03937605;cg26541027;cg09420572;cg15605011;cg15447512;cg07261948;cg12345609;cg08739693;cg26210191;cg08518551;cg11807688;cg07954706;cg11883815;cg00584008;cg05376962;cg14254419;cg00171084;cg07329667;cg17036469;cg11864114;cg25772143;cg16140253;cg04337518;cg21310687;cg26839284;cg15850185;cg02385219;cg08658282;cg18439445;cg20885089;cg2…	TRUE	12	AMPD2
chr1	6524448	6527809	3362	20	-1.1836	-1.6564	-1.3946	-0.111833	-0.186233	-0.148812	cg10059687;cg12814070;cg23114616;cg10539898;cg05151739;cg00087884;cg15088325;cg02084087;cg03893150;cg20133249;cg02064442;cg06859828;cg26056577;cg25491951;cg26186134;cg03398090;cg16681526;cg04500986;cg02988775;cg11756870	TRUE	5	TNFRSF25;PLEKHG5
chr1	47896686	47903450	6765	29	0.136941	-0.0270722	-0.292364	-0.022971	-0.034437	-0.0758011	cg03440588;cg13682692;cg22438763;cg07954828;cg21391919;cg08638320;cg09515767;cg26366304;cg06611075;cg00580340;cg05658236;cg13851904;cg24931632;cg00914781;cg26518431;cg07287463;cg16657448;cg15868302;cg09269866;cg18595867;cg23659056;cg05402131;cg13569017;cg04078221;cg25880954;cg24114899;cg16342298;cg09277376;cg14106085	TRUE	12	FOXD2;MGC12982;FOXD2-AS1;LINC01389
chr1	19614429	19615942	1514	16	-1.89754	-2.13616	-1.92362	-0.195453	-0.243897	-0.212048	cg05937630;cg09028008;cg17594860;cg08917933;cg07838106;cg07037032;cg16126458;cg07447773;cg01798255;cg24008908;cg04091063;cg20253350;cg01509621;cg00690710;cg11233384;cg02910873	TRUE	5	AKR7A3
chr1	32040692	32043619	2928	21	-1.19016	-0.995561	-1.61126	-0.134805	-0.104048	-0.193866	cg18107144;cg10823804;cg02678971;cg16638238;cg22855405;cg01202491;cg12982053;cg18012057;cg07741616;cg26394270;cg10530055;cg15120085;cg22088096;cg03314569;cg15079885;cg16103203;cg00541683;cg09070415;cg25811375;cg06277957;cg19135416	TRUE	2	TINAGL1
chr1	174842571	174844560	1990	14	-1.73067	-1.66092	-2.12778	-0.165913	-0.175113	-0.219716	cg25984164;cg07285983;cg13130398;cg11480314;cg27212156;cg18489118;cg09833030;cg27424380;cg02482603;cg05702218;cg23831685;cg04858586;cg09948374;cg20535312	TRUE	3	RABGAP1L
chr1	43749951	43752185	2235	13	-1.82587	-1.71762	-2.13902	-0.21343	-0.204142	-0.272662	cg23800435;cg01413566;cg12752420;cg04289036;cg00500789;cg24464789;cg19086488;cg22914126;cg02990330;cg09988116;cg09462269;cg03187160;cg13995746	TRUE	3	C1orf210
chr1	228461852	228468624	6773	29	-0.892312	-0.850289	-0.721298	-0.0731469	-0.0696226	-0.066054	cg16049941;cg00964355;cg14661383;cg08262088;cg02281446;cg10220895;cg14420567;cg09636459;cg11722936;cg09204449;cg10770726;cg18261877;cg19306380;cg17602777;cg12460281;cg06190406;cg19182299;cg01195628;cg05844789;cg09037426;cg19401519;cg22227306;cg03141069;cg04850211;cg01195848;cg27264894;cg02268584;cg16603046;cg04843660	TRUE	4	OBSCN
chr1	3055699	3059826	4128	22	-1.35539	-1.17378	-0.427282	-0.119384	-0.105796	-0.0106791	cg13104257;cg13392571;cg17455155;cg21299491;cg24300981;cg12804677;cg26545580;cg01047045;cg22510139;cg06617975;cg24642064;cg24968931;cg13388191;cg08157418;cg05035508;cg19866637;cg05117823;cg19243842;cg14516243;cg25745135;cg01647724;cg00049709	TRUE	6	PRDM16
chr1	34640928	34644252	3325	21	-1.39647	-1.23949	-1.87015	-0.127862	-0.121728	-0.197785	cg04486873;cg01956976;cg22697574;cg16348470;cg24411961;cg02656891;cg09596405;cg04025150;cg18328755;cg16384849;cg04323427;cg23704137;cg23135442;cg27557134;cg24435884;cg16787185;cg13329248;cg08527127;cg26226879;cg11524446;cg09485211	TRUE	3	C1orf94
chr1	45271680	45274600	2921	18	1.93841	1.75778	1.75161	0.155167	0.150046	0.192274	cg16814416;cg08462306;cg09292826;cg14565781;cg03142856;cg21871151;cg12492197;cg09400475;cg11332928;cg24254387;cg00043599;cg03434029;cg07603058;cg07937270;cg04625834;cg26274118;cg22741248;cg07678576	TRUE	5	TCTEX1D4;BTBD19
chr1	243650025	243653958	3934	15	-1.37061	-1.32516	-1.12606	-0.111045	-0.104194	-0.0858625	cg10245330;cg06768019;cg05488833;cg09879526;cg11964349;cg20276962;cg16052388;cg04164924;cg20059832;cg22950111;cg24496088;cg01833436;cg15059429;cg02528319;cg25820491	TRUE	5	SDCCAG8;AKT3
chr1	201139713	201141737	2025	14	-0.630929	-0.510627	-0.853121	-0.0960122	-0.0768115	-0.118684	cg23996302;cg12769657;cg27557428;cg02850032;cg16468546;cg14272477;cg12108526;cg04209825;cg05570009;cg26872330;cg04304469;cg06912814;cg19259723;cg17864553	TRUE	2	TMEM9
chr1	156093624	156096574	2951	13	0.575182	0.764958	1.03128	0.0554932	0.0790395	0.125155	cg17453456;cg02997316;cg19238380;cg08881019;cg27182012;cg15750163;cg15447017;cg21452188;cg03946955;cg18844158;cg23410250;cg13114683;cg07737038	TRUE	5	LMNA
chr1	1227616	1231878	4263	17	-1.35238	-1.17799	-1.18553	-0.13225	-0.1068	-0.116092	cg06818047;cg21265287;cg27543922;cg25106100;cg10093859;cg03003335;cg17026072;cg01937247;cg22161575;cg13681826;cg13452079;cg15994839;cg14728174;cg01515136;cg16380285;cg02506501;cg03001234	TRUE	4	ACAP3
chr1	3086487	3090345	3859	16	-2.04515	-2.05298	-1.30476	-0.221111	-0.228418	-0.135007	cg12133962;cg20154143;cg14217558;cg06815308;cg01961086;cg17445936;cg23212796;cg24612696;cg26435254;cg13009839;cg05755889;cg18171009;cg21477285;cg22796923;cg02299950;cg04277097	TRUE	4	PRDM16
chr1	153580069	153582683	2615	14	1.69365	1.79863	1.97389	0.171383	0.168051	0.22357	cg18859033;cg04990202;cg26957423;cg07910075;cg15840660;cg11820824;cg19255608;cg07280521;cg19861967;cg00021892;cg23505766;cg12207747;cg19550905;cg13224124	TRUE	4	S100A16
chr1	23762558	23763959	1402	10	-1.91846	-2.22278	-2.56566	-0.230421	-0.265861	-0.314416	cg16351869;cg27447006;cg20847090;cg19827787;cg26582295;cg21105827;cg24580199;cg01095837;cg02351745;cg02951134	TRUE	3	ASAP3
chr1	172112722	172115154	2433	12	3.24626	3.76756	3.75321	0.34095	0.440281	0.369445	cg21450888;cg17178220;cg25214966;cg01006503;cg22628275;cg09281118;cg10769535;cg03322057;cg24002149;cg02633729;cg09043115;cg19219378	TRUE	2	DNM3;MIR199A2;DNM3OS
chr1	2162001	2165868	3868	12	-2.04144	-2.00086	-0.991012	-0.276564	-0.277172	-0.153522	cg02058628;cg15564619;cg17942763;cg19404444;cg08884752;cg16417118;cg01787285;cg25139649;cg02283181;cg02277356;cg15132013;cg11769062	TRUE	9	SKI
chr1	234904616	234908514	3899	11	2.22379	2.49972	2.48825	0.283362	0.313105	0.32262	cg03130910;cg04786142;cg00851028;cg17609054;cg02508461;cg04817712;cg14115789;cg00019308;cg00285940;cg23811057;cg00681981	TRUE	4
chr1	55265830	55267293	1464	14	-1.42354	-1.36808	-1.9574	-0.133033	-0.152237	-0.226212	cg18972998;cg02935904;cg07976644;cg19808825;cg24685134;cg24697184;cg02437068;cg08872579;cg11247674;cg04871778;cg26447320;cg26413174;cg22130834;cg20569588	TRUE	2	TTC22
chr1	2234751	2239646	4896	19	-0.999357	-0.885387	-0.89045	-0.054395	-0.0462289	-0.0537189	cg13099829;cg20144521;cg07425568;cg21405929;cg06875179;cg24001314;cg16175479;cg09806683;cg07574267;cg06736312;cg03631837;cg01445240;cg17854510;cg26999585;cg01249479;cg20168901;cg01428928;cg11519710;cg09442556	TRUE	5	SKI
chr1	92948788	92953279	4492	60	0.503948	0.441496	0.392705	0.010111	0.0103494	0.00938079	cg04838747;cg23328066;cg01786314;cg22488998;cg18182148;cg06647562;cg18221467;cg26015176;cg20813081;cg13930300;cg08664810;cg11954479;cg15068050;cg04158367;cg23812393;cg05796321;cg24683414;cg17858328;cg11412935;cg10832495;cg07011357;cg13359699;cg00697033;cg27432653;cg23807354;cg14434926;cg16358430;cg11785652;cg26027669;cg07983115;cg27290394;cg25232660;cg24517501;cg01258522;cg09364089;cg09022720;cg1…	TRUE	8	GFI1
chr1	151679702	151684408	4707	16	-1.28001	-1.12337	-0.911663	-0.103892	-0.109992	-0.0815046	cg11678481;cg06384592;cg26598931;cg19672261;cg03366640;cg05355360;cg04913234;cg24063062;cg11826852;cg01647205;cg09014651;cg04056615;cg26972485;cg11924470;cg06236688;cg27147965	TRUE	3	CELF3
chr1	16060480	16064239	3760	20	-0.567113	-0.771317	-0.575587	-0.0447906	-0.0707798	-0.0456713	cg16026015;cg18133145;cg19916794;cg03970032;cg10483611;cg02485345;cg21821674;cg06761377;cg26923754;cg16713727;cg05337019;cg05510104;cg03575366;cg09662329;cg10881110;cg15135166;cg03420647;cg22956858;cg09848498;cg15616400	TRUE	7	PLEKHM2;SLC25A34
chr1	161146978	161148880	1903	19	-0.438379	-0.600095	-0.86934	-0.0641957	-0.0796241	-0.0969872	cg15089025;cg08073088;cg17806952;cg27311414;cg22788177;cg20740051;cg07298878;cg07584928;cg05990652;cg09381484;cg03522910;cg27089037;cg23082632;cg27235008;cg01250801;cg27381740;cg11059170;cg17752960;cg21305829	TRUE	2	B4GALT3
chr1	32220189	32225216	5028	19	-0.747714	-0.79939	-0.634068	-0.0548157	-0.0601475	-0.0488333	cg20608783;cg04265492;cg22385297;cg12999797;cg09142571;cg07676961;cg21822140;cg07826326;cg06811130;cg03940145;cg08042273;cg24993174;cg17248093;cg24738913;cg25952082;cg16767915;cg12515083;cg09334429;cg07150866	TRUE	5	BAI2;MIR4254;ADGRB2
chr1	86045347	86048923	3577	28	0.688665	0.966457	0.786248	0.0456614	0.0761914	0.0647128	cg13984515;cg06805280;cg19435944;cg22123915;cg20293609;cg12278705;cg04453065;cg03519711;cg13871826;cg12278431;cg17319576;cg02254587;cg15648041;cg15169317;cg24692177;cg07561554;cg23785940;cg07165167;cg18027683;cg20097073;cg07602008;cg17499345;cg25720697;cg07350718;cg07877243;cg11750851;cg13206932;cg05395648	TRUE	8	CYR61;DDAH1
chr1	55012408	55015139	2732	11	-1.65222	-1.42262	-1.28143	-0.189084	-0.16435	-0.151731	cg21527621;cg26753037;cg07576219;cg10266490;cg21448423;cg02905900;cg01445479;cg12854143;cg01802772;cg11715991;cg10710218	TRUE	4	ACOT11
chr1	36020939	36024473	3535	22	0.435986	0.370942	0.350053	-0.0110583	-0.0130969	-0.0114868	cg10709343;cg14181387;cg07905888;cg11472064;cg18881764;cg10398408;cg16015113;cg26260588;cg02711976;cg14772955;cg10905247;cg00276532;cg00234370;cg19524049;cg08378356;cg24940583;cg27564656;cg15097913;cg26669410;cg15272684;cg12106731;cg19841187	TRUE	3	KIAA0319L;NCDN
chr1	94586592	94587905	1314	8	-2.94938	-2.48011	-3.27709	-0.320017	-0.254654	-0.363633	cg06895831;cg18773993;cg09360041;cg20746830;cg12869058;cg03110772;cg16298016;cg04592706	TRUE	2	ABCA4
chr1	27187994	27191950	3957	19	-0.599841	-0.515535	-0.708489	-0.0715665	-0.0677197	-0.0892329	cg13374701;cg26010562;cg21910613;cg07786675;cg17149882;cg06720467;cg12583970;cg16549596;cg11348165;cg03421300;cg14333454;cg14825555;cg13235717;cg21950166;cg02242572;cg13466284;cg20275072;cg16558172;cg08366132	TRUE	7	SFN
chr1	246951647	246954479	2833	17	-1.01402	-1.13718	-1.08377	-0.0826816	-0.122449	-0.108027	cg23630954;cg10884885;cg08535928;cg03340119;cg22560020;cg23244254;cg26898024;cg14057079;cg18950481;cg16503603;cg15176829;cg05314024;cg02359766;cg00532502;cg06360521;cg06912033;cg20897192	TRUE	2	LOC149134;LINC01341
chr1	75592950	75595408	2459	16	-1.27279	-0.976191	-2.11781	-0.157847	-0.114094	-0.256718	cg01185626;cg01259156;cg01622379;cg01971160;cg01005080;cg11196437;cg10249828;cg00419321;cg09222749;cg20594809;cg21009965;cg25289697;cg09766820;cg26688527;cg05449257;cg10714415	TRUE	3	LHX8
chr1	36784812	36790927	6116	31	0.0698021	-0.113141	0.151602	-0.00572205	-0.0268297	-0.00469974	cg22721579;cg13500072;cg02805356;cg14128890;cg18238858;cg03484255;cg12679760;cg07602984;cg22090115;cg14023023;cg19047559;cg23672278;cg24878558;cg11673291;cg11984187;cg22810403;cg00426377;cg15095906;cg04010586;cg16286110;cg16219167;cg17942851;cg08452766;cg16394290;cg12892839;cg02993069;cg03507534;cg17139085;cg03407907;cg27617214;cg17710676	TRUE	6	FAM176B;EVA1B;C1orf113;SH3D21
chr1	1687481	1692062	4582	26	-0.725933	-0.794423	-0.503121	-0.0376696	-0.0400469	-0.0240038	cg15578948;cg26342907;cg05152432;cg21692735;cg10543797;cg23159992;cg03606098;cg27433479;cg15688635;cg08122070;cg17010445;cg15274273;cg18947110;cg08937102;cg07328316;cg25031205;cg04439557;cg09185911;cg12552303;cg22906442;cg09233730;cg11296110;cg18956079;cg11725331;cg07015961;cg00423114	TRUE	5	NADK
chr1	2187457	2192600	5144	14	-0.421721	-0.510022	-0.376472	-0.0151731	-0.021628	0.000814614	cg18934822;cg24481594;cg22166144;cg15053410;cg05937603;cg08730743;cg23645210;cg01881525;cg26880297;cg12222277;cg09925689;cg16315417;cg11514097;cg13781296	TRUE	9	SKI
chr1	161165053	161172291	7239	39	-0.368463	-0.547423	-0.497659	-0.0451239	-0.0784663	-0.0556875	cg04311476;cg24863642;cg10318121;cg12754671;cg18822704;cg02756922;cg21091503;cg09659608;cg05776323;cg08850169;cg07354440;cg21930487;cg17904988;cg00797801;cg10679152;cg07580762;cg04436964;cg02814033;cg15418246;cg23865853;cg17844001;cg21691116;cg14164556;cg14382215;cg08545169;cg04263215;cg15889722;cg23274951;cg14448116;cg20838362;cg17166812;cg17932657;cg24049880;cg11801851;cg16359300;cg10493436;cg0…	TRUE	10	NDUFS2;ADAMTS4
chr1	2119531	2122601	3071	11	-2.00092	-2.09215	-1.60678	-0.195416	-0.241497	-0.15563	cg05337761;cg26227225;cg01927825;cg20300514;cg17412102;cg08200543;cg21209510;cg01150497;cg02804999;cg01894875;cg09506319	TRUE	5	C1orf86;LOC100128003;FAAP20
chr1	50573970	50575374	1405	14	-1.97627	-1.67996	-1.53052	-0.263857	-0.227516	-0.174156	cg05894355;cg25217583;cg04732872;cg08106706;cg09784523;cg24518017;cg26227005;cg06329447;cg08538032;cg27609967;cg03462926;cg18242139;cg12227258;cg20357101	TRUE	1	ELAVL4
chr1	2002329	2006896	4568	35	-0.976876	-1.45389	-0.468825	-0.0866508	-0.138328	-0.0396564	cg24715732;cg14171824;cg14418633;cg06164957;cg16653138;cg03001333;cg18451382;cg01970427;cg19923417;cg04314111;cg13387826;cg27587033;cg08439149;cg17318853;cg13591369;cg22332339;cg00359465;cg08108679;cg14163740;cg24842354;cg11227141;cg06791083;cg25444428;cg11699150;cg17815669;cg04520340;cg15115072;cg11758127;cg03959306;cg18352080;cg13077150;cg08038080;cg16269144;cg00095688;cg04023573	TRUE	7	PRKCZ
chr1	223314605	223317548	2944	17	-0.288737	-0.318648	-0.289935	-0.0426723	-0.0477231	-0.0312083	cg14015211;cg05696109;cg00255925;cg17599809;cg20303021;cg03702975;cg12275981;cg07015886;cg11209549;cg01181681;cg05858079;cg02619544;cg04219417;cg23291900;cg18201671;cg23343408;cg07538512	TRUE	5	TLR5
chr1	16268457	16272042	3586	19	-1.14121	-0.874616	-0.787878	-0.0663249	-0.0527999	-0.0473966	cg03973866;cg00702307;cg20979128;cg06996372;cg16424281;cg15819188;cg19813284;cg19156064;cg22044955;cg10985026;cg04639351;cg07596883;cg09812126;cg09409930;cg21410806;cg14373380;cg13253701;cg14453420;cg05399872	TRUE	3	ZBTB17
chr1	32826843	32829467	2625	17	-1.25251	-1.99211	-1.40814	-0.0902299	-0.168995	-0.119065	cg10249224;cg11167537;cg19921279;cg15061530;cg00873050;cg08859095;cg01555014;cg19082589;cg06529818;cg21921630;cg22045990;cg15150052;cg21172540;cg16379513;cg12064008;cg03361173;cg04093047	TRUE	2	TSSK3;LOC100128071;FAM229A
chr1	53924164	53926931	2768	22	-0.929244	-0.762562	-0.847141	-0.0430361	-0.036127	-0.0325458	cg06830268;cg10130718;cg16252727;cg20633276;cg06051201;cg07747557;cg00578363;cg14494830;cg10818160;cg24845207;cg07149641;cg01515427;cg00008810;cg07203271;cg21074138;cg17736259;cg05885647;cg07598331;cg23213876;cg07220007;cg22445992;cg03151856	FALSE	0	DMRTB1
chr1	13909012	13911964	2953	23	-0.311415	-0.418815	-0.541682	-0.0709526	-0.0806889	-0.0929504	cg02933679;cg07600277;cg21819468;cg09804380;cg16277479;cg24671344;cg00831909;cg25286482;cg13308243;cg13256645;cg18877506;cg05281894;cg19572826;cg10743104;cg23954416;cg09732307;cg08306178;cg11791751;cg22798977;cg16590190;cg22436123;cg15563963;cg11913416	TRUE	5	PDPN
chr1	44819838	44821812	1975	17	-0.362281	-0.360785	-0.288944	-0.066055	-0.0587493	-0.0443668	cg26275242;cg26009245;cg11424597;cg11977326;cg17154605;cg24052530;cg03990984;cg21534299;cg10516823;cg02674114;cg09166345;cg00717995;cg13451048;cg07806732;cg04166874;cg27524602;cg10739246	TRUE	4	ERI3
chr1	181056127	181058068	1942	15	-0.0951959	-0.194864	-0.537811	-0.0500331	-0.0595155	-0.0866878	cg03893077;cg10500218;cg07320311;cg01678753;cg09466310;cg16592623;cg05267654;cg24915511;cg23469673;cg12712846;cg15645600;cg02661372;cg13228642;cg22801949;cg27176729	TRUE	4	IER5
chr1	111746277	111748268	1992	15	-1.9424	-0.745551	-1.93554	-0.206654	-0.0644698	-0.227725	cg13547268;cg21220708;cg22609277;cg26115312;cg07318155;cg04058690;cg20975355;cg10122116;cg08663890;cg01528237;cg11071762;cg25722212;cg20666953;cg13232402;cg14519917	TRUE	2	DENND2D
chr1	160158807	160160766	1960	15	-1.2687	-1.38033	-1.14492	-0.129698	-0.142506	-0.106052	cg14919490;cg27352514;cg02297709;cg18862562;cg16571192;cg09547777;cg10377188;cg05643453;cg15926420;cg08246428;cg07813643;cg03835785;cg16024932;cg08105571;cg00327483	TRUE	3	CASQ1
chr1	28904082	28909005	4924	26	0.00427677	0.0710379	-0.126243	-0.011452	-0.0166182	-0.0216815	cg17459893;cg22033189;cg07944736;cg10053149;cg08625918;cg20497554;cg04872869;cg19712659;cg11753765;cg01198591;cg07383941;cg08492708;cg04206337;cg16724557;cg00261162;cg19265143;cg11191040;cg11573859;cg26328951;cg15160573;cg21438252;cg07033395;cg15601452;cg12870015;cg12640482;cg03542031	TRUE	10	SNHG12;SNORA16A;SNORA44;SNORD99;SNORA61;TRNAU1AP
chr1	156695896	156699437	3542	29	0.417905	0.452078	0.215965	-0.00177915	0.00929681	-0.00762611	cg17565742;cg02320699;cg25505611;cg11949207;cg00173787;cg24788980;cg03470736;cg00992913;cg05928615;cg27547283;cg23881601;cg18854398;cg05809481;cg02833725;cg17696925;cg27097532;cg15109730;cg20156116;cg14358451;cg00392257;cg10805956;cg09507184;cg00533084;cg20722933;cg00341602;cg16728114;cg18772583;cg18569472;cg03253134	TRUE	9	ISG20L2;RRNAD1;C1orf66
chr1	27960150	27962692	2543	14	-1.25373	-1.1171	-1.608	-0.175174	-0.147162	-0.229626	cg13448978;cg21115433;cg26040332;cg09370867;cg05783223;cg19249583;cg05371135;cg01891738;cg26801631;cg16922167;cg00404394;cg24809029;cg00065048;cg16897005	TRUE	3	FGR
chr1	64058180	64059860	1681	21	-0.260525	-0.506796	-0.649428	-0.051822	-0.0709883	-0.0803956	cg04478083;cg01664957;cg26108121;cg22496173;cg02994863;cg22624827;cg06744401;cg25013852;cg24585453;cg26449961;cg07661407;cg05270688;cg05210526;cg22793634;cg10345160;cg03373115;cg15590153;cg18759728;cg22782972;cg24370698;cg15387114	TRUE	2	PGM1
chr1	8937077	8940460	3384	20	0.165321	-0.0182568	-0.0296333	-0.0558478	-0.0640588	-0.048174	cg12902497;cg25849281;cg10780495;cg26145502;cg22221490;cg09819654;cg21691089;cg07483064;cg23267872;cg17167924;cg01803717;cg13432294;cg12711814;cg10365178;cg13530442;cg04993279;cg14914337;cg18687706;cg16812044;cg06972019	TRUE	4	ENO1;ENO1-AS1
chr1	153538406	153541104	2699	13	1.79712	1.21681	1.17374	0.186188	0.144238	0.128506	cg08105396;cg17714793;cg15923298;cg22700686;cg14683186;cg23627828;cg21607308;cg24720215;cg12580687;cg21196487;cg19907725;cg20215188;cg13997435	TRUE	6	S100A2
chr1	169429525	169430464	940	9	-1.66719	-1.90766	-2.40015	-0.20453	-0.24027	-0.30526	cg25464921;cg15049744;cg09671955;cg16136262;cg04652611;cg04953218;cg25499552;cg01490904;cg20214464	TRUE	1	CCDC181
chr1	36769758	36773099	3342	19	-0.630299	-0.687221	-0.557267	-0.0887912	-0.0930036	-0.0953347	cg00573880;cg13446200;cg04191437;cg17710804;cg26893197;cg05966983;cg08349306;cg19373545;cg20381560;cg15131207;cg03506609;cg21418854;cg17131183;cg01306769;cg17960769;cg05063806;cg10622536;cg26831562;cg02865595	TRUE	6	C1orf113;SH3D21;THRAP3
chr1	33229814	33232579	2766	14	-1.21628	-1.62402	-1.66669	-0.124988	-0.169933	-0.170669	cg04892182;cg06786238;cg09804503;cg17701243;cg23097296;cg12478578;cg16007395;cg21187535;cg17327404;cg07728425;cg17747864;cg19262476;cg01934769;cg02749842	TRUE	5	KIAA1522
chr1	162333354	162337375	4022	18	-0.872446	-0.911498	-0.630098	-0.0498761	-0.0502709	-0.0339703	cg12486795;cg26663636;cg18383680;cg14554892;cg23225572;cg10972543;cg03391436;cg20071225;cg02858267;cg24950597;cg02156353;cg03022556;cg02380020;cg03484831;cg11687863;cg09584785;cg15933376;cg26813162	TRUE	5	NOS1AP
chr1	161693987	161698821	4835	20	-0.455208	-0.605171	-0.588758	-0.0677071	-0.0779442	-0.075387	cg22389730;cg17905084;cg04552724;cg15642792;cg14210287;cg18889147;cg09387559;cg01194901;cg25894839;cg01299494;cg07385423;cg01099322;cg04554666;cg06734380;cg20766007;cg21864996;cg22854981;cg05392764;cg18450905;cg13633933	TRUE	5	FCRLB
chr1	206729034	206731616	2583	21	-0.268176	-0.360835	-0.450885	-0.0436309	-0.0619539	-0.0800158	cg17220933;cg23579770;cg22857604;cg21204904;cg24121864;cg01860753;cg26271110;cg22401939;cg01917016;cg02589695;cg05756492;cg08617916;cg02035751;cg23520347;cg06949439;cg22871559;cg21218864;cg06872036;cg25593159;cg14163311;cg01442843	TRUE	5	RASSF5
chr1	1549799	1553405	3607	25	0.267023	0.150161	0.112029	-0.00670781	0.00201998	-0.00506544	cg11140595;cg25004270;cg25010770;cg25880288;cg10705488;cg26169249;cg10756715;cg15558634;cg08912129;cg17271960;cg18123911;cg06761793;cg25164153;cg26295592;cg00781053;cg25459752;cg05941212;cg01229567;cg19246761;cg15817635;cg15652741;cg07807975;cg15369276;cg23605175;cg13947830	TRUE	6	MIB2
chr1	206807380	206810354	2975	17	-0.512044	-0.43279	-0.31764	-0.117769	-0.0952369	-0.0753848	cg19647692;cg21189358;cg15732812;cg03812320;cg03971974;cg16575248;cg09260603;cg13449484;cg15894936;cg14284554;cg19778776;cg09328024;cg09224523;cg13071672;cg18759190;cg24599951;cg09795569	TRUE	7	DYRK3
chr1	117635550	117638187	2638	10	-2.49185	-2.3931	-1.86806	-0.26751	-0.273982	-0.18131	cg09099500;cg10488685;cg25940485;cg19811108;cg00100397;cg21172278;cg06966628;cg19582647;cg01918824;cg13204193	TRUE	6	MIR942;TTF2
chr1	26502524	26504548	2025	11	-1.53737	-1.5541	-2.12892	-0.186537	-0.205443	-0.278903	cg00300879;cg15622158;cg25229964;cg17330765;cg13553204;cg09890400;cg13690126;cg26412358;cg00147160;cg19740054;cg22152582	TRUE	3	CNKSR1
chr1	153599479	153604075	4597	29	-0.202448	-0.352741	-0.41716	-0.0399237	-0.0500014	-0.0468414	cg11596404;cg11343894;cg02331910;cg19335413;cg01347250;cg13946767;cg10963218;cg05236424;cg14864895;cg02873163;cg07898899;cg24062309;cg11915664;cg15559456;cg04077668;cg07689834;cg10242122;cg10003935;cg14467840;cg17776284;cg06050636;cg06562291;cg00012362;cg17080740;cg20847746;cg26882115;cg01373552;cg27469660;cg02573566	TRUE	7	S100A13;S100A1
chr1	3613723	3616642	2920	14	-1.25416	-1.13506	-0.776316	-0.0733905	-0.0740152	-0.0455306	cg03043665;cg23234149;cg15161371;cg20628743;cg22195036;cg22234529;cg15487097;cg23484446;cg08887707;cg17095436;cg18279180;cg03899737;cg19418235;cg09852697	TRUE	4	TP73
chr1	15255198	15256481	1284	10	-1.44144	-1.45311	-1.85482	-0.161071	-0.148625	-0.204155	cg09781735;cg21762654;cg23020600;cg14976342;cg13239126;cg05043339;cg13469034;cg00763594;cg19710662;cg19520372	TRUE	2	KAZN;KIAA1026
chr1	173174650	173177161	2512	16	-1.01939	-0.778905	-1.37452	-0.0941429	-0.064934	-0.142206	cg26811088;cg21634535;cg23038529;cg10155780;cg26205842;cg16517394;cg11301253;cg11119525;cg21439763;cg26315984;cg22034554;cg08919180;cg10861599;cg17386985;cg18459392;cg02822921	TRUE	3	TNFSF4
chr1	6659205	6664268	5064	27	0.0672607	0.0581645	0.118563	-0.000997115	-0.00352134	0.0056678	cg04813818;cg25479082;cg27539986;cg09159285;cg06320134;cg09265619;cg11405531;cg16686458;cg13324746;cg05389555;cg14823363;cg24809958;cg10472264;cg03257923;cg00568303;cg09130785;cg09599979;cg06066711;cg00103568;cg08429159;cg21899939;cg01881062;cg06759023;cg22488904;cg07449038;cg22719269;cg19884658	TRUE	7	KLHL21
chr1	27480106	27482853	2748	17	-0.308045	-0.192402	-0.0662843	-0.0232896	-0.0163268	-0.00919444	cg18255563;cg19781348;cg18594482;cg22367705;cg26515162;cg03769927;cg26151283;cg22481448;cg17856610;cg11743054;cg27108668;cg04056678;cg15076659;cg11128910;cg18303466;cg16703710;cg09725874	TRUE	3	SLC9A1
chr1	3319264	3321869	2606	12	-1.60838	-1.42432	-1.50554	-0.142725	-0.120342	-0.137143	cg19317333;cg25362585;cg24663541;cg00761129;cg25052274;cg05968369;cg23999080;cg17438636;cg05520109;cg01065697;cg01939236;cg12635919	TRUE	3	PRDM16
chr1	1293868	1297807	3940	23	0.0052432	-0.103547	0.610864	-0.0155129	-0.0297067	0.0642241	cg18550476;cg00970622;cg13393580;cg26108719;cg23569098;cg15492552;cg23036947;cg18534079;cg17132079;cg12478066;cg12915036;cg20426768;cg27399052;cg13354934;cg22273474;cg23973885;cg21165029;cg05572157;cg03400623;cg22109675;cg01198994;cg24153574;cg03397519	TRUE	6	MXRA8
chr1	26494529	26499103	4575	29	-0.167942	-0.378367	-0.337988	-0.0291072	-0.0419507	-0.0383477	cg08255137;cg12068069;cg13532350;cg19251549;cg23267217;cg15543769;cg04852280;cg24593630;cg16003040;cg02926005;cg24930443;cg11887554;cg19567795;cg10984515;cg20152413;cg08729059;cg03722802;cg21851967;cg04001732;cg02307537;cg07156839;cg19726385;cg25719538;cg01395281;cg08247347;cg18231848;cg07084796;cg15651345;cg03340041	TRUE	5	ZNF593
chr1	2248719	2254582	5864	20	-1.06686	-1.14437	-0.462358	-0.0580631	-0.0773683	-0.0157204	cg00386984;cg24709511;cg27054514;cg22349332;cg02237208;cg06368978;cg13214309;cg27222162;cg22708961;cg00766146;cg17974515;cg12936238;cg03827836;cg14171516;cg00567930;cg00093522;cg21107210;cg04156483;cg03324138;cg20989215	TRUE	9	MORN1
chr1	111031098	111034724	3627	12	-1.20017	-1.03619	-0.882769	-0.102901	-0.0957055	-0.0753407	cg00848995;cg23108325;cg15488427;cg15113118;cg11456824;cg01727273;cg06978477;cg16899311;cg12042784;cg12802191;cg14951106;cg18166920	TRUE	4	CYMP;LOC440602
chr1	24125298	24128432	3135	24	0.398571	0.311145	0.140998	0.0158766	0.0218628	-0.00491282	cg13391456;cg27448574;cg24409107;cg10961323;cg13180787;cg03441514;cg22857999;cg21523719;cg26737766;cg09930410;cg24454698;cg04013516;cg25549791;cg12130907;cg20178091;cg07291005;cg24448013;cg16976865;cg25203007;cg00988350;cg22041707;cg10498717;cg08733957;cg06902898	TRUE	6	GALE;HMGCL
chr1	161007634	161010071	2438	17	-1.23563	-2.6365	-1.89856	-0.111572	-0.308325	-0.160933	cg11731300;cg13466383;cg23416761;cg24161057;cg12426196;cg00329300;cg13906823;cg27180868;cg07883333;cg11578532;cg22110569;cg13458210;cg18147168;cg00446235;cg17192754;cg12898512;cg24411043	TRUE	5	TSTD1;USF1
chr1	47693873	47699163	5291	39	-0.363291	-0.449853	-0.426393	-0.0675339	-0.0609537	-0.06626	cg06463365;cg06087421;cg03752218;cg25764899;cg06955484;cg19918343;cg01418261;cg10026317;cg10633601;cg04363624;cg24991020;cg26939858;cg19247124;cg02241397;cg10961841;cg02180010;cg00538229;cg01739251;cg19681952;cg19577136;cg03167717;cg15857764;cg06209689;cg05252749;cg11432900;cg01147107;cg11766986;cg11399254;cg26881761;cg10121601;cg19797376;cg00875272;cg26891410;cg25268605;cg23579671;cg02235261;cg1…	TRUE	7	TAL1
chr1	155145180	155148157	2978	27	0.329868	0.296901	0.266638	0.000744604	-0.00815258	-0.00619523	cg14162927;cg21411233;cg26568855;cg23288653;cg26233468;cg26879777;cg12771053;cg16609543;cg14666069;cg08831354;cg26258877;cg11278262;cg06193775;cg15497761;cg22603815;cg09466338;cg12743489;cg25613262;cg18715554;cg21361251;cg16302187;cg23211832;cg10446869;cg04498190;cg21473748;cg03646674;cg06203102	TRUE	5	TRIM46;KRTCAP2
chr1	1093940	1100126	6187	21	-0.884546	-1.04921	-0.924369	-0.0844756	-0.103693	-0.0844769	cg07213830;cg04972348;cg21778193;cg18792131;cg02971920;cg00082285;cg06193359;cg09661118;cg08090385;cg22864340;cg22521151;cg13560058;cg10335452;cg00207921;cg15489799;cg20185617;cg06767191;cg20544808;cg06618740;cg08474826;cg15688253	TRUE	10
chr1	45803944	45807214	3271	28	0.0765857	0.227019	0.186287	-0.00710349	0.00140841	-0.000394789	cg06788803;cg01924755;cg01258843;cg22644979;cg20318713;cg04580334;cg20511268;cg07305886;cg13461762;cg27377183;cg13841901;cg19687443;cg10797195;cg16817426;cg15457731;cg10384264;cg17412005;cg00672291;cg07507056;cg18483451;cg19075436;cg06623268;cg13067634;cg04597831;cg21853989;cg09360654;cg20797697;cg12629689	TRUE	5	MUTYH;TOE1
chr1	26632948	26634827	1880	16	0.345758	0.300504	0.125885	-0.0129759	-0.0157325	-0.0218822	cg06641938;cg23679662;cg19234591;cg14082413;cg04990556;cg24565143;cg10209391;cg22005806;cg02299586;cg06376214;cg00852783;cg00938395;cg02498602;cg01614726;cg27629931;cg18565103	TRUE	2	UBXN11
chr1	2169229	2173571	4343	10	-1.70359	-1.47572	-1.32392	-0.108874	-0.099185	-0.0874718	cg05156582;cg02050917;cg12611488;cg02185870;cg16704920;cg01776341;cg08420425;cg07637584;cg03379238;cg21775570	TRUE	7	SKI
chr1	212586134	212588848	2715	18	-0.377435	-0.193887	-0.277876	-0.0484728	-0.0409393	-0.0451267	cg10196290;cg04837461;cg19624799;cg03034759;cg25923018;cg08270613;cg01564977;cg15982746;cg01942927;cg21400549;cg25413757;cg06776976;cg17161026;cg13126891;cg19389270;cg21810910;cg26095726;cg16607815	TRUE	5	TMEM206
chr1	153605367	153609573	4207	22	-0.0956215	-0.160959	-0.332833	-0.0177748	-0.0245562	-0.0395837	cg03250058;cg02067580;cg24884190;cg26548293;cg15900544;cg23241429;cg22176994;cg25556469;cg07436981;cg16198905;cg06819431;cg17138369;cg08593216;cg21936775;cg17729941;cg22706106;cg14188111;cg15798305;cg25758271;cg26148377;cg26672071;cg13467169	TRUE	5	CHTOP;S100A13;C1orf77
chr1	11862907	11867171	4265	32	0.653719	0.698294	0.694037	0.0232107	0.0280189	0.0286196	cg25628740;cg20351062;cg27012203;cg10221637;cg23952195;cg08824649;cg08869383;cg24279837;cg08269394;cg15769395;cg23068701;cg25730859;cg10723067;cg01226883;cg11544334;cg11276438;cg27058063;cg17514528;cg14032528;cg10009293;cg00581063;cg04727199;cg01134491;cg17745097;cg07323845;cg15861278;cg18187189;cg23226134;cg02978542;cg19180348;cg22059149;cg05228408	TRUE	8	CLCN6;MTHFR
chr1	202776269	202780014	3746	24	0.264394	-0.148067	-0.430101	-0.0254301	-0.054132	-0.0825929	cg09889216;cg11221497;cg04504182;cg05261239;cg21105875;cg16427865;cg25911023;cg27531483;cg02624558;cg13134514;cg24354901;cg15505700;cg10734950;cg02505554;cg13993945;cg01101782;cg11171004;cg00528052;cg23390745;cg00571448;cg14560895;cg13253785;cg08718872;cg00176638	TRUE	6	KDM5B;PCAT6
chr1	6417482	6422118	4637	21	-0.965752	-1.02555	-0.731185	-0.0828492	-0.0949994	-0.0731968	cg16049283;cg10859280;cg02995045;cg05045598;cg09513469;cg10219223;cg05912063;cg02641839;cg20630887;cg13823617;cg04179431;cg24312879;cg12082302;cg15529056;cg02065192;cg26976553;cg16306654;cg00821310;cg08611694;cg27090679;cg10375954	TRUE	8	ACOT7
chr1	197743595	197745295	1701	21	0.150824	-0.101792	-0.235103	-0.0100823	-0.023728	-0.0321827	cg13107428;cg13535604;cg21095229;cg17723299;cg02736602;cg10975057;cg25634004;cg27636165;cg16963632;cg05780177;cg06671340;cg17611742;cg15713362;cg21534578;cg12140668;cg24393699;cg24461171;cg03763769;cg16507861;cg19661902;cg11303701	TRUE	1	DENND1B
chr1	236685524	236687801	2278	21	-0.904969	-1.19307	-1.84311	-0.0900499	-0.109257	-0.202729	cg08137948;cg06558640;cg18322510;cg03796549;cg24846594;cg13444964;cg24492862;cg20719069;cg06676847;cg19176897;cg09823395;cg13948413;cg04027302;cg09334514;cg01030476;cg16400094;cg18191270;cg03989567;cg14445518;cg25041207;cg14760424	TRUE	1	LGALS8;LGALS8-AS1
chr1	92414221	92416741	2521	18	-0.69771	-0.815655	-0.842783	-0.0352135	-0.0411857	-0.0425649	cg03421440;cg01515515;cg13043893;cg13299824;cg03454478;cg03136151;cg00307685;cg00308185;cg14732540;cg02935097;cg11057867;cg06442199;cg01228048;cg26315244;cg08172037;cg13905436;cg19245011;cg04889749	TRUE	2	BRDT
chr1	3027471	3029070	1600	8	-2.15947	-2.15479	-1.80843	-0.212144	-0.212099	-0.168985	cg23987257;cg07597386;cg08876274;cg27444751;cg21604357;cg10021614;cg26407161;cg14761019	TRUE	1	PRDM16
chr1	24438607	24439418	812	10	-1.54912	-1.59904	-1.60241	-0.150172	-0.174038	-0.164864	cg14284055;cg15987211;cg03614954;cg06649280;cg14564939;cg20254361;cg15666659;cg01350686;cg06548416;cg12768969	TRUE	1	MYOM3
chr1	3662685	3665189	2505	19	-0.209522	-0.25084	-0.322753	-0.0350128	-0.0386213	-0.0449535	cg11746651;cg15472784;cg08919846;cg14655532;cg24934561;cg16991768;cg03909781;cg23666378;cg10634619;cg01793449;cg25467973;cg08471158;cg02255801;cg11253879;cg14210077;cg05491852;cg14037182;cg03609308;cg00397104	TRUE	5	KIAA0495;TP73-AS1
chr1	32226222	32231019	4798	23	0.394198	0.280747	0.317145	-0.00539302	-0.00929872	-0.00317474	cg16704678;cg24800035;cg14157855;cg03116642;cg09168548;cg21164095;cg24839533;cg09051823;cg15469507;cg24897992;cg00973823;cg10773309;cg24048759;cg04161902;cg26392989;cg07142668;cg03147838;cg00826603;cg14821468;cg27408085;cg01653445;cg09053749;cg17043284	TRUE	7	BAI2;ADGRB2
chr1	3561824	3564676	2853	14	-1.01283	-0.890641	-0.786489	-0.0495407	-0.0393831	-0.0332385	cg18764372;cg20003295;cg05399785;cg11832534;cg14200305;cg24643429;cg11734988;cg16395997;cg09232289;cg19270286;cg21821103;cg00826902;cg11742922;cg06262497	TRUE	1	WDR8
chr1	2434058	2437658	3601	13	-1.48479	-1.19079	-0.893457	-0.108504	-0.0993507	-0.0794466	cg26783079;cg15574442;cg06350196;cg19911801;cg05697866;cg12644668;cg06322310;cg24314879;cg24551418;cg08615111;cg10961249;cg25037677;cg00373616	TRUE	4	PLCH2
chr1	230414293	230418324	4032	16	-0.948157	-0.903711	-0.893342	-0.0583477	-0.0575755	-0.0507237	cg00526336;cg24250902;cg03144619;cg24401487;cg12723251;cg17954142;cg02323768;cg20442645;cg00683017;cg05697274;cg18091363;cg00589617;cg17100751;cg24591105;cg19727396;cg12297684	TRUE	6	GALNT2
chr1	22145516	22150854	5339	15	-0.857973	-0.872553	-0.864538	-0.0616085	-0.0657708	-0.0771221	cg10538929;cg16384073;cg06782041;cg24254377;cg01191824;cg00309945;cg21876283;cg12939901;cg19039146;cg18078693;cg25500027;cg10737898;cg11849708;cg26112909;cg26685187	TRUE	7	LDLRAD2;HSPG2
chr1	154127088	154128443	1356	11	-0.288703	0.454129	0.540781	-0.00455545	0.0860863	0.102575	cg19757176;cg17167920;cg17383186;cg19437677;cg11718162;cg03352427;cg15280238;cg05139571;cg13328788;cg16274678;cg00006626	TRUE	1	TPM3;NUP210L
chr1	45240400	45243960	3561	30	0.157554	0.297584	0.138134	-0.00690896	0.00703016	-0.0023836	cg22023046;cg17883491;cg11407066;cg24302688;cg05310898;cg09266468;cg21991229;cg22224313;cg26561342;cg10062290;cg01376847;cg15714196;cg13985198;cg12768770;cg12935933;cg03533141;cg05355679;cg02299542;cg05169873;cg19723596;cg07550267;cg24276069;cg17755386;cg18806997;cg13044223;cg22129241;cg13553147;cg03043406;cg07357370;cg22433141	TRUE	7	SNORD46;SNORD55;RPS8;SNORD38B;SNORD38A
chr1	149908085	149909433	1349	13	-1.18872	-1.71342	-1.9499	-0.133851	-0.191434	-0.231329	cg17353890;cg26645700;cg24620905;cg05750047;cg02086349;cg26142265;cg00339782;cg03659817;cg13476072;cg05576235;cg16348820;cg00777271;cg01331754	TRUE	2	MTMR11
chr1	32644644	32646132	1489	19	0.37447	0.232482	0.15731	0.00875972	0.00331705	-0.00041121	cg01437224;cg02232875;cg14023159;cg20846236;cg01239725;cg20457193;cg02851517;cg13170450;cg17517854;cg19413799;cg27024417;cg07919197;cg04031504;cg21093060;cg03523740;cg19120342;cg22499874;cg26917754;cg10266188	TRUE	2	TXLNA
chr1	26643447	26646801	3355	15	-1.39978	-1.07447	-1.26029	-0.147913	-0.106277	-0.144225	cg16068833;cg00813993;cg22517705;cg16664472;cg22114934;cg03373913;cg12001491;cg20838623;cg08572767;cg22113689;cg12269498;cg23403079;cg27430637;cg19677267;cg19743891	TRUE	5	UBXN11;CD52
chr1	155277373	155279053	1681	16	-0.070078	0.0980864	-0.0417672	-0.0468247	-0.0372587	-0.0466404	cg14788660;cg00034416;cg10836036;cg08847296;cg26420739;cg03933784;cg14026927;cg23022783;cg17142371;cg21787190;cg12489819;cg06979924;cg15470750;cg05954884;cg06352803;cg26316072	TRUE	4	FDPS
chr1	1049864	1053794	3931	20	-0.219989	-0.0882916	-0.00401901	-0.0340285	-0.024436	-0.0225855	cg08881995;cg15030799;cg16679343;cg14981312;cg10126324;cg27302190;cg19626656;cg03705284;cg24638131;cg27053169;cg09383789;cg10579718;cg08927102;cg18025136;cg03956833;cg06036677;cg24709745;cg20156053;cg18943819;cg26541516	TRUE	8	C1orf159
chr1	180922629	180925327	2699	13	-1.81741	-1.60957	-2.46552	-0.153512	-0.119206	-0.266648	cg14027288;cg00579423;cg03058232;cg26873031;cg18114294;cg01779400;cg03069202;cg15852182;cg06680804;cg17237951;cg27473416;cg14362948;cg22776392	TRUE	5
chr1	235116637	235117568	932	6	3.62255	3.92908	4.016	0.422051	0.420658	0.457335	cg13475583;cg25902697;cg23028307;cg07987439;cg12511475;cg18352576	TRUE	1
chr1	19968885	19972777	3893	27	0.236152	0.0987686	0.239779	0.0215399	0.00122277	0.0291596	cg16650717;cg05481086;cg20141851;cg03048314;cg10555159;cg09860653;cg21057046;cg15589641;cg00932104;cg22767145;cg14579430;cg17124647;cg04604347;cg19136075;cg21813747;cg18923740;cg14304787;cg20890713;cg09309058;cg07147364;cg03884082;cg19234140;cg10211745;cg15317859;cg10923719;cg12474394;cg14699309	TRUE	7	NBL1;MINOS1-NBL1
chr1	3114820	3115644	825	7	-2.88499	-3.06962	-2.65082	-0.31116	-0.347755	-0.318418	cg14380230;cg10115320;cg16260013;cg03455181;cg07364162;cg13983181;cg05567326	TRUE	1	PRDM16
chr1	231003485	231006796	3312	25	0.241249	0.150556	0.156762	-0.000251401	-0.00109441	0.00696035	cg06837355;cg20272604;cg05938705;cg19729672;cg08189104;cg16252637;cg07152177;cg03324123;cg21233473;cg19085699;cg19082003;cg10333268;cg18897992;cg27519395;cg17946668;cg08005943;cg09740319;cg02206259;cg04895895;cg02943290;cg15429780;cg25046991;cg15745921;cg17282145;cg10348643	TRUE	1	C1orf198
chr1	29212825	29214792	1968	15	-0.225164	-0.327593	-0.782098	-0.0499837	-0.0702144	-0.101563	cg26354228;cg10703813;cg21870545;cg00790928;cg01932091;cg12731400;cg07154196;cg13487185;cg11226328;cg27527371;cg25727366;cg25287272;cg11567310;cg03502625;cg22115596	TRUE	3	EPB41
chr1	156030535	156032074	1540	12	-1.00245	-1.583	-1.71151	-0.144427	-0.221215	-0.239409	cg12953206;cg02448190;cg06588870;cg09716848;cg15924548;cg22663604;cg19580810;cg02036377;cg16798755;cg08491066;cg15896939;cg09243900	TRUE	4	RAB25
chr1	231155449	231157174	1726	15	-0.319389	-0.421246	-0.16153	0.0104584	0.00145747	0.0332279	cg20821842;cg21440584;cg15557309;cg08473764;cg01534125;cg02464665;cg01569295;cg15987431;cg26032238;cg25850845;cg03318314;cg19814744;cg17441181;cg26614229;cg06770908	TRUE	2	MIR1182;FAM89A
chr1	205496114	205498530	2417	12	-1.20054	-0.957728	-0.829264	-0.128062	-0.107375	-0.0862932	cg11244076;cg06419732;cg08249619;cg20499934;cg13935009;cg00150033;cg07571022;cg06998278;cg01836910;cg17759591;cg11472428;cg21209600	TRUE	2	CDK18
chr1	3133763	3136528	2766	12	-1.85199	-2.56424	-1.15276	-0.152092	-0.211931	-0.0908702	cg22720392;cg15619820;cg10493186;cg01940181;cg04500730;cg17489690;cg26053881;cg03125480;cg08266202;cg25153629;cg16393928;cg25323690	TRUE	4	PRDM16
chr1	47879840	47882739	2900	12	-0.316341	-0.82602	-0.841003	-0.0787196	-0.115946	-0.135308	cg01281911;cg22796507;cg15457058;cg19809499;cg18815943;cg00806138;cg13017614;cg20320283;cg18983672;cg09497727;cg23479644;cg07707479	TRUE	2	FOXE3;LINC01389
chr1	2424656	2429996	5341	20	-0.897021	-0.911964	-0.610065	-0.0605281	-0.0641807	-0.0347201	cg17820022;cg08655953;cg25678956;cg15824094;cg22495848;cg05962079;cg10219816;cg22613149;cg05772532;cg09185998;cg24902038;cg18502684;cg06944249;cg02812087;cg00314892;cg19371189;cg11824422;cg11854493;cg17979046;cg08039751	TRUE	9	PLCH2
chr1	205534988	205539221	4234	16	-0.481746	-0.497215	-0.74076	-0.0599561	-0.0775349	-0.0969967	cg09267776;cg00783945;cg03585778;cg03220945;cg14473612;cg03061435;cg07797740;cg17075679;cg21897185;cg10081660;cg06827850;cg04198912;cg15012468;cg15364537;cg26533350;cg06624012	TRUE	6	MFSD4
chr1	178992788	178995597	2810	17	-0.887615	-0.666186	-0.845686	-0.081964	-0.0728763	-0.0906948	cg00562731;cg06528214;cg12595163;cg15503006;cg22332891;cg05383153;cg23891286;cg21253162;cg09510979;cg17252808;cg12629244;cg09587487;cg01426743;cg03393754;cg13115240;cg10887069;cg10785394	TRUE	4	FAM20B
chr1	21606051	21606767	717	7	2.14135	2.50097	2.61267	0.306457	0.351433	0.366719	cg21005416;cg23072086;cg01780990;cg22887668;cg15041744;cg13447099;cg23764158	TRUE	1	ECE1
chr1	170253617	170254397	781	5	-2.91822	-2.886	-3.0549	-0.337939	-0.336239	-0.356329	cg16220931;cg23038594;cg01057196;cg04909854;cg13065624	TRUE	1	LINC01142;LOC284688
chr1	167689236	167691881	2646	18	0.0833426	0.136386	-0.0279875	-0.0401403	-0.0395647	-0.0492136	cg14220628;cg04108296;cg06154464;cg17419935;cg26354882;cg10632266;cg23992624;cg22021644;cg22003402;cg18596794;cg04846203;cg03001647;cg21085001;cg05308895;cg10460873;cg09475635;cg00857031;cg01565130	TRUE	7	MPZL1
chr1	30182218	30182943	726	5	3.85244	3.87527	4.0763	0.437433	0.452643	0.471625	cg16824692;cg14578275;cg10561184;cg20284696;cg18289141	TRUE	1
chr1	1022530	1024608	2079	15	-0.996205	-1.08061	-0.62735	-0.0591379	-0.0626195	-0.0328477	cg19999567;cg22343299;cg16060740;cg19856606;cg09358422;cg24523322;cg12612065;cg12743165;cg04315086;cg24437834;cg04065236;cg14010231;cg15565004;cg13870982;cg17596279	TRUE	2	C1orf159
chr1	182640852	182643987	3136	13	-1.00288	-1.1642	-1.10159	-0.106973	-0.117663	-0.107091	cg22681021;cg13739638;cg01789578;cg25939141;cg00755423;cg20981472;cg06894198;cg25020850;cg16127498;cg24928726;cg17124700;cg16349160;cg22795877	TRUE	4	RGS8
chr1	16342123	16347984	5862	23	-0.450912	-0.221573	-0.0110813	-0.0210088	0.00107819	0.0243116	cg24140574;cg09824202;cg11528029;cg21214613;cg03260781;cg15939373;cg13081498;cg27183248;cg09599518;cg13150613;cg16110455;cg20888136;cg13048591;cg02890259;cg11421972;cg14523706;cg25021939;cg24306962;cg09858176;cg00261668;cg06521827;cg10494257;cg13320181	TRUE	5	HSPB7;CLCNKA
chr1	168104309	168107745	3437	27	0.0112351	-0.0601291	-0.0307648	-0.016306	-0.0231156	-0.0162176	cg18232980;cg18903407;cg06643390;cg26667857;cg11588213;cg14891816;cg15705071;cg27099896;cg18124063;cg02697423;cg05029764;cg26878995;cg20526365;cg04056560;cg04438377;cg05641439;cg00689743;cg00492217;cg11657417;cg15904955;cg13772727;cg23767512;cg27582082;cg06725003;cg04736140;cg00416176;cg01159288	TRUE	3	GPR161
chr1	44482412	44483866	1455	12	-1.32446	-1.33179	-0.947143	-0.139654	-0.147845	-0.103147	cg12441919;cg21573263;cg09327836;cg00718029;cg22250362;cg20269352;cg15821401;cg02020042;cg22239051;cg06807641;cg19443677;cg04310193	TRUE	1	SLC6A9
chr1	21057579	21059978	2400	19	0.625398	0.471794	0.259796	0.009386	0.00641675	-0.00367308	cg20567404;cg04923513;cg20794273;cg26840598;cg04902671;cg25277868;cg15835657;cg23841903;cg02768353;cg18864674;cg16172837;cg05704196;cg16455037;cg00259367;cg07717763;cg01774477;cg12908894;cg22599563;cg03472655	TRUE	4	SH2D5
chr1	151735194	151739679	4486	24	0.0249382	-0.0685075	-0.0263446	-0.0189123	-0.0285107	-0.015539	cg17819665;cg12582028;cg25421108;cg02022021;cg01717973;cg05379882;cg07804111;cg24153003;cg19086093;cg20778468;cg14269514;cg05098011;cg22010000;cg10629350;cg23864823;cg09214145;cg21441945;cg27100316;cg05124440;cg12095968;cg08506053;cg23468276;cg05617886;cg23615704	TRUE	1	OAZ3;MRPL9
chr1	1355235	1358109	2875	15	-0.999665	-0.948947	-1.08411	-0.0987583	-0.0929939	-0.10394	cg20598347;cg00060374;cg22827694;cg23894219;cg23537515;cg21281527;cg10380643;cg15633699;cg24555071;cg15823872;cg17507949;cg12286462;cg15081886;cg02668764;cg12754273	TRUE	4	ANKRD65;LOC441869
chr1	202127846	202131184	3339	16	-0.549608	-0.640771	-0.39456	-0.0320872	-0.043874	-0.0239797	cg25754958;cg25746134;cg02184606;cg09887955;cg12436568;cg22008490;cg03649293;cg01437204;cg15027815;cg19675731;cg14174367;cg18384097;cg03132634;cg23506842;cg16266227;cg00903584	TRUE	5	PTPN7
chr1	110623938	110627590	3653	13	-1.03727	-1.41736	-1.50735	-0.0834404	-0.108216	-0.11937	cg23660154;cg24939845;cg08471800;cg23093992;cg13372811;cg04792863;cg16994651;cg11812069;cg22003347;cg21830222;cg03910767;cg06455470;cg25421591	TRUE	2	LINC01397
chr1	111768837	111772613	3777	14	-0.0622194	-0.12461	-0.27975	-0.000446538	0.00099315	0.00736587	cg02590572;cg27553048;cg14533192;cg03916225;cg10045881;cg24128333;cg14414943;cg25211348;cg01727651;cg09474476;cg01440333;cg09516523;cg26366091;cg12507207	TRUE	7	CHI3L2
chr1	205417436	205419747	2312	11	-1.04718	-1.17468	-1.46813	-0.14989	-0.171979	-0.20198	cg20254084;cg19841284;cg25202407;cg00386141;cg13061767;cg24382100;cg17560662;cg02952078;cg02520707;cg02999711;cg12731252	TRUE	4	MIR135B;BLACAT1
chr1	37939075	37941854	2780	18	0.331049	-0.0771445	-0.232556	-0.0268915	-0.0417592	-0.0461953	cg03129643;cg12600418;cg06921501;cg14280964;cg17161388;cg08706837;cg26309987;cg19644445;cg19872095;cg26007664;cg08857221;cg24635860;cg03140118;cg01937809;cg16371538;cg18891404;cg06401842;cg15949277	TRUE	5	ZC3H12A;LINC01137
chr1	144994318	144998869	4552	22	-0.895333	-0.83874	-0.775921	-0.0859167	-0.080223	-0.0760417	cg21625068;cg15743907;cg23306824;cg04156383;cg08708629;cg23149832;cg12622172;cg18908780;cg20830619;cg00147850;cg08609285;cg05771459;cg25317315;cg11315465;cg12271433;cg09695831;cg05535654;cg25228719;cg18191688;cg05074392;cg01261932;cg07552868	TRUE	5	PDE4DIP;NBPF20;NBPF9
chr1	2995257	2997742	2486	12	-1.58142	-1.57343	-0.88485	-0.0901663	-0.0935149	-0.0502797	cg00806481;cg11731671;cg12297125;cg22506548;cg10770533;cg24490279;cg08262220;cg05353666;cg12436196;cg25308086;cg07922619;cg02330501	TRUE	4	PRDM16
chr1	46805334	46807522	2189	25	-0.0620258	-0.128283	-0.195203	-0.0285522	-0.0374012	-0.0440237	cg17875957;cg14818026;cg10495392;cg05264133;cg21939071;cg16553106;cg04665118;cg02573121;cg12646227;cg06741803;cg13488501;cg14683528;cg17806798;cg24483800;cg02727845;cg08259313;cg12251452;cg12733595;cg14993813;cg04241075;cg26601286;cg15305343;cg00937489;cg19323862;cg02459555	TRUE	4	NSUN4
chr1	19810690	19813501	2812	18	0.438725	0.655535	0.484266	0.00910681	0.0304693	0.0184933	cg11888066;cg13618996;cg20752961;cg25325159;cg20481153;cg06839611;cg27561072;cg03076210;cg23136105;cg13285339;cg03152504;cg19713429;cg21769322;cg14446565;cg19886206;cg05051464;cg04570622;cg01693305	TRUE	4	CAPZB
chr1	10489203	10491304	2102	21	-0.0660201	-0.145787	-0.126159	-0.0356178	-0.0402728	-0.0337776	cg19400780;cg23551924;cg17211447;cg11196904;cg15888996;cg19915020;cg09578353;cg21598087;cg25614726;cg07292647;cg06719487;cg02461388;cg06925060;cg10474919;cg05038881;cg13803915;cg23151397;cg15494174;cg18063555;cg12465353;cg11047111	TRUE	4	APITD1;APITD1-CORT
chr1	5955929	5958381	2453	9	-1.80572	-2.60284	-1.60836	-0.152353	-0.267998	-0.174473	cg06755155;cg11743671;cg16277741;cg08893598;cg06173758;cg11798758;cg15598789;cg16258229;cg06616755	TRUE	2	NPHP4
chr1	201950574	201953356	2783	20	0.511298	0.352865	0.153986	0.00494854	0.00376545	-0.0128262	cg23605328;cg17919206;cg04517244;cg26344104;cg15650530;cg08802034;cg04099697;cg22567275;cg20362147;cg10718078;cg00930707;cg01036148;cg03981535;cg12479090;cg21149648;cg04833017;cg19676312;cg00669420;cg06851827;cg21827626	TRUE	3	RNPEP
chr1	201251381	201253971	2591	17	-1.50632	-0.63643	-1.81161	-0.132678	-0.0555165	-0.175166	cg09279512;cg04904030;cg17463149;cg20869257;cg27256468;cg09009380;cg12611449;cg05915921;cg02855983;cg09472802;cg27033036;cg08872722;cg26066583;cg19570545;cg07266657;cg16819028;cg05184311	TRUE	3	PKP1
chr1	110035623	110037126	1504	14	0.853568	0.793044	0.752009	0.0864552	0.0836638	0.0827639	cg08704217;cg10057252;cg10340943;cg25454786;cg15597480;cg12589307;cg00630249;cg11851429;cg11249215;cg16285957;cg21646557;cg17034109;cg12597839;cg09372525	TRUE	3	CYB561D1
chr1	21900204	21901685	1482	10	-1.57332	-1.33782	-1.2341	-0.21071	-0.182653	-0.169312	cg07142010;cg16270485;cg14195027;cg17725163;cg27065554;cg22460923;cg24722348;cg27429364;cg11896266;cg16274894	TRUE	1	ALPL
chr1	24648203	24649494	1292	13	-0.506203	-0.215567	-0.873988	-0.0906644	-0.083123	-0.144645	cg01231985;cg21273275;cg01590970;cg10337902;cg14616251;cg06376426;cg11709405;cg22176324;cg08774410;cg13987674;cg25083792;cg05036846;cg08223291	TRUE	2	GRHL3
chr1	155292208	155296066	3859	20	0.232139	0.120128	0.00245379	-0.0169951	-0.0293444	-0.022992	cg12577372;cg19927257;cg07556773;cg23029546;cg20748515;cg11436446;cg17015897;cg14210872;cg09765586;cg07162320;cg08721840;cg10057065;cg07732755;cg26591570;cg23060239;cg17741818;cg11402704;cg11503744;cg25259557;cg16565161	TRUE	3	RUSC1;C1orf104;RUSC1-AS1
chr1	156216957	156219217	2261	11	-1.68388	-1.32682	-1.34488	-0.18085	-0.144529	-0.141793	cg26541780;cg06882877;cg09604463;cg24152297;cg00105102;cg20530246;cg10010219;cg14980620;cg10046892;cg03393267;cg12303685	TRUE	4	PAQR6;SMG5
chr1	93810826	93812119	1294	18	0.843226	0.878917	0.704239	0.0231778	0.0304797	0.0239641	cg26555401;cg16394260;cg01719095;cg14843772;cg16258463;cg12217222;cg11251232;cg15624072;cg22050281;cg05684015;cg10319137;cg10813147;cg13510583;cg02421543;cg20694648;cg17858364;cg05475156;cg07181328	TRUE	4	DR1;LOC100131564
chr1	210500912	210502845	1934	19	-0.175677	-0.288607	-0.42764	-0.0481278	-0.0503675	-0.062745	cg25261995;cg18160291;cg20803076;cg01056350;cg14159522;cg16119246;cg04805418;cg22332066;cg13333117;cg03436428;cg27218701;cg07481038;cg09276883;cg15945769;cg06609493;cg09481871;cg03893872;cg03145134;cg25734421	TRUE	2	HHAT
chr1	113215571	113218096	2526	20	-0.14524	-0.184203	-0.196219	-0.0452219	-0.0526657	-0.0516359	cg14262371;cg04564646;cg08355353;cg23523975;cg13563745;cg00118507;cg11688651;cg16009787;cg14256234;cg17598480;cg05306395;cg10136131;cg03417473;cg05587474;cg22068770;cg11178985;cg22853526;cg10114555;cg03811169;cg03486409	TRUE	3	MOV10
chr1	38510933	38513641	2709	15	1.12722	0.904076	1.36006	0.027238	0.0259084	0.0500135	cg18451114;cg12714180;cg08599259;cg27537203;cg27259382;cg19769760;cg21567792;cg03636215;cg05336094;cg12789062;cg03753481;cg18755829;cg13193455;cg17791651;cg12622182	TRUE	4	POU3F1
chr1	231471504	231475345	3842	33	0.0152256	0.337022	0.227165	-0.00813795	0.00361241	-0.00166634	cg00853849;cg15528490;cg26039092;cg16387254;cg26422975;cg22365063;cg09797031;cg18712473;cg26003818;cg02365918;cg24487361;cg19638361;cg17355809;cg04636557;cg06796096;cg08152064;cg17239796;cg22037798;cg12353365;cg15459773;cg17763933;cg00049253;cg23213688;cg09862914;cg01815833;cg24234277;cg04127539;cg18022279;cg10222947;cg26227044;cg06978604;cg09156597;cg12222574	TRUE	8	SPRTN;EXOC8;C1orf124
chr1	40505264	40507006	1743	23	0.749395	0.619158	0.505844	0.0152042	0.0125644	0.0121437	cg15719572;cg02998018;cg00695362;cg01511126;cg26690232;cg17595347;cg08673396;cg21476970;cg15672675;cg17013432;cg11323119;cg27331345;cg20968010;cg16219264;cg20939580;cg27072323;cg08659293;cg09182986;cg08814610;cg21934910;cg05303289;cg09306523;cg09547219	TRUE	3	CAP1
chr1	59247592	59250966	3375	27	0.814435	0.717507	0.4875	0.0231906	0.0253452	0.0173517	cg15500320;cg15096815;cg16101035;cg12271199;cg15684811;cg20787340;cg15995771;cg17933911;cg25613251;cg00543485;cg24425829;cg12219523;cg07018071;cg03256465;cg26456528;cg15156614;cg08444830;cg15281998;cg12229666;cg24059741;cg24946133;cg01909487;cg02533419;cg02339674;cg09414137;cg21749312;cg00569244	TRUE	8	JUN;LINC01135
chr1	46328460	46330597	2138	9	-2.05976	-1.98098	-1.98776	-0.2846	-0.25954	-0.247256	cg21056295;cg20711585;cg26231070;cg16317481;cg04680980;cg21902252;cg25536887;cg25153295;cg20536431	TRUE	3	MAST2
chr1	211517803	211520133	2331	9	-1.46435	-1.49289	-1.30797	-0.127882	-0.128609	-0.11621	cg12799170;cg16491305;cg22373330;cg12465501;cg19623397;cg11824945;cg21327821;cg17043339;cg20832090	TRUE	2	TRAF5
chr1	154679990	154681901	1912	10	-0.462067	-0.439721	-0.113453	-0.00657881	-0.00177529	0.022449	cg01452102;cg25006095;cg15610401;cg16973385;cg03398843;cg26219674;cg20845615;cg13452658;cg26144954;cg12058501	TRUE	2	KCNN3
chr1	3648749	3649971	1223	8	-1.74386	-2.27009	-2.38232	-0.228518	-0.274437	-0.275864	cg02924487;cg17804348;cg03664527;cg13802490;cg24845675;cg07178825;cg25196575;cg17986341	TRUE	3	TP73
chr1	14026054	14028183	2130	18	-0.279211	-0.400228	-0.616862	-0.0565497	-0.0619536	-0.092928	cg07596209;cg05346841;cg13634713;cg00922376;cg09765994;cg18555909;cg09826587;cg16680547;cg26608693;cg19300923;cg02330214;cg24550112;cg11344626;cg27580568;cg23813012;cg01816014;cg20464068;cg00400591	TRUE	1	PRDM2
chr1	47132520	47134527	2008	18	-0.353233	-0.68637	-0.587477	-0.0421487	-0.0622046	-0.0553176	cg07374403;cg11528978;cg26913791;cg23254733;cg00832994;cg04935181;cg19706449;cg16904686;cg23841763;cg23786576;cg15263181;cg20039909;cg08972604;cg26355472;cg02899788;cg22617213;cg04879861;cg04138976	TRUE	3	ATPAF1
chr1	203095196	203098085	2890	20	0.239916	0.0569583	-0.0899039	0.00863161	-0.00903721	-0.0251643	cg16293981;cg00256767;cg22730967;cg24408776;cg20142535;cg05544467;cg07232945;cg04563290;cg01133446;cg10111764;cg03547181;cg19315653;cg11341981;cg04822851;cg27480064;cg07849735;cg05803596;cg18960668;cg24141663;cg12794758	TRUE	5	ADORA1
chr1	155230895	155233109	2215	22	0.269997	0.316827	0.285946	0.00824935	0.00890175	0.00818421	cg20849692;cg17936495;cg01802344;cg21868050;cg20795117;cg27503921;cg06444207;cg06208248;cg02896403;cg02768471;cg24034289;cg13410390;cg18279150;cg12855316;cg08872933;cg01745448;cg01088035;cg17623587;cg05194773;cg06352855;cg17854654;cg04337796	TRUE	4	SCAMP3;CLK2
chr1	3772978	3775334	2357	20	-0.0824263	-0.254056	-0.141961	-0.0411501	-0.0673934	-0.0430465	cg16964673;cg00905725;cg08889585;cg11416533;cg15525503;cg12679050;cg22990996;cg00489772;cg14213620;cg08459627;cg03808734;cg06178315;cg04835615;cg22671931;cg04289045;cg22157494;cg18237277;cg00889473;cg03291684;cg12744321	TRUE	5	KIAA0562;DFFB;CEP104
chr1	6105003	6106539	1537	17	-1.1804	-1.08481	-0.198791	-0.0842439	-0.0841591	0.00344192	cg15731035;cg16400756;cg24591969;cg27298072;cg08572213;cg23201052;cg00352913;cg00813560;cg19177811;cg12305132;cg05450108;cg20543726;cg03663514;cg21866886;cg20170508;cg18103729;cg17106415	TRUE	2	KCNAB2
chr1	24745138	24746734	1597	8	-2.62464	-2.26042	-1.79478	-0.265635	-0.246774	-0.205873	cg02961394;cg16307638;cg22675447;cg08507462;cg12209494;cg03893656;ch.1.822136R;cg27029507	TRUE	1	NIPAL3
chr1	150946674	150948024	1351	14	0.0513721	-0.00889658	-0.139648	-0.0542575	-0.0585999	-0.0633716	cg04578193;cg02658244;cg13073141;cg00666978;cg13899718;cg14618525;cg11821626;cg24294159;cg05931345;cg22012583;cg18611122;cg17430303;cg01314194;cg11878258	TRUE	3	LASS2;CERS2
chr1	31196412	31198457	2046	13	-1.04152	-0.957982	-0.850326	-0.0886706	-0.084363	-0.0670373	cg26424967;cg24230588;cg14183455;cg15937259;cg26721382;cg01022916;cg25408960;cg22087417;cg24531825;cg17461278;cg12473000;cg18084114;cg22755469	TRUE	1	MATN1;MATN1-AS1
chr1	32705760	32708341	2582	13	0.715457	0.963462	0.646884	0.027717	0.0369727	0.020832	cg07033820;cg06763823;cg09756525;cg10204320;cg01804679;cg01627483;cg11960677;cg19391429;cg17705658;cg16985778;cg04556220;cg09942999;cg14167389	TRUE	2	MTMR9L;MTMR9LP
chr1	8931135	8933878	2744	11	-0.723962	-0.872927	-0.6868	-0.041311	-0.0471363	-0.0293884	cg13785123;cg03174229;cg21133140;cg20536660;cg16627087;cg23463631;cg07020871;cg21225029;cg26583403;cg17876429;cg15867712	TRUE	5	ENO1
chr1	16846251	16847839	1589	12	-2.08108	-1.00574	-1.21206	-0.286458	-0.141714	-0.187233	cg26613586;cg01059331;cg01929379;cg12584510;cg02579903;cg15101535;cg06293205;cg06849778;cg18991677;cg07925738;cg06662252;cg14329049	TRUE	5
chr1	163037105	163039184	2080	17	-0.756092	-0.997758	-1.41857	-0.0849669	-0.107682	-0.13168	cg01367097;cg24476241;cg01998006;cg22605643;cg23419190;cg15923350;cg16607777;cg04053572;cg06003473;cg03716653;cg07998866;cg01495737;cg23309924;cg03892631;cg07883149;cg20056654;cg09501516	TRUE	3	RGS4
chr1	26138032	26140921	2890	12	-1.17112	-0.912874	-0.738626	-0.0615669	-0.0521057	-0.0419028	cg14284699;cg08306602;cg14933812;cg08571743;cg17465939;cg07725185;cg16473116;cg20725915;cg19252424;cg13303186;cg23732836;cg13777902	TRUE	1	SEPN1
chr1	46597881	46600545	2665	20	0.439695	0.458116	0.369984	-0.00341703	0.00173841	0.00564139	cg18818048;cg06272678;cg15931557;cg16989107;cg19857071;cg24115558;cg19971459;cg21875080;cg17169489;cg10064897;cg06111475;cg24341722;cg26361540;cg24519598;cg15076218;cg02281178;cg15396203;cg01028869;cg17533684;cg27584146	TRUE	3	PIK3R3;LOC101929626
chr1	26145407	26150119	4713	29	0.223003	0.206983	0.236681	0.00206018	0.00474473	0.0179232	cg11688628;cg11240755;cg10327320;cg14280627;cg10241147;cg15891716;cg11828509;cg22189070;cg24532665;cg24596570;cg22629170;cg14149304;cg06840154;cg00635788;cg01380356;cg08579619;cg08972581;cg16110968;cg12587382;cg12313957;cg03414631;cg07144162;cg27487587;cg02745632;cg14559422;cg13876650;cg22871604;cg01132271;cg08304059	TRUE	7	FAM54B;LOC646471;MTFR1L
chr1	1259070	1261040	1971	14	0.668101	0.627112	0.515849	0.00764319	0.0177246	0.0102205	cg21197375;cg19834486;cg13183628;cg13649172;cg06038049;cg19827148;cg22125623;cg20236831;cg04232698;cg16855244;cg22397910;cg05378358;cg26831087;cg17612270	TRUE	5	GLTPD1;CPSF3L;CPTP
chr1	45118331	45120676	2346	10	-1.34921	-1.13554	-0.885621	-0.0940738	-0.0793267	-0.061997	cg23614413;cg10808027;cg18315935;cg21983178;cg09710584;cg15388975;cg16613388;cg14960316;cg04079251;cg03163343	TRUE	2	TMEM53
chr1	156720070	156724277	4208	30	0.382047	0.428945	0.321571	0.00405458	0.0163418	0.00693199	cg04875476;cg17218029;cg13170934;cg07911444;cg17487993;cg12220178;cg18593717;cg17170583;cg07983652;cg14508643;cg04402095;cg22748504;cg01910231;cg15603350;cg12421458;cg06961289;cg09166556;cg07892339;cg14155849;cg08708935;cg27274099;cg27117650;cg00600933;cg00746981;cg05762852;cg20283841;cg19599803;cg04058893;cg08597205;cg02914429	TRUE	8	HDGF
chr1	42800229	42802952	2724	26	0.0599422	0.270044	-0.0260238	-0.0477993	-0.0131866	-0.0406401	cg19136185;cg14455487;cg10840064;cg07843219;cg02059391;cg11248869;cg24877558;cg27347525;cg01990334;cg19093397;cg09827532;cg19724668;cg24592462;cg02254315;cg03882929;cg11953541;cg00091147;cg04049626;cg12127455;cg17985311;cg18174678;cg19617678;cg02932026;cg06556397;cg12375158;cg15793354	TRUE	6	FOXJ3
chr1	33335831	33339035	3205	14	-0.28924	-0.334748	-0.440118	-0.065648	-0.065186	-0.0719285	cg17470061;cg00668227;cg07376786;cg27511208;cg06787151;cg25870263;cg24558461;cg20951444;cg25364822;cg03831293;cg02373419;cg08298207;cg12031211;cg15896689	TRUE	4	FNDC5
chr1	22108386	22111043	2658	19	-0.0802678	0.297301	-0.0539942	-0.0667309	-0.0327263	-0.0545735	cg06319359;cg15605855;cg12602703;cg03892551;cg13493109;cg07590482;cg20956373;cg08862774;cg09722556;cg06757381;cg18325289;cg02108176;cg22690075;cg14529117;cg12614633;cg05120779;cg00775374;cg26362272;cg12811953	TRUE	3	USP48
chr1	112161618	112163826	2209	14	0.272807	0.238222	0.262369	-0.0124003	-0.00907454	-0.00121	cg21302420;cg25355888;cg17500383;cg10835423;cg07142678;cg25277553;cg19291823;cg24721760;cg09184981;cg07597871;cg24160066;cg05447486;cg06205333;cg19073795	TRUE	5	RAP1A
chr1	8483390	8485666	2277	18	-0.142312	-0.340767	-0.234135	-0.0387714	-0.0471541	-0.0456607	cg11897867;cg22736444;cg08856919;cg01513967;cg23843414;cg00398030;cg15492466;cg09539943;cg15889173;cg00120948;cg19465883;cg09262445;cg12906388;cg14004768;cg13841373;cg04317648;cg25001161;cg16484858	TRUE	4	LOC102724552;RERE
chr1	59543798	59546094	2297	6	-2.65629	-2.76167	-3.57015	-0.29969	-0.358251	-0.429093	cg20640396;cg22265544;cg18604584;cg16912005;cg18581916;cg08232135	TRUE	3	LINC01358
chr1	17304179	17305562	1384	9	2.2876	1.6186	3.23518	0.242718	0.2202	0.371892	cg18313762;cg17725627;cg01728712;cg14657514;cg21920827;cg24164840;cg04875062;cg15268078;cg04900284	TRUE	3	MFAP2
chr1	201342467	201344793	2327	9	-1.44954	-1.29798	-0.889993	-0.146418	-0.140071	-0.0790065	cg10921536;cg11403563;cg25235250;cg22350890;cg04756111;cg16253788;cg03960553;cg02589576;cg12716032	TRUE	4	TNNT2
chr1	156782996	156786723	3728	23	-0.571097	-0.629555	-0.465742	-0.0452059	-0.0515628	-0.0224447	cg05572167;cg05628567;cg14455176;cg05364122;cg00577202;cg20839149;cg04666830;cg10811945;cg27660165;cg22808351;cg25630380;cg02312326;cg21652471;cg24892963;cg07522647;cg12499211;cg07665458;cg02122575;cg27530136;cg09888330;cg12039611;cg25827666;cg00626119	TRUE	6	SH2D2A;NTRK1
chr1	212786343	212788600	2258	9	-1.28151	-1.19637	-1.04024	-0.08137	-0.0783129	-0.066547	cg08326478;cg03253433;cg22975126;cg15990170;cg16378712;cg17200414;cg19519612;cg07139026;cg14234394	TRUE	5	ATF3
chr1	38679372	38681124	1753	8	-1.13797	-1.22814	-1.01481	-0.0558151	-0.0626508	-0.0519781	cg04233421;cg03005062;cg18665156;cg13748405;cg00622503;cg16041823;cg04736679;cg09300609	TRUE	2	LINC01343
chr1	213030334	213033156	2823	16	0.163211	-0.0115098	-0.0446281	-0.0184237	-0.0257175	-0.0196142	cg21205468;cg22702420;cg17095098;cg17104843;cg09286909;cg09195319;cg20613400;cg26253974;cg09252211;cg01313622;cg09844185;cg15240432;cg18789758;cg23082281;cg12601643;cg13240598	TRUE	1	LQK1;FLVCR1;FLVCR1-AS1
chr1	19228616	19230460	1845	20	0.503088	0.611181	0.512565	0.00502721	0.0212577	0.0137939	cg01972394;cg20266883;cg12092708;cg02853781;cg07179759;cg08164334;cg26407146;cg09170051;cg02649818;cg08538976;cg21728447;cg17851730;cg21174152;cg11886662;cg24395907;cg05480095;cg24698537;cg03963900;cg18895413;cg01366338	TRUE	3	ALDH4A1
chr1	167598521	167599830	1310	15	-0.673073	-0.981586	-1.40885	-0.109431	-0.130094	-0.182363	cg06106423;cg01782826;cg18800085;cg25259804;cg00450304;cg02079933;cg14046986;cg04259326;cg12336540;cg14757388;cg07751287;cg15864502;cg04275362;cg23899533;cg15676719	TRUE	3	RCSD1
chr1	227056896	227059109	2214	14	-0.32266	-0.537135	-0.666442	-0.0496675	-0.0838242	-0.0827175	cg20000641;cg23885325;cg21602555;cg03338380;cg21417192;cg00479101;cg26656022;cg19711882;cg03307360;cg10879712;cg25514304;cg05894797;cg11059171;cg25076949	TRUE	2	PSEN2
chr1	203320190	203321087	898	12	-1.27711	-1.20009	-1.46227	-0.165778	-0.164703	-0.180283	cg22705746;cg11914824;cg04704856;cg26987645;cg21089380;cg06285941;cg03062822;cg01739509;cg11897689;cg03764585;cg27387030;cg16289210	TRUE	2	FMOD
chr1	120438925	120440230	1306	13	-1.64743	-1.14322	-1.91089	-0.168599	-0.100279	-0.149677	cg26470868;cg19605263;cg26842454;cg03852045;cg26933147;cg23131777;cg22774211;cg10446745;cg13474124;cg02378651;cg16166968;cg23326301;cg04117480	TRUE	2	ADAM30
chr1	31883267	31886797	3531	19	-0.0169187	-0.137876	-0.0868818	-0.0443266	-0.043133	-0.0327443	cg16314291;cg07924387;cg14781190;cg07478791;cg24693287;cg26315753;cg24123738;cg24947847;cg11100765;cg26421646;cg26982844;cg05171336;cg11517378;cg00250761;cg27331255;cg18280758;cg17296818;cg26360484;cg18939081	TRUE	4	SERINC2
chr1	201082731	201085757	3027	19	-0.343493	-0.623274	-0.675608	-0.0366469	-0.0620556	-0.0687274	cg24554319;cg13362272;cg00891176;cg24150197;cg06353614;cg12527475;cg04107533;cg17810781;cg06154338;cg24849736;cg16374910;cg24851244;cg22815214;cg18471160;cg24959045;cg08885800;cg01987224;cg17766148;cg09655942	TRUE	6	CACNA1S;ASCL5
chr1	17380150	17382976	2827	15	0.271072	0.105507	0.00927778	-0.00703986	-0.0105228	-0.00888215	cg12070379;cg13915730;cg03861428;cg24305835;cg08281113;cg27222219;cg11678423;cg04171034;cg22688160;cg21534931;cg16696648;cg07595554;cg10987625;cg08737815;cg16099624	TRUE	5	SDHB
chr1	87169387	87171310	1924	19	0.360402	-0.0222426	-0.176428	-0.0120329	-0.0330205	-0.0361565	cg06429597;cg09799432;cg13537968;cg22384883;cg09375944;cg11088137;cg22024145;cg09290554;cg16800405;cg10625266;cg18172823;cg26616378;cg02773758;cg07009521;cg07660029;cg11204830;cg04513669;cg16116363;cg23588844	TRUE	1	SH3GLB1
chr1	46913532	46916419	2888	11	-1.354	-1.52017	-1.42373	-0.154062	-0.176896	-0.191789	cg25757115;cg14258341;cg01057635;cg22017105;cg19922871;cg04580151;cg07423489;cg08467089;cg00279790;cg21622990;cg13922291	TRUE	4	LINC01398
chr1	1310123	1312144	2022	21	0.205819	0.111203	0.211723	-0.0124288	-0.0156067	-0.00466072	cg08433720;cg05364533;cg20048602;cg15604233;cg21513204;cg11915315;cg19871494;cg09741074;cg05589276;cg18546249;cg20435334;cg01508988;cg26865478;cg19823490;cg21478504;cg20439722;cg07395004;cg02144516;cg11552267;cg04615596;cg15617543	TRUE	4	AURKAIP1
chr1	160179710	160181024	1315	7	-1.87912	-2.54853	-1.78082	-0.210968	-0.30246	-0.209929	cg14672596;cg19385050;cg26835683;cg01778872;cg16694239;cg24085305;cg15836015	TRUE	2	PEA15;LOC729867
chr1	208083913	208085889	1977	20	-0.468318	-0.606719	-0.947216	-0.0554543	-0.067409	-0.0901556	cg21455438;cg04292718;cg16115720;cg24888243;cg20293352;cg00472099;cg02733698;cg27566858;cg03990033;cg17080825;cg01566217;cg02852407;cg26266618;cg16291276;cg16785803;cg22843663;cg05618916;cg03583857;cg02135891;cg04197452	TRUE	3	CD34
chr1	3050381	3053584	3204	11	-0.331582	-0.209237	0.234534	0.0200275	0.0385642	0.0784778	cg14200569;cg07367222;cg02368820;cg15121959;cg00713435;cg22530255;cg10111211;cg12641165;cg10124445;cg08405558;cg24701817	TRUE	4	PRDM16
chr1	24861708	24863166	1459	7	-1.71295	-1.49662	-1.465	-0.104735	-0.0970081	-0.0910222	cg18128887;cg25140783;cg01519464;cg00716040;cg09430132;cg26692749;cg07965110	TRUE	3	RCAN3
chr1	32264223	32265664	1442	10	2.46687	1.8589	1.85099	0.239886	0.20252	0.240945	cg18578481;cg16270277;cg15529914;cg06808725;cg07668609;cg07863854;cg05944260;cg16059293;cg24500927;cg23268630	TRUE	3	SPOCD1
chr1	2125049	2126776	1728	18	-0.272647	-0.140371	-0.271283	-0.0269354	-0.0177277	-0.0358082	cg05873145;cg16718276;cg24649713;cg25139754;cg27312944;cg19915466;cg19641395;cg18397998;cg08161158;cg23441090;cg08933000;cg04118472;cg07697177;cg10314133;cg06308188;cg11503104;cg23189523;cg09278885	TRUE	2	FAAP20;C1orf86;LOC100128003
chr1	55445392	55447028	1637	12	-0.647603	-0.804588	-1.12931	-0.0732454	-0.0894426	-0.0992549	cg02008416;cg08937380;cg19583968;cg19966772;cg07192718;cg14838433;cg01189112;cg26903748;cg20082904;cg20377762;cg00207507;cg03762549	TRUE	2	TMEM61
chr1	62900507	62902687	2181	19	0.361086	0.554435	0.208689	-0.00375708	0.00842683	-8.3101e-05	cg09901932;cg10950050;cg05814555;cg03606328;cg22595806;cg20690919;cg18124616;cg07377675;cg07105657;cg17821473;cg17260184;cg11236401;cg08107208;cg24213634;cg13445763;cg15251242;cg06838422;cg13154514;cg16235860	TRUE	4	USP1
chr1	44703750	44705417	1668	5	-2.95673	-2.84565	-3.0389	-0.330255	-0.328294	-0.383266	cg25363807;cg08533162;cg06638529;cg20634514;cg25654366	TRUE	1	ERI3;ERI3-IT1
chr1	93643903	93646783	2881	30	0.474427	0.55666	0.331419	0.00387662	0.0101693	0.00588397	cg10387458;cg00373131;cg01538778;cg23929381;cg03888578;cg00654709;cg24658158;cg24810019;cg17470347;cg07387450;cg13580321;cg21095988;cg18760729;cg02951185;cg11411989;cg21584883;cg00049156;cg07233428;cg13546173;cg09955730;cg03956371;cg00856177;cg17591343;cg15062711;cg13014284;cg04129046;cg20609057;cg03320947;cg20821443;cg16316947	TRUE	5	TMED5;CCDC18
chr1	36037583	36039885	2303	17	-0.693808	-1.34906	-1.05105	-0.0791705	-0.129768	-0.106105	cg14962509;cg22851880;cg19587534;cg15047582;cg17474422;cg05845757;cg17583667;cg00149492;cg09364688;cg11054756;cg13558810;cg26372517;cg01155426;cg01101380;cg00572482;cg11835197;cg13263950	TRUE	2	TFAP2E
chr1	117664076	117665875	1800	17	-0.184515	-0.117205	-0.394914	-0.0466093	-0.0412403	-0.0691259	cg24335302;cg13898106;cg13366587;cg04400972;cg17432313;cg13085530;cg07444932;cg16384875;cg08499392;cg08140601;cg01114951;cg19120746;cg13542606;cg02614187;cg26704915;cg09003969;cg09478857	TRUE	2	TRIM45
chr1	247681102	247681931	830	10	-1.49626	-1.54292	-2.23068	-0.0304246	-0.0547437	-0.100318	cg02713706;cg05639522;cg07313626;cg20771596;cg11166453;cg18198730;cg21399703;cg21950037;cg22374474;cg26060667	TRUE	1	GCSAML
chr1	2115256	2118288	3033	16	-0.920669	-0.822925	-0.582921	-0.0367297	-0.0375654	-0.0243522	cg02695449;cg09579361;cg10057528;cg25768250;cg16545954;cg01728055;cg19049167;cg02650215;cg16559025;cg01080781;cg04733309;cg26867721;cg09263990;cg15767676;cg01073918;cg08492644	TRUE	2	FAAP20;PRKCZ;C1orf86
chr1	3477168	3478767	1600	8	-1.34948	-1.33668	-0.946423	-0.0981842	-0.10292	-0.0651787	cg07830126;cg24536161;cg07720540;cg06883956;cg12427039;cg15903571;cg01432902;cg02265922	TRUE	2	MEGF6;MIR551A
chr1	226011953	226013212	1260	8	-1.41013	-1.44671	-1.0393	-0.141384	-0.143379	-0.0927015	cg23096144;cg24928687;cg26187962;cg17468616;cg03337430;cg10113031;cg03459809;cg03268860	TRUE	3	EPHX1
chr1	156122422	156124654	2233	13	-1.02564	-0.899727	-0.661429	-0.100172	-0.0876786	-0.0591131	cg21858764;cg02774334;cg21326798;cg01667716;cg15533341;cg11398659;cg22006683;cg23184860;cg26233302;cg14847134;cg00230214;cg17971328;cg22276442	TRUE	3	SEMA4A
chr1	76261299	76262984	1686	13	-0.847023	-0.956872	-0.699431	-0.0648074	-0.0667142	-0.0503296	cg23237611;cg20932762;cg17966362;cg08431884;cg16427752;cg20497491;cg02161115;cg21438018;cg03887502;cg08909961;cg22035229;cg18010781;cg14200364	TRUE	1	MSH4
chr1	229643508	229645093	1586	18	0.205848	0.457388	0.285837	-0.0113126	-0.00470552	-0.00909645	cg14988142;cg18877635;cg05267876;cg12061711;cg07233502;cg17148556;cg25709921;cg00568027;cg15056107;cg16918263;cg17439967;cg21573793;cg01371473;cg26804128;cg18058949;cg06757436;cg02572909;cg15995216	TRUE	1	NUP133;LOC101927478
chr1	117008965	117010244	1280	6	-2.1738	-1.8598	-2.56897	-0.277502	-0.219946	-0.330925	cg15387962;cg27587085;cg03974764;cg05149108;cg17432413;cg05758196	TRUE	3	LOC101929023
chr1	24193498	24195659	2162	20	-0.134925	-0.306249	-0.327404	-0.0335325	-0.0417856	-0.0391916	cg07568418;cg15692032;cg01925393;cg20694461;cg11415975;cg19367136;cg21528040;cg04460567;cg05560725;cg26873754;cg22614927;cg25973374;cg24792360;cg08366126;cg10953003;cg12626384;cg22077361;cg10051214;cg12084952;cg04160030	TRUE	4	FUCA1
chr1	202934534	202937612	3079	18	-0.10857	-0.429787	-0.521257	-0.0307407	-0.0426899	-0.0625514	cg05348768;cg11663975;cg10809872;cg27169858;cg06876708;cg07771034;cg07915528;cg08925398;cg18203859;cg18275051;cg08916855;cg16520800;cg05816157;cg06292532;cg01078576;cg20133313;cg03058725;cg04788534	TRUE	7	CYB5R1
chr1	32478224	32480239	2016	17	0.538921	0.228752	0.104515	0.00521744	-0.00681609	-0.00832266	cg11833275;cg12639796;cg24828987;cg27610645;cg00166706;cg06512514;cg23470037;cg02996314;cg25192948;cg06296959;cg00510956;cg02955361;cg20833347;cg21713812;cg17446216;cg10485000;cg13081604	TRUE	3	KHDRBS1
chr1	845311	846742	1432	6	-2.48003	-1.88606	-2.31309	-0.304779	-0.237124	-0.302884	cg01782097;cg04364728;cg20825023;cg08546707;cg12726839;cg05151709	TRUE	3
chr1	226126862	226129824	2963	9	-1.50389	-1.49206	-1.29287	-0.134805	-0.152947	-0.112052	cg27179622;cg11967457;cg20742696;cg24682108;cg20661303;cg21278164;cg22462235;cg11788916;cg02908338	TRUE	6	LEFTY2
chr1	17337346	17339625	2280	19	0.375719	0.37271	0.385484	0.000986902	0.00878265	0.0214136	cg13115616;cg15465571;cg12339351;cg10400309;cg08898568;cg04803684;cg26519403;cg22219083;cg23842298;cg18236739;cg12999103;cg06953703;cg17502447;cg22045253;cg02918893;cg20822990;cg11192270;cg03476938;cg13687585	TRUE	7	ATP13A2
chr1	63782395	63785544	3150	19	-0.27533	-0.521418	-0.629859	-0.0645809	-0.0821362	-0.0932309	cg27545205;cg03446636;cg02283366;cg25761793;cg24848594;cg10626744;cg07146535;cg15617155;cg00097228;cg17941572;cg13477806;cg22016654;cg11672180;cg11923320;cg19801921;cg00597687;cg09456465;cg05719140;cg06089684	TRUE	6	LINC00466
chr1	64086533	64089037	2505	9	-1.2594	-1.37352	-1.55179	-0.0955279	-0.110219	-0.131536	cg19668500;cg03186331;cg01641012;cg18061573;cg03377423;cg25064458;cg19080261;cg24660450;cg05804190	TRUE	4	PGM1
chr1	200378667	200380059	1393	13	-0.559679	-0.520491	-0.760373	-0.0758679	-0.0663408	-0.0938815	cg26678649;cg23630468;cg13897296;cg09255666;cg06644124;cg24017541;cg26969288;cg03559467;cg25841477;cg18420925;cg24347950;cg17918239;cg08272268	TRUE	3	ZNF281
chr1	159769085	159772290	3206	15	-0.93947	-0.928884	-0.622022	-0.0635865	-0.0626729	-0.0419675	cg25324235;cg08812177;cg09578146;cg24833981;cg14217495;cg21725986;cg22318959;cg25698205;cg01921348;cg19762800;cg22720761;cg25271063;cg10016364;cg16272007;cg06997008	TRUE	6	FCRL6
chr1	156046344	156048214	1871	11	-1.12235	-1.42752	-1.20067	-0.113913	-0.138243	-0.118231	cg11717597;cg16510127;cg12406992;cg23819092;cg26396535;cg06053528;cg03929057;cg09831055;cg06208270;cg16126393;cg02977575	TRUE	4	MEX3A
chr1	10458358	10460205	1848	15	0.842863	0.828014	0.674984	0.0291213	0.028937	0.0242413	cg22341865;cg18017109;cg25312481;cg19368966;cg05704155;cg12796186;cg13077490;cg03301760;cg17520927;cg02068989;cg14138827;cg13938663;cg06829969;cg00885901;cg15212949	TRUE	5	PGD
chr1	156828202	156831236	3035	20	0.50288	0.346642	0.376145	-0.00370744	-0.00506303	-0.00402691	cg09106574;cg25399158;cg04694271;cg02190807;cg06655330;cg03055346;cg18534318;cg27642691;cg19237923;cg12995941;cg09873405;cg20673279;cg10981464;cg26428727;cg18649438;cg24438909;cg21669590;cg26733795;cg03438943;cg02049180	TRUE	3	NTRK1;INSRR
chr1	151117254	151119527	2274	15	0.398825	0.210924	0.251895	-0.0016845	-0.00729145	-0.00541761	cg27228276;cg23228418;cg26331172;cg03090136;cg06035839;cg09185948;cg24847154;cg16488304;cg04494683;cg15786168;cg10267515;cg01958916;cg13331550;cg06179645;cg05622647	TRUE	7	SEMA6C
chr1	226186128	226188006	1879	14	0.539277	0.481381	0.513305	0.0171704	0.0157902	0.0204778	cg11159091;cg09321097;cg08064907;cg02016658;cg00777310;cg00090648;cg05059307;cg20432200;cg18125246;cg03081691;cg27326518;cg00502077;cg04117530;cg19709822	TRUE	2	C1orf55;SDE2
chr1	43917517	43920264	2748	25	-0.178945	-0.519633	-0.25854	-0.0426193	-0.0676465	-0.0540793	cg04314218;cg26467702;cg08172057;cg06755661;cg09372755;cg05396731;cg04391356;cg12158552;cg27239143;cg09514055;cg18345219;cg07906567;cg25151532;cg07383250;cg21064315;cg22797134;cg24731678;cg03735869;cg20426709;cg21219903;cg03548730;cg17592120;cg10984490;cg16510234;cg19936627	TRUE	4	HYI;SZT2;KIAA0467
chr1	1199718	1203660	3943	15	-0.283144	-0.389942	-0.471489	0.00690734	-0.00346537	-0.0131461	cg02859098;cg19816994;cg04296903;cg02823370;cg22725197;cg01341249;cg22009470;cg13375638;cg25674129;cg09906735;cg15578176;cg26527092;cg08486042;cg07269843;cg24658349	TRUE	5	UBE2J2
chr1	155160941	155164873	3933	23	-0.0189725	-0.102202	-0.427956	-0.00805364	-0.0277301	-0.0553254	cg15699386;cg03425468;cg06216400;cg09952954;cg19755544;cg17257175;cg03055449;cg22500132;cg20949223;cg12678006;cg00930306;cg00126087;cg02386822;cg22531371;cg23256951;cg06420088;cg09417889;cg11011735;cg27538026;cg07399355;cg18804777;cg24512973;cg15434337	TRUE	6	MUC1;MIR92B
chr1	47910456	47912753	2298	10	-0.874595	-1.54374	-1.30222	-0.0951782	-0.159914	-0.141081	cg06829686;cg26864230;cg13936452;cg20284629;cg06531379;cg17521050;cg08260398;cg00203284;cg19250799;cg21535606	TRUE	3
chr1	226110727	226113058	2332	12	0.38946	0.123139	0.0051066	0.00114581	0.00091167	-0.00995837	cg06939851;cg02458039;cg07583884;cg14846700;cg07883844;cg07049680;cg00130693;cg23091741;cg23141825;cg02744594;cg06086141;cg24361896	TRUE	5	PYCR2
chr1	3078148	3081481	3334	11	-1.9585	-1.67981	-1.14536	-0.151573	-0.135555	-0.0903172	cg01413848;cg24679453;cg22396632;cg07622451;cg01203812;cg12884780;cg03942086;cg16265140;cg16290522;cg24155739;cg06182121	TRUE	5	PRDM16
chr1	31295398	31297444	2047	13	0.85663	0.661089	0.436664	0.0458448	0.0383446	0.028178	cg13854500;cg20338314;cg24996263;cg01077257;cg14462572;cg08372168;cg23944947;cg19941336;cg13134475;cg14585532;cg08693658;cg16364632;cg01299259	TRUE	2
chr1	109968473	109969933	1461	19	0.773536	0.623476	0.605159	0.0253938	0.0219983	0.0227182	cg02830632;cg07331284;cg19404896;cg24931596;cg17451471;cg08853050;cg26662579;cg20825588;cg19269201;cg07899081;cg20465219;cg14735196;cg05651418;cg08937674;cg20827193;cg13609690;cg23637943;cg04240373;cg11286163	TRUE	3	PSMA5
chr1	173833528	173838081	4554	36	0.27063	0.575228	0.218036	-0.00606274	0.0227304	-0.000380459	cg17170111;cg02033606;cg17868533;cg16905926;cg00857660;cg13489958;cg04705273;cg03053914;cg02479020;cg03584783;cg00263210;cg02955369;cg05396044;cg04102126;cg16702794;cg16290996;cg24564534;cg22354456;cg08947084;cg09058860;cg06704773;cg00155514;cg21770828;cg03044573;cg04811411;cg07177756;cg14564638;cg06644515;cg17025683;cg10578779;cg19406762;cg25883402;cg00103398;cg22250641;cg11537707;cg06189265	TRUE	6	SNORD74;ZBTB37;GAS5;SNORD75;SNORD76;SNORD77;SNORD44;SNORD78;SNORD79;SNORD80;SNORD81;SNORD47
chr1	12600019	12600744	726	4	-2.98356	-3.16884	-2.58914	-0.307148	-0.36192	-0.279407	cg07586026;cg00003578;cg24703339;cg14686492	TRUE	1
chr1	87596049	87599262	3214	13	-0.710276	-0.719032	-0.789379	-0.0537174	-0.0604751	-0.0584892	cg04579203;cg20390741;cg03423077;cg26791242;cg09365624;cg14540297;cg01445399;cg02223962;cg25428451;cg20654602;cg09221932;cg08371190;cg06350257	TRUE	3	LOC339524;LINC01140
chr1	145713717	145717047	3331	13	-0.800645	-0.530752	-0.877928	-0.0769499	-0.0636679	-0.110896	cg12401731;cg25221984;cg15892497;cg06095777;cg18358709;cg07894685;cg23476889;cg11743829;cg20975414;cg10798745;cg12832565;cg08614201;cg07027119	TRUE	5	CD160;NBPF20;NBPF10
chr1	40781129	40784323	3195	22	-0.266954	-0.375811	-0.672655	-0.0399142	-0.0499613	-0.0690334	cg06063903;cg26011014;cg16989117;cg20145692;cg14844588;cg06721528;cg12733396;cg18186394;cg14036923;cg03470396;cg07367434;cg23847109;cg04100190;cg10398407;cg26632656;cg06636289;cg00068503;cg22030684;cg01728173;cg26710722;cg14163334;cg24686358	TRUE	2	COL9A2
chr1	223899685	223901366	1682	15	0.330766	0.357129	0.290237	0.0121018	0.0371998	0.0130295	cg17294376;cg18224445;cg13195218;cg24150051;cg01566170;cg07395969;cg08439122;cg05761882;cg22697825;cg00339319;cg07629844;cg14972271;cg04942197;cg05228802;cg10261864	TRUE	3	CAPN2
chr1	16173292	16176059	2768	17	0.821751	0.598702	0.523352	0.0139945	0.011378	0.0104202	cg17407507;cg09178529;cg05653691;cg06526137;cg09826002;cg19235966;cg09754868;cg16907344;cg18813148;cg13936856;cg01601105;cg04841955;cg14793291;cg15500658;cg10274502;cg06522745;cg23628968	TRUE	6	SPEN;FLJ37453
chr1	185125656	185127501	1846	21	0.497564	0.339136	0.387749	0.00137465	-0.00393908	-0.00210505	cg01434618;cg03609826;cg22358708;cg22068773;cg07176514;cg25029022;cg24985071;cg09358240;cg09994391;cg21879320;cg00498612;cg11753311;cg00177390;cg25129480;cg13457396;cg07189027;cg23335946;cg16280922;cg20329966;cg00816620;cg27491458	TRUE	4	C1orf25;C1orf26;SWT1;TRMT1L
chr1	56975583	56977724	2142	5	-2.52345	-2.59353	-2.76107	-0.310386	-0.298943	-0.28687	cg20325850;cg27398401;cg06397283;cg12180551;cg10278986	TRUE	3	PPAP2B
chr1	151965869	151968377	2509	15	-0.250917	-0.762984	-0.960047	-0.0374437	-0.0979946	-0.108115	cg23137562;cg04548627;cg16658496;cg20167074;cg17711091;cg05517686;cg25848158;cg18348690;cg24553575;cg20994097;cg08002355;cg13445177;cg13249591;cg06698332;cg24594295	TRUE	6	S100A10
chr1	110654098	110655517	1420	11	-1.06923	-0.996658	-0.803832	-0.0846321	-0.0899672	-0.0589507	cg22886624;cg24346637;cg03263197;cg04867075;cg01995520;cg10241097;cg16090605;cg01994893;cg11065458;cg02049829;cg24493115	TRUE	3	UBL4B
chr1	207990895	207992548	1654	13	0.439808	0.785512	0.462135	0.0923525	0.123127	0.103335	cg22714290;cg03885098;cg00920668;cg04509266;cg15456742;cg15888663;cg05700897;cg11109027;cg10533159;cg03888412;cg23918388;cg24507760;cg22785852	TRUE	3	LOC148696
chr1	150848448	150850380	1933	15	0.153599	0.243312	0.0971048	-0.017182	-0.0102703	-0.0155835	cg26228696;cg13386712;cg26926632;cg05806577;cg25476575;cg06523891;cg19902519;cg17942553;cg11594892;cg27572661;cg12912293;cg19889444;cg13357341;cg14371027;cg17166434	TRUE	4	ARNT
chr1	24828096	24830054	1959	20	0.121068	-0.11633	-0.321941	-0.0313222	-0.0423073	-0.0540815	cg23281714;cg16905527;cg24834899;cg24446923;cg24367431;cg19662689;cg10406653;cg02671019;cg16731157;cg02850329;cg02641560;cg22831110;cg02884021;cg11257888;cg06718763;cg00917251;cg19449579;cg02994588;cg00591489;cg25485699	TRUE	1	RCAN3;RCAN3AS
chr1	40098251	40099370	1120	8	-0.827098	-0.982117	-0.944361	-0.0904765	-0.132938	-0.121075	cg23776628;cg12634306;cg00034101;cg12130560;cg11242602;cg08355042;cg06848790;cg14821136	TRUE	1	HEYL
chr1	7913067	7914143	1077	10	-1.11463	-0.880875	-1.18567	-0.101733	-0.0770539	-0.121208	cg22107412;cg20474564;cg15727920;cg09938876;cg21419617;cg10500283;cg17861477;cg12606891;cg20625138;cg00639921	TRUE	1	UTS2
chr1	1847864	1852216	4353	28	-0.186332	-0.301028	-0.206693	-0.0287525	-0.0385529	-0.0299045	cg01428437;cg08134829;cg15527168;cg08169659;cg25590392;cg22718050;cg10943191;cg20881128;cg23473962;cg14180718;cg17722231;cg22865286;cg10219957;cg04886783;cg07177011;cg03442254;cg17091266;cg17592667;cg04758387;cg13680954;cg16632945;cg22094750;cg16989443;cg06174563;cg02577049;cg09859491;cg22536775;cg10096055	TRUE	7	TMEM52;CALML6
chr1	86042149	86044230	2082	13	1.04035	1.08193	1.05462	0.0597811	0.0693562	0.0537342	cg20431191;cg06363275;cg06983715;cg10593400;cg00183684;cg14985076;cg16399910;cg24724587;cg23080733;cg11737676;cg05690441;cg12218697;cg17108141	TRUE	4	DDAH1
chr1	212003502	212005455	1954	18	0.0178914	-0.150379	-0.275882	-0.0268948	-0.0459509	-0.0431117	cg25985646;cg14513226;cg14039463;cg16028793;cg22109331;cg13064658;cg11290603;cg08183490;cg04489786;cg01985143;cg17890782;cg11389491;cg22906032;cg01470925;cg08892386;cg26659410;cg21518767;cg18333817	TRUE	3	LPGAT1
chr1	1360499	1363874	3376	16	-0.667679	-1.30252	-1.69424	-0.0784741	-0.149826	-0.175922	cg26863172;cg17142722;cg00305774;cg09368716;cg22517356;cg04897188;cg13169132;cg21285198;cg01721822;cg17265051;cg26373274;cg14902621;cg07010566;cg10156298;cg23795938;cg12208770	TRUE	3	TMEM88B
chr1	110613072	110615633	2562	9	-0.923661	-0.941178	-0.839342	-0.104374	-0.0902841	-0.122075	cg22896493;cg08478074;cg16893614;cg05622465;cg15741159;cg15293799;cg27569858;cg08719081;cg16127759	TRUE	4	ALX3
chr1	54562040	54562543	504	5	-2.15424	-1.63192	-2.01778	-0.215108	-0.163785	-0.20011	cg16663424;cg24593372;cg06113552;cg06659338;cg16646600	TRUE	1	TCEANC2;C1orf83
chr1	17558947	17559733	787	7	-1.45695	-1.34369	-1.17882	-0.117497	-0.105942	-0.0789491	cg10540513;cg25162925;cg12654045;cg24538007;cg19169377;cg25850484;cg13612241	TRUE	2	PADI1
chr1	202679089	202680562	1474	15	0.640917	0.398395	0.503967	-0.0141182	-0.0171774	-0.0069776	cg01548178;cg03860813;cg20844317;cg23278267;cg22594309;cg02151754;cg06921081;cg05127456;cg27379088;cg16899351;cg05715649;cg23959605;cg16315376;cg12773604;cg11785154	TRUE	3	SYT2
chr1	1062237	1067397	5161	17	-0.839227	-0.926826	-0.542962	-0.0504247	-0.0663896	-0.0407455	cg17094363;cg23622235;cg11750929;cg09032281;cg21775619;cg03520879;cg27582546;cg23035597;cg22512779;cg07203151;cg09146328;cg06798288;cg07179016;cg02838683;cg08131937;cg00300303;cg01776299	TRUE	9
chr1	12078321	12080011	1691	20	0.232777	0.323733	0.280807	-0.00242544	0.00738649	0.000948435	cg04205193;cg11223747;cg19602920;cg05398737;cg15059389;cg06753883;cg20657667;cg24953506;cg15570296;cg15770654;cg05080566;cg13389460;cg22534105;cg22299924;cg23355725;cg23687103;cg19559840;cg19545965;cg02202858;cg01942719	TRUE	3	MIIP
chr1	213122829	213125950	3122	15	-0.375154	-0.471169	-0.434188	-0.0579456	-0.0798763	-0.078619	cg04907523;cg16008609;cg11505113;cg27177841;cg00584713;cg01003599;cg02392619;cg00523590;cg03768777;cg05332152;cg17853850;cg22440431;cg01996056;cg02859111;cg03455458	TRUE	5	VASH2
chr1	153520801	153522998	2198	11	1.63259	1.57177	1.27616	0.224402	0.22573	0.208226	cg02420180;cg15026767;cg26306869;cg03280783;cg06615154;cg04072430;cg04654964;cg09680007;cg07426848;cg24020489;cg09171874	TRUE	5	LOC101928034;S100A3
chr1	26560080	26561325	1246	16	0.262455	0.129545	0.0130583	-0.0176088	-0.0233605	-0.0314939	cg10539565;cg25023241;cg11529190;cg23895234;cg18121669;cg22494505;cg21410994;cg13687998;cg25660791;cg04025590;cg27557317;cg26742901;cg14017991;cg04309227;cg13151135;cg12744634	TRUE	1	CCDC21;CEP85
chr1	64668350	64669599	1250	14	-0.702841	-0.866625	-0.556401	-0.0319792	-0.0411751	-0.023415	cg27182493;cg21204139;cg11244180;cg22450138;cg02696670;cg10753073;cg11167637;cg22352634;cg25108325;cg10716760;cg26317111;cg24457647;cg13931568;cg16910238	FALSE	0	UBE2U
chr1	155246165	155248349	2185	19	0.360188	0.303825	0.343719	-0.00398494	-0.00479435	-0.00152662	cg11702145;cg20457394;cg12391232;cg04395739;cg14669863;cg11911250;cg02388245;cg14772616;cg19163348;cg22041635;cg00078130;cg12033273;cg01501048;cg17736772;cg14550101;cg23097474;cg20460524;cg21126404;cg19952686	TRUE	3	HCN3
chr1	33545982	33548483	2502	21	0.206212	0.127312	0.0670057	-0.0106783	-0.021336	-0.0225327	cg23661309;cg17826324;cg07926531;cg13099847;cg17500915;cg12245506;cg24724877;cg00249030;cg26833830;cg03962411;cg14150071;cg24398176;cg13161612;cg12731430;cg17957967;cg15522171;cg12585759;cg15933979;cg02350320;cg03177171;cg22189725	TRUE	2	ADC;AZIN2
chr1	90285437	90288099	2663	16	0.469668	0.397191	0.394223	-0.00976135	-0.00651759	-9.60246e-05	cg06825153;cg12939515;cg07855129;cg16277706;cg18780749;cg10101470;cg08479976;cg24854095;cg01827717;cg19927780;cg08158076;cg15100945;cg11208880;cg07600884;cg06983052;cg14206251	TRUE	3	LRRC8D
chr1	15763737	15766930	3194	14	-0.833245	-0.878852	-0.531001	-0.0568209	-0.0685886	-0.0278815	cg25392634;cg08107352;cg13947046;cg06358218;cg20432475;cg03096785;cg03189143;cg02701909;cg23064554;cg07160540;cg01198004;cg08111966;cg18917957;cg20858526	TRUE	4	CTRC
chr1	3239139	3240386	1248	6	-3.43367	-3.67216	-2.29737	-0.411153	-0.440034	-0.285123	cg03254465;cg11138362;cg03692239;cg01418153;cg07797660;cg12753787	TRUE	1	PRDM16
chr1	27215365	27217609	2245	18	-0.0560972	-0.109122	-0.0524483	-0.024019	-0.0416104	-0.0304255	cg13354046;cg11335495;cg21674263;cg09174009;cg11674844;cg11524330;cg21290647;cg25271147;cg16160895;cg17572572;cg24939819;cg06606518;cg05549769;cg04704744;cg23489497;cg10692757;cg06083525;cg20971154	TRUE	3	GPN2;GPATCH3
chr1	247274454	247276966	2513	17	-0.305991	-0.705057	-0.68728	-0.0582385	-0.110619	-0.101203	cg03408556;cg23695504;cg15236082;cg25549141;cg11856822;cg18174258;cg00821073;cg17885487;cg11316386;cg19623519;cg12181101;cg24731625;cg22446000;cg12432038;cg10147027;cg05005077;cg02578321	TRUE	2	C1orf229
chr1	206785063	206786222	1160	10	-0.103548	-0.11894	-0.4871	-0.0734343	-0.06796	-0.119283	cg07998070;cg17600129;cg06753662;cg17012465;cg21936179;cg10662787;cg16639185;cg21155316;cg12760075;cg16966520	TRUE	2	LGTN;EIF2D
chr1	29186565	29190137	3573	11	-1.23636	-0.962989	-0.752136	-0.0752618	-0.0606187	-0.0481759	cg02152233;cg18172051;cg03987199;cg05655011;cg10852813;cg06313828;cg18346634;cg18511391;cg00256816;cg03397031;cg01243892	TRUE	2	OPRD1
chr1	208063733	208065154	1422	5	2.91892	2.94183	3.31151	0.396861	0.392229	0.440047	cg27004073;cg21924403;cg09788693;cg22417097;cg24004844	TRUE	3	CD34
chr1	45050067	45050807	741	4	-3.27897	-3.18493	-3.14079	-0.428817	-0.427537	-0.430836	cg14220329;cg00757404;cg08242458;cg05888914	TRUE	1	RNF220
chr1	27247457	27248983	1527	15	0.441315	0.329968	0.213654	0.00509836	0.00508715	0.00107101	cg24529230;cg05954817;cg18387343;cg02107269;cg13399755;cg25027091;cg14289658;cg25614889;cg26606628;cg26005232;cg12203394;cg06037086;cg25841309;cg10964757;cg03549695	TRUE	2	NUDC
chr1	6704940	6706377	1438	8	-0.947903	-0.672125	-0.802096	-0.0522573	-0.0338809	-0.0385006	cg16880176;cg06997285;cg19901436;cg09992587;cg08499288;cg16050017;cg07792244;ch.1.250064R	TRUE	1	DNAJC11
chr1	211430780	211434314	3535	24	0.559478	0.553916	0.581444	0.0178534	0.01853	0.0208241	cg23057040;cg21547646;cg16709874;cg11089029;cg04084401;cg07202016;cg07391610;cg06564613;cg09949642;cg24625909;cg22042144;cg22149190;cg12735892;cg25392584;cg15923100;cg06935598;cg12867939;cg25617285;cg02964213;cg14423072;cg19545348;cg10040748;cg06123700;cg26515805	TRUE	5	RCOR3
chr1	6050328	6052785	2458	24	0.381854	0.178924	0.189938	0.00258244	-0.00228654	-0.00124312	cg13516390;cg15604190;cg10779081;cg00069017;cg03256821;cg25225169;cg05933935;cg10122302;cg12904950;cg04898195;cg21770540;cg07420961;cg24050636;cg07517005;cg12363753;cg20383686;cg23911213;cg14223327;cg23994888;cg03026397;cg16993213;cg04100174;cg22905805;cg21290806	TRUE	5	KCNAB2;NPHP4
chr1	202558735	202561557	2823	6	0.447134	0.26851	0.508509	0.0894642	0.0653044	0.115431	cg02807120;cg13043260;cg10186182;cg11024577;cg11143857;cg09142262	TRUE	5	SYT2
chr1	53903996	53906948	2953	21	-0.563968	-0.518315	-0.628932	-0.00735218	-0.0161579	-0.0293095	cg15390560;cg23839556;cg03353779;cg00350519;cg16117789;cg23884159;cg02266759;cg01599460;cg16038181;cg16250145;cg07420617;cg16203919;cg07204163;cg20267823;cg07955424;cg22073262;cg01186725;cg11683966;cg14822257;cg10949330;cg12663103	TRUE	1	FLJ40434;SLC25A3P1
chr1	162346511	162348802	2292	13	-1.08287	-0.869317	-0.692774	-0.0844243	-0.0612364	-0.0587639	cg03939352;cg05081047;cg10113864;cg01964975;cg11467858;cg02216667;cg07541302;cg02797349;cg14701962;cg15564459;cg00110128;cg16359129;cg17017596	FALSE	0	C1orf111;C1orf226
chr1	1368297	1371844	3548	18	0.224504	-0.205189	0.00762107	0.0380186	-0.00871519	0.0112467	cg09668627;cg17491622;cg26394870;cg27391934;cg21837069;cg07898743;cg16496742;cg25234611;cg14271665;cg08123463;cg07232890;cg20138749;cg19270739;cg14667273;cg08589721;cg00702126;cg16784215;cg02896318	TRUE	7	VWA1;LOC102724312
chr1	161127931	161130995	3065	22	-0.143087	-0.154309	-0.263837	-0.027033	-0.0313241	-0.0354282	cg26396707;cg09755039;cg26521784;cg16897415;cg16370716;cg22374567;cg05004360;cg10596276;cg25960196;cg26037917;cg26486702;cg09038297;cg03444976;cg08535938;cg13813515;cg02807409;cg17017284;cg15447511;cg01447427;cg15590606;cg18176482;cg18077378	TRUE	3	USP21;UFC1
chr1	47081524	47083518	1995	14	-0.331011	-0.242868	-0.707166	-0.03805	-0.0463828	-0.0901378	cg24677082;cg11798658;cg26914061;cg01823416;cg05376185;cg15933935;cg00729314;cg17427057;cg03409548;cg00950809;cg03345668;cg07347511;cg00228018;cg05965334	TRUE	2	MOBKL2C;MOB3C
chr1	29586299	29587490	1192	11	0.165315	0.458859	-0.0342296	-0.057915	0.00062223	-0.0686478	cg05039004;cg03894975;cg05694921;cg21929771;cg04933208;cg26884027;cg00160667;cg03902160;cg13466456;cg08527313;cg01253289	TRUE	2	PTPRU
chr1	1601103	1603013	1911	13	-0.91629	-0.604141	-0.605698	-0.0386526	-0.0235987	-0.0226122	cg04105726;cg11809915;cg03718254;cg20106035;cg17939059;cg11530028;cg14626671;cg03972505;cg18288914;cg06528340;cg19382808;cg13077472;cg17869988	TRUE	1	LOC728661;CDK11B;SLC35E2B
chr1	15652047	15653607	1561	8	-1.68802	-2.68327	-1.19381	-0.215432	-0.322868	-0.144889	cg03773198;cg13851532;cg08456335;cg11040546;cg14022778;cg04563325;cg06506533;cg05320671	TRUE	3	FHAD1
chr1	11708292	11710460	2169	8	-1.85832	-2.3411	-2.57382	-0.212395	-0.283974	-0.323639	cg25276694;cg18792022;cg24878594;cg00085122;cg11659361;cg02148001;cg26643377;cg16320258	TRUE	5	FBXO2
chr1	156468722	156471610	2889	15	0.652219	0.564667	0.506202	0.00484783	0.00631257	0.00416483	cg00089372;cg09040434;cg03965682;cg06210887;cg15070096;cg03518179;cg19720805;cg01192294;cg25532702;cg15719199;cg26387866;cg15530669;cg18879793;cg03989569;cg07399312	TRUE	3	MEF2D
chr1	48458049	48460892	2844	11	-0.778193	-1.48748	-1.04019	-0.0825559	-0.157692	-0.106381	cg22079120;cg15001714;cg04084173;cg01883528;cg03810376;cg16726148;cg10758369;cg18810244;cg27522154;cg20597127;cg10888878	TRUE	3	TRABD2B
chr1	110752047	110754436	2390	21	0.372501	-0.122063	0.0419302	-0.0347088	-0.0596549	-0.040982	cg24145610;cg16834929;cg21217540;cg05675373;cg19065748;cg06201226;cg11737742;cg13080626;cg00924484;cg23593145;cg03152785;cg24599205;cg03556151;cg13902210;cg21528620;cg01854652;cg16810724;cg26569469;cg20966270;cg05151228;cg02193146	TRUE	1	KCNC4;KCNC4-AS1
chr1	47644094	47646024	1931	12	-0.348784	-0.210042	-0.323195	-0.0468155	-0.0416857	-0.0480766	cg17163737;cg25746467;cg26272105;cg24177808;cg01523144;cg26750133;cg17994001;cg11028330;cg09926845;cg09894210;cg02991727;cg25858825	TRUE	4	LINC00853
chr1	25290947	25292412	1466	17	-0.987404	-0.776672	-0.464116	-0.0525582	-0.0445176	-0.023306	cg13898430;cg06156260;cg07236781;cg19774846;cg16063783;cg12459932;cg09993145;cg27058497;cg11585280;cg05714960;cg13461622;cg14425908;cg16529592;cg06640822;cg04554131;cg07801894;cg14182690	TRUE	2	RUNX3
chr1	1242730	1245184	2455	22	0.674237	0.265392	0.331754	0.00552488	-0.0126558	-0.00994915	cg15042692;cg00903892;cg26214604;cg27642349;cg25536368;cg07425625;cg18224588;cg25201327;cg06085743;cg04840417;cg15868629;cg00086266;cg23931819;cg24157952;cg14488957;cg16887862;cg27440283;cg26333156;cg05397202;cg00262415;cg02506753;cg19323338	TRUE	4	ACAP3;PUSL1
chr1	154150600	154152797	2198	8	-1.44383	-1.13527	-1.15099	-0.177045	-0.138039	-0.13522	cg13586791;cg07743451;cg04760771;cg00712342;cg15321231;cg21483867;cg25165886;cg16289421	TRUE	4	TPM3
chr1	47136757	47141239	4483	15	-0.946071	-1.15157	-0.762126	-0.0732174	-0.0953024	-0.0568206	cg10312324;cg06888626;cg17862901;cg06946770;cg19028073;cg08494619;cg16027311;cg24498180;cg21202295;cg20994372;cg00296652;cg18497664;cg00584815;cg15951892;cg21149037	TRUE	2	TEX38;EFCAB14-AS1;C1orf223;KIAA0494
chr1	145610622	145612424	1803	19	0.63269	0.554852	0.541316	0.00260447	0.00233582	0.00710121	cg26362576;cg14790208;cg18104653;cg13901686;cg24984691;cg03393821;cg11694119;cg15228505;cg14278893;cg16895948;cg11559103;cg08001629;cg08093564;cg11987154;cg14782735;cg12595349;cg19990379;cg22262549;cg17878204	TRUE	2	POLR3C;RNF115;NBPF20;NBPF10
chr1	215178601	215179216	616	9	-0.993584	-1.10437	-1.32601	-0.0806632	-0.0846459	-0.103149	cg05857773;cg00848374;cg22821560;cg14989033;cg02166981;cg13107973;cg11346522;cg20176777;cg13201279	TRUE	1	KCNK2
chr1	231663046	231665086	2041	17	0.369079	0.438529	0.325882	0.00990169	0.0198037	0.0138963	cg10210571;cg00906976;cg09008891;cg23162821;cg11246731;cg14322063;cg14193765;cg03036575;cg26565807;cg25744181;cg04792727;cg18766882;cg24196814;cg26340700;cg19193962;cg25106148;cg16616325	TRUE	3	TSNAX-DISC1;TSNAX
chr1	230404249	230405211	963	4	-2.58836	-2.31621	-2.17661	-0.223581	-0.19506	-0.179388	cg09024003;cg22811817;cg12416856;cg00000765	TRUE	1	GALNT2
chr1	151030968	151032962	1995	20	0.932692	0.841506	0.66333	0.0536943	0.055972	0.0483178	cg08265551;cg00569385;cg13045336;cg05685619;cg23242863;cg24600498;cg07367563;cg25621096;cg02918910;cg03100366;cg17299902;cg18660898;cg10401367;cg00224508;cg04469105;cg11717150;cg25069219;cg15185033;cg17002259;cg07139440	TRUE	2	CDC42SE1;MLLT11
chr1	1271478	1275714	4237	13	-1.09602	-0.840796	-0.840321	-0.0453569	-0.0410581	-0.0415914	cg06646682;cg24399111;cg19898526;cg18024631;cg22376366;cg00542041;cg16575694;cg13494355;cg26351554;cg07313814;cg25203539;cg12072393;cg11339519	TRUE	3	DVL1
chr1	6519923	6521856	1934	10	-0.901706	-1.17364	-1.20141	-0.0791011	-0.111898	-0.124714	cg12406391;cg13356427;cg03501901;cg11404945;cg23449295;cg13284574;cg27224823;cg09426185;cg01715088;cg13331246	TRUE	5	ESPN;TNFRSF25
chr1	235256497	235257141	645	6	-1.19253	-1.82584	-1.94932	-0.139975	-0.198631	-0.209741	cg16580616;cg26884773;cg23226688;cg19813226;cg24579589;cg01893321	TRUE	2
chr1	226099031	226100473	1443	6	-1.40571	-1.36824	-1.64403	-0.131416	-0.137473	-0.174116	cg20801456;cg25629409;cg16487577;cg18845054;cg04204558;cg04747021	TRUE	2
chr1	161059267	161060622	1356	10	-1.02705	-1.06495	-1.17718	-0.0745153	-0.084624	-0.10056	cg14158583;cg10841756;cg18936327;cg16557111;cg17833106;cg26644819;cg00756887;cg26035542;cg22585988;cg03166324	TRUE	3	PVRL4
chr1	155531514	155533405	1892	15	0.671015	0.630332	0.590475	0.0141972	0.0126187	0.0135978	cg21852905;cg02185962;cg20064047;cg03119126;cg15908861;cg25576151;cg26185843;cg24312492;cg11439050;cg25830094;cg23821590;cg24949750;cg08095278;cg25506204;cg17038116	TRUE	3	ASH1L;LOC645676;ASH1L-AS1
chr1	155910523	155912569	2047	9	-0.830624	-0.587902	-0.400851	-0.071211	-0.0513547	-0.0225603	cg22863889;cg27187375;cg25214914;cg21284779;cg14009846;cg14555754;cg08403419;cg08525145;cg04233230	TRUE	2	RXFP4
chr1	174968015	174970112	2098	23	0.627805	0.819008	0.516339	0.0148299	0.035668	0.0187438	cg00767644;cg06826845;cg07700962;cg27505684;cg01730534;cg02986938;cg13149330;cg22456975;cg10303749;cg15340874;cg12119997;cg00820581;cg13384453;cg25439374;cg24338780;cg08662607;cg08696836;cg13673319;cg16743289;cg13397747;cg21140714;cg04488215;cg03921300	TRUE	2	CACYBP
chr1	29507860	29509335	1476	16	0.610729	0.599276	0.545265	0.000447086	0.00596038	0.0081461	cg22913481;cg10846285;cg05157318;cg24940499;cg14789568;cg26832524;cg14432650;cg18436203;cg16996661;cg26308425;cg25003343;cg16883141;cg15980492;cg05032943;cg14195915;cg06874758	TRUE	5	SRSF4;SFRS4
chr1	3554769	3558237	3469	17	-0.667423	-0.706309	-0.659179	-0.0400308	-0.0432148	-0.0362565	cg06969979;cg26574621;cg24306648;cg06650698;cg16563938;cg15397472;cg04009303;cg02192677;cg16262898;cg10306015;cg19711013;cg13479756;cg02619495;cg09429529;cg27629735;cg01830883;cg07349054	TRUE	4	WDR8;WRAP73
chr1	19535472	19537347	1876	12	0.854063	1.10683	0.764434	0.0369061	0.0543239	0.0278881	cg01303636;cg14965477;cg17239185;cg27512871;cg17850281;cg10850580;cg16359521;cg00223950;cg05787043;cg04891455;cg01624305;cg04033301	TRUE	5	UBR4
chr1	209824638	209826863	2226	13	-0.308065	-0.345134	-0.294476	0.00673183	0.000425383	0.00132817	cg19709585;cg03967293;cg26533764;cg26374621;cg03977657;cg20416769;cg01580568;cg26107033;cg22502856;cg25981106;cg16504791;cg07072052;cg04873061	TRUE	3	LAMB3
chr1	39546511	39550685	4175	15	-0.46404	-0.558694	-0.0924195	-0.0576884	-0.0696763	-0.0270221	cg11676353;cg18794145;cg13514129;cg19812272;cg26906273;cg00426822;cg00349607;cg20286956;cg00503866;cg22233974;cg15274216;cg17879450;cg04580369;cg11778775;cg18185472	TRUE	2	MACF1
chr1	3128175	3130550	2376	12	-1.05771	-0.83096	-0.550606	-0.0721731	-0.0571018	-0.03429	cg25372239;cg05265611;cg22031783;cg02769687;cg26891951;cg01800445;cg04988794;cg26913155;cg03596113;cg06526522;cg14561530;cg06659980	TRUE	5	PRDM16
chr1	16053301	16056218	2918	12	-0.88598	-1.04342	-0.803936	-0.0503532	-0.0600177	-0.0425105	cg20014094;cg15575196;cg05452567;cg06111280;cg26228591;cg01786109;cg00046981;cg02563469;cg17006813;cg01815718;cg03478588;cg18525383	TRUE	5	PLEKHM2
chr1	154965419	154967112	1694	8	-1.2116	-1.29536	-0.972497	-0.103368	-0.114134	-0.0950414	cg12756753;cg23840493;cg16097041;cg25593075;cg00610442;cg26833883;cg09937642;cg23154272	TRUE	5	LENEP;FLAD1
chr1	108741884	108744609	2726	20	0.23187	-0.0239525	-0.165135	-0.00683831	-0.0231048	-0.0324418	cg16600889;cg14662970;cg12122743;cg11911399;cg12727462;cg04773602;cg06133092;cg01342222;cg04220635;cg08149333;cg12772169;cg21421408;cg15496551;cg19450275;cg09214920;cg24323958;cg23962285;cg00999623;cg23050784;cg17297328	TRUE	2	SLC25A24
chr1	31769247	31770205	959	16	0.602113	0.659821	0.652171	0.0119349	0.0184339	0.0161859	cg00252696;cg03605784;cg22706424;cg08734125;cg12418357;cg20410415;cg21417843;cg25469212;cg03856286;cg17748167;cg14837478;cg08778586;cg10153848;cg24317935;cg19978364;cg11531932	TRUE	1	ZCCHC17;SNRNP40
chr1	1487068	1490216	3149	12	-0.748445	-0.705297	-0.710615	-0.03558	-0.0326693	-0.0347265	cg09073059;cg22373622;cg01058717;cg18312113;cg07426077;cg16305094;cg02871542;cg26908276;cg05888763;cg07229301;cg14194384;cg06069740	TRUE	4	SSU72
chr1	19664276	19665757	1482	8	-2.0248	-1.79055	-1.77089	-0.163041	-0.179628	-0.195426	cg25141181;cg04928049;cg05348366;cg15676500;cg16491362;cg10970798;cg26157446;cg09356672	TRUE	2	CAPZB
chr1	155224842	155226194	1353	15	0.15332	-0.0545259	-0.0828819	-0.0226368	-0.0326102	-0.0371377	cg16813767;cg04226815;cg03618937;cg09002357;cg14164267;cg12726784;cg16402893;cg04874317;cg27306034;cg07189204;cg18568145;cg10410252;cg22466317;cg02834871;cg22939715	TRUE	1	FAM189B;SCAMP3
chr1	92494898	92497576	2679	17	-0.0491901	-0.215986	-0.104195	-0.00980038	-0.0207081	-0.0165789	cg07197585;cg00662684;cg05259767;cg03009464;cg10896924;cg13592485;cg13984181;cg02095589;cg25622928;cg01347529;cg18379537;cg15156367;cg05489915;cg22694470;cg11585358;cg00314240;cg11881963	TRUE	2	EPHX4
chr1	116380316	116384013	3698	16	-0.618804	-0.815239	-1.22367	-0.0655222	-0.080465	-0.117822	cg21863110;cg24106636;cg02030187;cg25341338;cg11071926;cg04475069;cg02126788;cg25522664;cg17873750;cg23202177;cg17900495;cg21646199;cg24999518;cg04773714;cg18438853;cg12633890	TRUE	3	NHLH2
chr1	54518349	54520450	2102	23	0.402053	0.238313	0.423312	0.00406474	0.00491696	0.0118023	cg08545398;cg27428660;cg12759997;cg04121115;cg20511056;cg19088859;cg24718838;cg15309223;cg01182697;cg13669156;cg22813220;cg15034763;cg20793071;cg10362426;cg11674773;cg04179151;cg19784244;cg08526412;cg04853151;cg16698293;cg13749777;cg04863508;cg08388746	TRUE	4	C1orf83;TMEM59;TCEANC2;MIR4781
chr1	6187633	6189304	1672	10	-1.75878	-1.61714	-2.13722	-0.168187	-0.168109	-0.216374	cg12135344;cg25143235;cg15205435;cg21164697;cg17927613;cg00913953;cg00389386;cg07373589;cg20745153;cg26226608	TRUE	1	CHD5
chr1	43290102	43291390	1289	8	-1.09091	-1.16982	-1.12276	-0.0775776	-0.0864874	-0.0761949	cg04036011;cg08223760;cg27097143;cg11987455;cg04377912;cg14802653;cg11426275;cg24379122	TRUE	2	ERMAP
chr1	222721340	222722495	1156	7	-2.03636	-1.98682	-1.52474	-0.26218	-0.26943	-0.206613	cg20664061;cg05600044;cg21941844;cg20582779;cg10035872;cg08942016;cg02933141	TRUE	1	HHIPL2
chr1	9969424	9971115	1692	18	0.63599	0.507852	0.389776	0.0060099	0.00405218	0.00171546	cg17972631;cg08893875;cg27566521;cg07584845;cg22127312;cg24523535;cg01576340;cg01679153;cg10232889;cg14160577;cg25491550;cg18520611;cg17095179;cg15141379;cg25033138;cg27308387;cg17512868;cg10740965	TRUE	4	CTNNBIP1
chr1	1181757	1183257	1501	10	-1.08515	-1.77567	-1.52231	-0.124009	-0.210542	-0.185225	cg25594899;cg26314055;cg06136878;cg19236794;cg14089984;cg04719903;cg06443533;cg20747739;cg02279987;cg02751993	TRUE	1	FAM132A
chr1	228870408	228871677	1270	15	-0.179424	-0.157583	-0.266492	-0.04809	-0.0410935	-0.043374	cg24885126;cg18968729;cg25725117;cg05962139;cg20845805;cg23010344;cg21503377;cg12127991;cg23239813;cg27437294;cg11431126;cg03099045;cg22517740;cg19319808;cg03145930	TRUE	3	RHOU
chr1	160367774	160370982	3209	15	0.216374	-0.248741	0.134936	-0.025014	-0.0462003	-0.0134248	cg24588482;cg10400707;cg13428480;cg17024258;cg26821539;cg07346851;cg14710465;cg22535359;cg09339089;cg11659961;cg11748139;cg18398058;cg24044763;cg17336149;cg12662929	TRUE	4	VANGL2
chr1	11907324	11910471	3148	12	-1.28869	-0.770248	-0.355985	-0.106209	-0.0677999	-0.0260888	cg05396397;cg24844545;cg01524754;cg06584407;cg20202438;cg08075305;cg25341925;cg16282268;cg24435407;cg09514626;cg06193043;cg00230316	TRUE	2	NPPA
chr1	230457631	230459114	1484	10	-0.910604	-0.896292	-0.807508	-0.0562126	-0.0572287	-0.0460373	cg03347632;cg09938881;cg05888583;cg27224809;cg13990763;cg16845975;cg21547054;cg20967887;cg06313507;cg05266497	TRUE	1	PGBD5
chr1	17574178	17575607	1430	8	-1.19993	-1.17896	-1.08179	-0.116116	-0.11625	-0.093627	cg08464855;cg17589397;cg11534596;cg18768338;cg01459162;cg21966975;cg12858514;cg14664242	TRUE	1	PADI3
chr1	112281073	112283319	2247	17	0.588613	0.480264	0.479597	0.0144029	0.0182294	0.0176506	cg04787602;cg06079481;cg19410790;cg27300465;cg21304211;cg16575025;cg06324983;cg11794881;cg05892773;cg00887511;cg11738299;cg03060439;cg20584085;cg05374718;cg01175767;cg00528157;cg26623550	TRUE	5	C1orf183;FAM212B;FAM212B-AS1
chr1	228327428	228329074	1647	22	0.729449	0.454219	0.444797	0.0340327	0.023611	0.0242436	cg15114107;cg23542512;cg21950196;cg07711140;cg11346541;cg07554130;cg26308942;cg08769450;cg16272786;cg01606516;cg07700258;cg03044149;cg26412603;cg10126460;cg21615567;cg11172511;cg16000360;cg10870699;cg10718618;cg06400699;cg21515744;cg21824446	TRUE	3	GUK1
chr1	113497932	113499849	1918	21	0.495053	0.488644	0.267729	-0.00335004	0.00965035	-0.00465809	cg01453929;cg00058299;cg06854391;cg11717506;cg16163697;cg26162147;cg24236876;cg00963079;cg08491025;cg03386556;cg17020695;cg16251079;cg07423363;cg00502533;cg12551029;cg09226792;cg01328949;cg25128803;cg20614262;cg21482736;cg25453921	TRUE	2	SLC16A1;SLC16A1-AS1
chr1	114354281	114355693	1413	18	0.470185	0.247376	0.291172	-0.000459681	-0.0112926	-0.0139351	cg02066222;cg23203884;cg12459542;cg07929575;cg08636246;cg22695389;cg02057063;cg00584416;cg15182583;cg17282982;cg13958304;cg19383656;cg20036244;cg11383544;cg00642679;cg03001995;cg03469607;cg23078294	TRUE	3	RSBN1;AP4B1-AS1
chr1	45791212	45793900	2689	14	-2.72369	-1.02832	-1.98732	-0.343763	-0.139782	-0.193378	cg12178578;cg15071854;cg10026473;cg21255097;cg21868134;cg13951491;cg23499033;cg00233485;cg16593917;cg10164640;cg26781150;cg01998625;cg03270777;cg14913111	TRUE	5	HPDL
chr1	117529478	117530009	532	6	-2.10287	-2.2098	-1.74857	-0.18024	-0.198373	-0.122297	cg27157434;cg14027204;cg24687529;cg11708721;cg15937641;cg17042439	TRUE	1	PTGFRN
chr1	9788517	9792026	3510	15	-0.590586	-0.595991	-0.654158	-0.0297843	-0.0281285	-0.0275376	cg17423089;cg04340595;cg07970040;cg12033075;cg07499142;cg02769865;cg00298532;cg03986322;cg05295851;cg26186593;cg23606775;cg26404223;cg06023357;cg01320698;cg07395930	TRUE	7	CLSTN1;PIK3CD
chr1	226068334	226071684	3351	19	0.282595	0.0612472	-0.0476958	-0.0254513	-0.0165653	-0.025128	cg14849071;cg09025960;cg09940756;cg11203734;cg03586437;cg25345767;cg08135278;cg22492088;cg04189191;cg16512458;cg15368822;cg05968822;cg21710324;cg07169524;cg04976319;cg01461641;cg20240791;cg10459226;cg17954482	TRUE	5	TMEM63A
chr1	1027520	1028878	1359	8	-1.0465	-1.15318	-0.886659	-0.0573386	-0.0669673	-0.0476184	cg06181703;cg11144217;cg10782633;cg06444226;cg06375409;cg27169685;cg19307389;cg06727198	TRUE	3	C1orf159
chr1	42610907	42612518	1612	6	-1.54671	-1.54748	-1.63048	-0.137278	-0.123922	-0.164054	cg10197057;cg24998527;cg22816091;cg01594290;cg23240465;cg06092502	TRUE	4
chr1	2515692	2518505	2814	17	0.67661	0.45273	0.375078	0.00673216	0.00833979	0.0108084	cg12100411;cg12733759;cg17099671;cg01051642;cg11520162;cg10709027;cg09717970;cg11747516;cg25190491;cg21290290;cg16599266;cg23371639;cg00205605;cg07007882;cg02292066;cg02393107;cg05610148	TRUE	4	C1orf93;FAM213B
chr1	184984296	184984750	455	5	-3.07459	-2.27851	-2.87403	-0.334908	-0.234095	-0.327933	cg06112379;cg03104329;cg26215389;cg08461629;cg13809690	TRUE	1
chr1	8271918	8272277	360	5	2.43616	3.27987	3.60685	0.335053	0.416251	0.474438	cg02847588;cg00590817;cg12700319;cg06780032;cg20014974	TRUE	1
chr1	145515286	145516730	1445	23	0.503563	0.284277	0.116274	0.00472558	-0.0122052	-0.023244	cg03805558;cg21868703;cg03844923;cg15395193;cg03085637;cg07600211;cg18021393;cg03987003;cg16801686;cg17934390;cg06804431;cg20962684;cg09475489;cg13378519;cg16943234;cg00860640;cg13388568;cg16150483;cg17125871;cg12296644;cg11962587;cg04882847;cg22809229	TRUE	3	PEX11B;GNRHR2;NBPF20;NBPF10
chr1	5917284	5920463	3180	15	-1.11808	-1.14602	-0.848546	-0.0742601	-0.0770542	-0.0451054	cg14559147;cg00011717;cg14969806;cg13384923;cg24883265;cg15728744;cg16176837;cg23589237;cg24864189;cg22506757;cg22530668;cg04621353;cg12438598;cg00258499;cg12426776	TRUE	3
chr1	44455750	44458001	2252	17	-0.0732512	-0.227609	-0.106004	-0.0471023	-0.0522901	-0.043958	cg23736359;cg17830040;cg15504469;cg00677160;cg19538586;cg18952878;cg19744104;cg11012775;cg27034200;cg04323187;cg04921669;cg18161654;cg03576452;cg22816909;cg11134246;cg20975478;cg00649515	TRUE	3	CCDC24;B4GALT2
chr1	3276354	3277623	1270	12	-1.53462	-1.33389	-0.67967	-0.0934441	-0.0717131	-0.0418164	cg06911744;cg01071314;cg12593511;cg01602345;cg21167817;cg13087441;cg05013909;cg25849029;cg26000536;cg07479843;cg03155428;cg27588093	TRUE	2	PRDM16
chr1	23884373	23887816	3444	23	-0.420901	-0.478153	-0.212238	-0.0999049	-0.089503	-0.0685026	cg04483506;cg25762068;cg08261032;cg09318066;cg05969021;cg11336311;cg20811145;cg15357156;cg20485144;cg09858862;cg18150584;cg22258437;cg23056286;cg21686225;cg19532954;cg25287482;cg26847678;cg27518976;cg11192793;cg02343604;cg18871988;cg03535461;cg08563773	TRUE	5	ID3
chr1	43637239	43639299	2061	25	0.295648	0.412003	0.258	0.000901803	0.00914644	0.00350173	cg25309558;cg13433694;cg01728866;cg21780294;cg04031129;cg07494239;cg01412936;cg02737801;cg25130238;cg19872746;cg05129591;cg09620514;cg16725097;cg11610403;cg13705274;cg13342625;cg21063313;cg13379971;cg22100476;cg04860656;cg19972686;cg01605945;cg17038397;cg20407154;cg08669738	TRUE	4	WDR65;EBNA1BP2;MIR6733;CFAP57
chr1	3566304	3569624	3321	45	0.58442	0.318457	0.218407	0.0103231	0.00217615	-0.00152374	cg01434649;cg21000072;cg04021697;cg10143426;cg02153614;cg10654015;cg07382920;cg15120141;cg01101400;cg20677901;cg17496659;cg16406833;cg04865841;cg00780805;cg24336278;cg01530317;cg01915516;cg06782351;cg18279839;cg25885108;cg18021902;cg06839380;cg19783114;cg24073122;cg00295572;cg16823083;cg00565688;cg07901143;cg04344205;cg05924583;cg04391111;cg16741710;cg21012455;cg24678611;cg12475507;cg22614891;cg1…	TRUE	4	TP73;WDR8
chr1	154928408	154930015	1608	14	-0.209535	-0.302173	-0.49644	-0.0536971	-0.0901808	-0.106841	cg23216745;cg26411261;cg11135108;cg18448408;cg12468429;cg02069772;cg25816468;cg23186304;cg17747879;cg20833762;cg09168495;cg24676384;cg17976043;cg05574320	TRUE	3	PBXIP1;PYGO2
chr1	229365589	229367158	1570	5	-3.07837	-3.41165	-3.92221	-0.440821	-0.483972	-0.533719	cg08482841;cg13305336;cg19445047;cg11225642;cg24726047	TRUE	3
chr1	101490926	101491818	893	15	0.756431	0.826471	0.668085	0.0188355	0.0247525	0.0178745	cg18374697;cg07354738;cg17668650;cg22202015;cg04365817;cg19403496;cg14468337;cg24159414;cg03534196;cg22615372;cg07157025;cg05612904;cg00417252;cg04568339;cg11711424	TRUE	1	DPH5;LOC102606465
chr1	110526158	110528077	1920	16	0.508061	0.495655	0.428502	0.0171103	0.0201087	0.0159415	cg07423155;cg15201110;cg15617137;cg02849769;cg19406040;cg24640001;cg26572163;cg12020639;cg02085805;cg03612060;cg24681307;cg04310489;cg19595244;cg02152578;cg09513758;cg02145411	TRUE	6	AHCYL1
chr1	202896003	202898906	2904	14	0.300089	0.0822652	0.0361788	-0.0104259	-0.021147	-0.0140173	cg27194084;cg21212494;cg09138445;cg19092248;cg20248954;cg12917893;cg16368004;cg15891747;cg06530991;cg10422823;cg21289077;cg24863684;cg04462209;cg11231849	TRUE	3	KLHL12
chr1	41220011	41222901	2891	10	0.199084	-0.0474716	0.921008	0.0647797	0.0263295	0.149532	cg06379876;cg24700993;cg11135080;cg02482035;cg01959873;cg13716165;cg01109250;cg15984861;cg22674756;cg14092259	TRUE	2	NFYC;MIR30E;MIR30C1
chr1	1558097	1560894	2798	10	-1.10872	-1.08911	-0.756812	-0.0590502	-0.0586545	-0.0401659	cg09061216;cg19165249;cg24090393;cg25500853;cg02492207;cg17456675;cg09082814;cg04292080;cg03975652;cg23957653	TRUE	4	MIB2
chr1	23695347	23698478	3132	23	-0.247692	-0.458364	-0.127943	-0.0581032	-0.071779	-0.0255008	cg07085324;cg07155211;cg24314279;cg20959676;cg22502492;cg21338642;cg16727538;cg00269115;cg19352059;cg05392323;cg24038158;cg15598244;cg26999579;cg20150640;cg15957747;cg05139070;cg24818486;cg04765141;cg25204607;cg27058404;cg16240683;cg16696234;cg03562766	TRUE	7	ZNF436;ZNF436-AS1;C1orf213
chr1	21010799	21012286	1488	9	-0.726475	-0.475538	-0.304256	-0.0349442	-0.0202234	-0.00337608	cg24968185;cg04794254;cg24221413;cg04372962;cg18232344;cg05125290;cg16004367;cg08225634;cg14153865	TRUE	3	KIF17
chr1	150551018	150552817	1800	22	0.586139	0.595095	0.373458	0.00752691	0.0108291	-0.00086142	cg03756514;cg06832064;cg24285922;cg04228104;cg17217603;cg07561848;cg05431687;cg09804220;cg06217312;cg18397157;cg10858523;cg27166593;cg17724175;cg25183744;cg27483771;cg18016565;cg09726469;cg13175981;cg22649068;cg02961109;cg00374009;cg16431914	TRUE	2	MCL1
chr1	59042745	59044320	1576	14	-0.82739	-1.32342	-1.33256	-0.095219	-0.141513	-0.131525	cg17210938;cg13443627;cg11243634;cg01821018;cg13786801;cg05065507;cg06149158;cg05346878;cg10347335;cg19813884;cg16699148;cg04863005;cg27398499;cg16080552	TRUE	4	TACSTD2
chr1	232649623	232651485	1863	9	-0.782462	-0.74193	-0.718692	-0.0339013	-0.0280202	-0.0300134	cg02414710;cg16244711;cg11337053;cg07221695;cg11930197;cg15318708;cg14781041;cg25764137;cg03383695	TRUE	2	SIPA1L2
chr1	155657432	155659719	2288	20	0.5771	0.616903	0.604998	0.0047311	0.0138812	0.0151772	cg22802773;cg24104528;cg16676300;cg17077171;cg00061769;cg15052782;cg09681451;cg08550626;cg23799056;cg04911728;cg01953152;cg18277007;cg13245071;cg00517005;cg14837416;cg02752934;cg27114086;cg20540683;cg01466020;cg06437799	TRUE	5	YY1AP1;DAP3
chr1	6761296	6762998	1703	14	0.0942346	0.03347	0.00737754	-0.0163292	-0.0198066	-0.0197613	cg10327276;cg03277828;cg03753670;cg25007939;cg07400628;cg21379708;cg22377182;cg20668607;cg22429926;cg15783194;cg23040782;cg22709811;cg02904365;cg26460931	TRUE	2	DNAJC11
chr1	109849545	109850837	1293	9	-1.17533	-1.14127	-0.889005	-0.0862488	-0.0918342	-0.0687166	cg04012600;cg22076757;cg26434376;cg08872703;cg00154957;cg07196577;cg09332784;cg12017647;cg18138385	TRUE	1	MYBPHL
chr1	179049911	179051893	1983	19	-0.193889	-0.283243	-0.173556	-0.032132	-0.0427646	-0.0285336	cg13676787;cg04844495;cg19697085;cg07923746;cg14853922;cg09807229;cg14133699;cg22544342;cg24281277;cg05353112;cg18153213;cg27517652;cg27403822;cg15350440;cg03743605;cg25026121;cg02709261;cg07824564;cg05089136	TRUE	1	TOR3A
chr1	70819839	70820798	960	19	0.693525	0.690502	0.700654	0.0212988	0.0264941	0.0248391	cg01557883;cg13549897;cg11427616;cg18275321;cg26220061;cg04847795;cg17631482;cg15128849;cg04613699;cg04496899;cg20686279;cg02181266;cg10119688;cg09735905;cg15518491;cg24353489;cg05767561;cg08169601;cg19746906	TRUE	1	HHLA3;ANKRD13C
chr1	26758228	26759224	997	18	0.355126	0.641565	0.570831	-0.019616	0.0216059	0.0217028	cg03115835;cg08876662;cg17836940;cg16720365;cg02737609;cg05483357;cg17218045;cg22377913;cg21907877;cg18234561;cg00792938;cg10837265;cg21457896;cg14211646;cg10188230;cg14254745;cg01259132;cg06577005	TRUE	2	DHDDS
chr1	206316083	206317854	1772	11	-0.662274	-0.732335	-0.336774	-0.0244526	-0.031547	7.86992e-05	cg17591741;cg02784102;cg20576578;cg01421044;cg17330097;cg12447687;cg04457794;cg21478437;cg07507225;cg13434570;cg02290880	TRUE	2	CTSE
chr1	204116272	204117505	1234	6	-1.16107	-1.41312	-1.18886	-0.0973569	-0.133908	-0.11008	cg21499148;cg12142497;cg02754477;cg07906527;cg02649073;cg04134926	TRUE	2	ETNK2
chr1	229475308	229480105	4798	22	-0.0687783	-0.317024	-0.246872	-0.0147932	-0.0377322	-0.0225445	cg02296583;cg18528563;cg26148135;cg14976971;cg27418146;cg18648184;cg24512132;cg23274123;cg20798574;cg23162671;cg04144611;cg23015333;cg10670242;cg01436362;cg16672421;cg04724659;cg12588699;cg09510554;cg10880090;cg21582311;cg08251088;cg02012159	TRUE	5	C1orf96;CCSAP
chr1	39874025	39876059	2035	17	0.302629	0.390655	0.293822	-0.0292422	-0.00952932	-0.00880074	cg22080061;cg26349672;cg26251909;cg23889117;cg13450310;cg12735263;cg05354330;cg07959576;cg20781438;cg22718540;cg14893456;cg10632917;cg08287127;cg01460360;cg05957749;cg19589131;cg06380157	TRUE	4	KIAA0754;MACF1
chr1	46087792	46090494	2703	15	-1.23125	-0.897147	-1.60345	-0.104936	-0.077947	-0.158305	cg14220678;cg03335125;cg00702837;cg09893068;cg06784218;cg11240129;cg17721068;cg16907488;cg06687305;cg15705203;cg22635120;cg11750580;cg02987388;cg09430341;cg04296837	TRUE	3	CCDC17
chr1	2063799	2066981	3183	18	-0.37616	-0.490937	-0.415567	-0.0572787	-0.0831182	-0.0596839	cg05753589;cg17861220;cg25466090;cg00866690;cg23844174;cg07836663;cg15550572;cg16048006;cg09560161;cg14743859;cg24776480;cg24042578;cg22366001;cg20975074;cg25845463;cg04771433;cg06157219;cg24557048	TRUE	4	PRKCZ
chr1	151137274	151139439	2166	16	0.554372	0.460671	0.247873	0.000630878	-0.00435614	-0.0157624	cg06850548;cg03316474;cg15687138;cg07235071;cg06902698;cg26797661;cg22012230;cg04609711;cg13134535;cg11205312;cg24262376;cg04981152;cg11928198;cg04393837;cg01281797;cg15827295	TRUE	3	LYSMD1;SCNM1
chr1	39281166	39284609	3444	13	-0.933993	-1.26065	-1.65837	-0.105409	-0.145361	-0.208192	cg10702770;cg10445421;cg19224645;cg17722884;cg09110148;cg08848269;cg19250639;cg23237972;cg06419400;cg13976375;cg02860281;cg13202591;cg06197836	TRUE	3
chr1	203054722	203056504	1783	13	-1.2286	-1.00388	-0.6288	-0.103586	-0.0888691	-0.0467691	cg16102351;cg25729585;cg13446070;cg17849972;cg19251719;cg21997465;cg13735697;cg03622386;cg09020378;cg17424007;cg01194444;cg15470344;cg02379339	TRUE	3	MYOG
chr1	46632363	46633153	791	7	-1.32613	-1.71187	-2.43167	-0.172576	-0.227099	-0.314112	cg27636310;cg14709691;cg06974930;cg14796305;cg15711727;cg00041872;cg05322273	TRUE	1
chr1	156848744	156849818	1075	7	-1.26137	-1.15941	-0.861808	-0.0704286	-0.0703204	-0.0492045	cg09936845;cg09188405;cg05256476;cg03080664;cg16406962;cg04261821;cg01431830	FALSE	0	NTRK1
chr1	211664419	211667487	3069	12	-1.07565	-0.903963	-0.607395	-0.0842605	-0.0853591	-0.0531114	cg00658007;cg06753273;cg06436493;cg04923746;cg02131465;cg06019425;cg00692367;cg24484971;cg18912935;cg07282865;cg23621496;cg02382699	TRUE	5	RD3
chr1	227009093	227009245	153	3	4.22075	4.05055	4.48727	0.498152	0.499502	0.53904	cg08746798;cg09096879;cg14422093	TRUE	1
chr1	164544496	164547119	2624	10	-0.895085	-1.55104	-1.45823	-0.0702476	-0.13019	-0.118437	cg26326527;cg18181229;cg06750897;cg20682146;cg22238122;cg06674791;cg03323953;cg00222472;cg13845133;cg20825416	TRUE	1	PBX1
chr1	25572862	25574908	2047	15	0.586897	0.331552	0.37416	-0.00833179	-0.0105928	-0.0119073	cg12595736;cg15085390;cg00975854;cg25386802;cg18263451;cg21762008;cg20809693;cg17737672;cg12592463;cg06678733;cg00659035;cg26531737;cg22902270;cg01342593;cg06919709	TRUE	4	C1orf63;RSRP1
chr1	43231249	43233523	2275	17	0.506541	0.748302	0.686827	0.0117486	0.0251683	0.0281264	cg01642049;cg06802655;cg25236267;cg01724006;cg17973739;cg09501274;cg21881116;cg26337430;cg19044674;cg08116724;cg00451039;cg12108527;cg09348084;cg16822606;cg27657283;cg02148318;cg04118124	TRUE	5	C1orf50;P3H1;LEPRE1
chr1	119682554	119684076	1523	16	0.415315	0.357019	0.337011	0.00473419	0.000842086	0.00411536	cg19316303;cg16025468;cg08148148;cg17592845;cg20284025;cg26574895;cg07104818;cg23043968;cg05257479;cg22324885;cg03197350;cg25970082;cg02710132;cg25123825;cg17437946;cg13512890	TRUE	2	WARS2;LOC101929147
chr1	227750845	227751935	1091	15	0.513188	0.435308	0.30804	0.0156325	0.0155469	0.0120762	cg06796016;cg26882419;cg21426434;cg14364661;cg21580998;cg26683023;cg18865094;cg13099616;cg26336955;cg23913947;cg19650264;cg12181353;cg00935430;cg25207721;cg13404923	TRUE	1	ZNF678
chr1	156251456	156254757	3302	20	0.0338346	0.243556	0.180894	-0.000735862	0.0054789	0.00633411	cg17928095;cg00781875;cg02696763;cg19754013;cg08763433;cg20792284;cg11572390;cg24685761;cg07512800;cg25012898;cg12942329;cg14450718;cg23732789;cg00500989;cg16753621;cg16491166;cg16605187;cg14500718;cg00249974;cg05954120	TRUE	8	TMEM79;SMG5
chr1	27318618	27321145	2528	19	0.362645	0.328532	0.0849367	-0.00853814	-0.00320033	-0.0122115	cg06419258;cg24943329;cg12396969;cg12081897;cg25100848;cg06544141;cg10489986;cg11152454;cg01391538;cg05341567;cg02618553;cg03400242;cg26154714;cg26351690;cg02555074;cg06673651;cg12699080;cg24251497;cg19027507	TRUE	2	TRNP1
chr1	212780972	212782778	1807	14	0.879427	0.868424	0.791041	0.0180528	0.0249539	0.022898	cg13408549;cg13243329;cg15831613;cg21281234;cg24141233;cg21160472;cg10103631;cg17080534;cg13230348;cg18350796;cg02636234;cg07199812;cg03717803;cg01668452	TRUE	4	ATF3
chr1	32669293	32671884	2592	20	-0.051935	0.0583977	-0.101984	-0.0289309	-0.0222503	-0.0354205	cg23805785;cg17504584;cg00760321;cg06087962;cg24141078;cg17798347;cg02374817;cg26011771;cg01669794;cg19721787;cg24137081;cg22087425;cg03399199;cg01154193;cg03789579;cg02358111;cg27582994;cg16512755;cg23885562;cg12462377	TRUE	6	IQCC;CCDC28B
chr1	18042841	18044171	1331	5	-2.1487	-1.76422	-1.51427	-0.257016	-0.215235	-0.176019	cg04929510;cg27497046;cg16080408;cg17547722;cg24764218	FALSE	0
chr1	36937223	36939177	1955	10	-1.06188	-1.16867	-0.872587	-0.122285	-0.123773	-0.0817605	cg11227872;cg13944870;cg04182076;cg01046604;cg25385468;cg17219729;cg20029903;cg03063365;cg05266437;cg20173993	TRUE	3	CSF3R
chr1	1249102	1251322	2221	9	-1.05309	-1.121	-0.970388	-0.102212	-0.130714	-0.130703	cg08663263;cg10435967;cg07568471;cg16712243;cg26931466;cg08939275;cg09299774;cg26866277;cg10206052	TRUE	2	CPSF3L;MIR6727
chr1	65611925	65614514	2590	23	0.203657	0.0617468	0.0152422	-0.0159713	-0.0251579	-0.0238761	cg01523799;cg06930309;cg02619167;cg23164993;cg10142878;cg20802051;cg21570528;cg00009916;cg25028357;cg18312587;cg17526470;cg17346745;cg26151454;cg10380652;cg06412210;cg03373960;cg10482024;cg10282673;cg09864858;cg21942430;cg23013958;cg13297881;cg18324123	TRUE	3	AK3L1;AK4
chr1	53556189	53559001	2813	12	-1.26393	-0.841412	-0.497475	-0.0866433	-0.0671373	-0.0402195	cg04142017;cg16395366;cg27611602;cg08607780;cg15526153;cg01823958;cg08083349;cg20741386;cg01132471;cg05414613;cg14212966;cg22398359	TRUE	2	SLC1A7
chr1	219833489	219836686	3198	9	-1.30853	-1.49296	-1.68204	-0.144047	-0.158133	-0.17336	cg03599978;cg26682664;cg06119389;cg10956640;cg15809967;cg08473766;cg07271799;cg05303090;cg15892682	TRUE	4
chr1	1113501	1115920	2420	18	-0.9824	-0.922525	-0.38763	-0.0661882	-0.0666597	-0.0139725	cg05706898;cg24884961;cg08844387;cg07841371;cg03340606;cg02014020;cg14220262;cg18382926;cg17510786;cg17168771;cg02848157;cg04206665;cg07173112;cg19724260;cg16043700;cg23275914;cg19584957;cg05555852	TRUE	1	TTLL10
chr1	55180710	55182136	1427	13	-0.118248	-0.0733652	-0.169977	-0.0407456	-0.0434164	-0.0481329	cg01442903;cg09727992;cg25284512;cg26433140;cg14747239;cg13252204;cg02255609;cg09419518;cg05959381;cg15694879;cg21920271;cg20269554;cg12723994	TRUE	2	TTC4;MROH7-TTC4
chr1	116665751	116666631	881	5	1.56248	0.994717	2.71837	0.230603	0.180853	0.363172	cg25674273;cg15712651;cg24686670;cg22849158;cg22256839	TRUE	2	MAB21L3
chr1	54618655	54620626	1972	12	-0.962401	-0.820687	-0.339032	-0.0874812	-0.0821017	-0.0286443	cg14146815;cg20777437;cg17035984;cg12352849;cg12265369;cg02684250;cg01060188;cg26606373;cg25461369;cg10965749;cg01367140;cg26185508	TRUE	2	CDCP2
chr1	228268928	228271368	2441	17	0.70349	0.685133	0.467708	0.0112007	0.0193075	0.00924898	cg21539371;cg00035249;cg27219772;cg12525736;cg18167715;cg16582344;cg07663280;cg26430382;cg05650458;cg19233769;cg26431312;cg06155802;cg21282883;cg04386069;cg00963766;cg02308112;cg08264704	TRUE	5	ARF1
chr1	213089086	213090409	1324	6	-1.50796	-1.67941	-1.51706	-0.209006	-0.234174	-0.221267	cg12596505;cg24305675;cg13890634;cg04607844;cg14103000;cg15130102	TRUE	3
chr1	22468902	22472093	3192	16	-0.121453	-0.0994263	-0.00356782	-0.0328221	-0.0298221	-0.0146135	cg04562522;cg05667540;cg20792512;cg21297673;cg15582954;cg25011003;cg08504468;cg13543375;cg13692526;cg24273306;cg02532717;cg03133269;cg02805069;cg07180649;cg12383788;cg06985259	TRUE	4	WNT4
chr1	46958049	46959349	1301	6	-1.54479	-1.96518	-2.21603	-0.166326	-0.218912	-0.252469	cg19899395;cg22604316;cg18164611;cg00833614;cg14914422;cg27564123	TRUE	3
chr1	207224090	207227806	3717	29	0.480119	0.180229	0.162006	0.0213291	0.00283964	0.000202312	cg10505247;cg22926560;cg22500102;cg26671183;cg12796440;cg08255712;cg22944368;cg08929303;cg25594636;cg20291513;cg11155638;cg24465721;cg03544525;cg17808646;cg12710176;cg01380361;cg25953727;cg24040043;cg02710090;cg06119874;cg01378578;cg17858100;cg05552307;cg16932062;cg15833596;cg15339972;cg05398095;cg00970112;cg03899372	TRUE	10	PFKFB2;YOD1
chr1	10697703	10700647	2945	10	-1.22593	-1.6792	-1.68377	-0.108595	-0.16288	-0.165285	cg23231666;cg02096887;cg20704560;cg02396224;cg16101008;cg00145904;cg02720091;cg06377684;cg22849913;cg01824138	TRUE	3	CASZ1
chr1	202927073	202928820	1748	19	0.501527	0.33059	0.421842	0.0133999	0.00704846	0.00780338	cg00165011;cg24321483;cg22876327;cg13686104;cg01723710;cg13198269;cg03150635;cg15730680;cg04566392;cg02169621;cg12888039;cg24106215;cg02108436;cg16035421;cg05899063;cg17218466;cg25023057;cg12132617;cg13705784	TRUE	4	ADIPOR1
chr1	111742914	111744445	1532	12	-0.856396	-0.679518	-0.14752	-0.0390851	-0.0371998	0.0138569	cg08864105;cg19269039;cg19268695;cg09826895;cg18924738;cg00619207;cg23631538;cg20317872;cg20970369;cg04581793;cg23184711;cg10420782	TRUE	3	DENND2D
chr1	32716212	32717620	1409	9	-1.39062	-0.868012	-0.933695	-0.12202	-0.0702823	-0.0760362	cg19417940;cg11683242;cg12710152;cg17078393;cg25913475;cg01525376;cg06517940;cg05350315;cg13623108	TRUE	1	LCK
chr1	23907333	23907905	573	5	1.82755	2.09712	2.27001	0.189984	0.227649	0.281325	cg22520516;cg14160212;cg20632567;cg24739672;cg17464510	TRUE	2
chr1	26394009	26395442	1434	7	-1.50204	-1.10313	-0.84296	-0.128948	-0.0935217	-0.0687407	cg06161375;cg13731811;cg04987434;cg16051685;cg16931392;cg24685778;cg04489573	TRUE	2	TRIM63
chr1	43422337	43425412	3076	21	0.162038	-0.106549	0.0638181	-0.0249547	-0.0334951	-0.0185481	cg01907688;cg22176566;cg21877974;cg02452585;cg26188818;cg03128534;cg07803811;cg20345840;cg26681016;cg09824328;cg00102166;cg13790796;cg12656391;cg06792911;cg21615440;cg14945834;cg00737593;cg08159148;cg09003612;cg03106288;cg20282814	TRUE	7	SLC2A1;SLC2A1-AS1
chr1	68149989	68152310	2322	15	-0.373164	-0.101635	-0.292623	-0.061619	-0.0376999	-0.0585137	cg23723105;cg27576367;cg20783262;cg15254722;cg07000785;cg14393208;cg02639608;cg04718306;cg23369529;cg06937495;cg22224769;cg21808707;cg03705947;cg01810953;cg01618932	TRUE	5	GADD45A
chr1	166844628	166846182	1555	14	0.309811	0.0267634	0.204445	-0.0249727	-0.0344864	-0.020035	cg10556076;cg04295733;cg18226478;cg15896487;cg11966583;cg27301328;cg09527021;cg05016425;cg26565099;cg26870903;cg20672205;cg10051222;cg15453345;cg12411961	TRUE	2	TADA1
chr1	154936388	154939152	2765	9	-0.930829	-0.843948	-0.72377	-0.0492296	-0.0460394	-0.0365832	cg15136568;cg18643385;cg07818949;cg27347012;cg18241597;cg25532673;cg06873839;cg07357217;cg08965677	TRUE	3	SHC1
chr1	203455289	203457686	2398	12	-0.507051	-0.612526	-0.574831	-0.0281204	-0.0341703	-0.0416721	cg13090058;cg19812400;cg11201040;cg05123067;cg17462218;cg09807536;cg00091004;cg13371976;cg03336727;cg03063187;cg26841068;cg07504545	TRUE	2	PRELP
chr1	151430878	151432486	1609	10	0.541491	0.426989	0.497626	0.00774462	0.00143846	0.00485777	cg01557844;cg09988380;cg24400488;cg21915935;cg12213201;cg01538659;cg19893947;cg27629583;cg10700717;cg17021527	TRUE	1	POGZ
chr1	55088543	55090395	1853	11	-0.863978	-0.797446	-1.03915	-0.110927	-0.0900156	-0.114241	cg05335806;cg11177235;cg10490746;cg04919581;cg13458781;cg10022295;cg13312804;cg01517571;cg10380762;cg12179353;cg26045205	TRUE	1	FAM151A;ACOT11
chr1	204255952	204258211	2260	7	-1.68702	-1.75751	-1.83218	-0.189725	-0.213861	-0.194585	cg25407979;cg09866000;cg24239364;cg09264489;cg12339822;cg16041784;cg26106304	TRUE	4	PLEKHA6
chr1	43832028	43834757	2730	19	0.581104	0.355767	0.285656	-0.00486383	-0.00904728	-0.0213173	cg20301722;cg15524063;cg24729481;cg18540614;cg25385412;cg24838029;cg26203818;cg04367488;cg22397520;cg13421385;cg03986588;cg03793131;cg01614716;cg06350161;cg23963351;cg01054615;cg08936794;cg05282874;cg16858125	TRUE	4	ELOVL1
chr1	11127894	11129026	1133	7	-1.55925	-1.21634	-1.05843	-0.110542	-0.080728	-0.0733181	cg07514922;cg04844344;cg00375145;cg13390370;cg06866011;cg07043613;cg24000809	TRUE	2	EXOSC10
chr1	212208183	212210209	2027	22	0.65927	0.667782	0.62233	0.0334218	0.0261712	0.030656	cg24254517;cg09870331;cg12667257;cg03234393;cg10144434;cg16016616;cg16222083;cg12399315;cg17487726;cg24885585;cg08740025;cg24861580;cg23834779;cg13187936;cg01061025;cg09077675;cg10746580;cg25252251;cg16864895;cg04855869;cg12869732;cg11901954	TRUE	2	INTS7;DTL
chr1	110253977	110255096	1120	12	-0.691705	-1.07242	-0.964564	-0.0400231	-0.0570234	-0.0602443	cg20803293;cg25210835;cg22864244;cg24467349;cg12858902;cg14377951;cg25520068;cg05376982;cg25593510;cg13464436;cg02797771;cg23719124	TRUE	3	GSTM5
chr1	2178014	2180027	2014	8	-1.1181	-1.75892	-1.52428	-0.131842	-0.231047	-0.207053	cg01887851;cg01478434;cg01748244;cg24377150;cg16052025;cg02360367;cg11097416;cg21800327	TRUE	3	SKI
chr1	228503273	228505386	2114	8	-1.20749	-1.13462	-1.38476	-0.0600565	-0.0837935	-0.10196	cg05706189;cg17745433;cg26037170;cg00270521;cg03419458;cg25021695;cg16772039;cg18857768	TRUE	1	OBSCN
chr1	1213332	1217664	4333	21	-0.416595	-0.552247	-0.272418	-0.0256943	-0.0377493	-0.00973828	cg24576260;cg00942814;cg07812848;cg11229611;cg12120973;cg22421766;cg06294324;cg27651942;cg06002705;cg17645946;cg10784146;cg27530087;cg19861048;cg16343995;cg06909630;cg14436909;cg24457425;cg15419710;cg13587552;cg00825734;cg06198843	TRUE	3	SCNN1D
chr1	117209190	117211099	1910	17	-0.124157	-0.188979	-0.409463	-0.0339639	-0.0455655	-0.0538301	cg16644764;cg18943969;cg11528995;cg21859337;cg06950919;cg01630114;cg12205047;cg17759605;cg00157755;cg03243485;cg17504789;cg12666334;cg25333797;cg22129549;cg11723452;cg26111265;cg05402479	TRUE	4	IGSF3
chr1	78510377	78512997	2621	15	-0.453039	-0.595479	-0.809977	-0.0728618	-0.092004	-0.120677	cg24719487;cg25288420;cg00347563;cg01074657;cg09662920;cg04912843;cg09107315;cg15036411;cg19433225;cg24496666;cg00406225;cg19766489;cg20785560;cg09826056;cg21497935	TRUE	3	GIPC2
chr1	150206137	150209464	3328	30	0.183441	0.191027	0.35675	-0.0174716	-0.0143822	0.0021084	cg25003565;cg22868433;cg14475772;cg00476580;cg13458596;cg04724058;cg25872684;cg15620207;cg13841804;cg18878095;cg17675141;cg14198537;cg21285133;cg03541057;cg01297397;cg19353897;cg06738889;cg01371477;cg04405926;cg10549188;cg19511900;cg21828982;cg15526406;cg00762037;cg22377939;cg26718857;cg14394402;cg02340851;cg26812704;cg17611391	TRUE	6	ANP32E
chr1	249104844	249106516	1673	6	-1.28146	-1.32416	-1.1635	-0.0782432	-0.0780961	-0.0757214	cg11140305;cg26828131;cg11706999;cg12949766;cg19026621;cg02856842	TRUE	2	SH3BP5L
chr1	16532534	16534579	2046	12	-0.473792	-0.610976	-0.778548	-0.0890569	-0.112546	-0.106132	cg20430773;cg03133876;cg03887218;cg01719793;cg12973688;cg02298360;cg02905053;cg20281040;cg11895451;cg06365898;cg14138287;cg00521428	TRUE	3	ARHGEF19
chr1	247240445	247243185	2741	15	0.286445	-0.173795	-0.506047	-0.000887075	-0.0507428	-0.0981479	cg15270318;cg01905420;cg14780540;cg07448856;cg09721029;cg00106446;cg08418138;cg04924139;cg26536593;cg25368591;cg18191060;cg08195981;cg26606904;cg00666446;cg09675653	TRUE	4	ZNF670;ZNF670-ZNF695
chr1	21044031	21045423	1393	12	-0.425903	-1.30083	-1.10558	-0.0425383	-0.123002	-0.0971636	cg24661871;cg01694590;cg27137902;cg21184320;cg01054622;cg15613048;cg23677039;cg04123845;cg11890936;cg18486150;cg05356564;cg05129477	TRUE	1	KIF17
chr1	33282284	33284208	1925	24	0.559321	0.539736	0.509563	0.014425	0.0135733	0.015403	cg06368569;cg25153669;cg15146128;cg05136099;cg26816552;cg24564651;cg02048475;cg00959725;cg27324470;cg26430083;cg24310460;cg07170224;cg23150609;cg01792532;cg14831266;cg04234170;cg04360557;cg19762870;cg26046756;cg21774018;cg20634495;cg09755102;cg06635431;cg03912739	TRUE	3	YARS;S100PBP
chr1	24119127	24120389	1263	7	-1.45194	-1.36085	-1.11433	-0.144029	-0.149145	-0.126935	cg07585658;cg01761197;cg08083868;cg07198997;cg12214255;cg07167185;cg23725703	TRUE	3	LYPLA2
chr1	54821853	54822922	1070	7	-1.19161	-1.33998	-1.61075	-0.156865	-0.15709	-0.187797	cg00172603;cg09890699;cg19963589;cg06358171;cg10426951;cg21536281;cg08641990	TRUE	1	SSBP3
chr1	159823094	159826353	3260	17	-0.505846	-0.720144	-1.21877	-0.0314611	-0.0497657	-0.100957	cg08920121;cg24035898;cg15842317;cg17986992;cg09369381;cg23750265;cg15063322;cg15108534;cg25820858;cg10478167;cg11282564;cg19853280;cg15549973;cg12217625;cg24287856;cg07961479;cg10839385	TRUE	3	C1orf204;VSIG8
chr1	6336239	6337401	1163	5	2.97124	2.50974	4.65869	0.310985	0.272008	0.528986	cg16034168;cg11078128;cg24927687;cg03984604;cg07334723	TRUE	2	ACOT7
chr1	144592506	144594259	1754	13	0.50446	0.272905	0.445455	-0.00545117	-0.0124257	0.00121275	cg09127406;cg06525145;cg26160235;cg09853793;cg01476456;cg03603114;cg12512196;cg14768848;cg21690857;cg22122572;cg19532028;cg17142105;cg00512818	TRUE	5	NBPF20
chr1	6295368	6297128	1761	14	0.102656	0.0108818	-0.014581	-0.0227478	-0.0298231	-0.0405183	cg11669397;cg17900884;cg09702052;cg14089881;cg01496408;cg27541349;cg10118002;cg27112321;cg17145806;cg06940574;cg15582719;cg11019172;cg25194807;cg17992056	TRUE	4	ICMT;LINC00337
chr1	44677772	44679636	1865	14	0.142793	0.265046	0.275422	-0.0144808	0.00166346	0.00433787	cg18017761;cg24485408;cg01604592;cg23021241;cg03578951;cg23451311;cg07410923;cg21796911;cg17771497;cg18167340;cg15990015;cg00813440;cg11683482;cg21437596	TRUE	3	DMAP1
chr1	55464045	55465346	1302	11	-1.0587	-0.955481	-0.693528	-0.0857904	-0.0830909	-0.0627675	cg27058889;cg06985721;cg00812246;cg04236909;cg14969361;cg19971655;cg15858746;cg22162435;cg05399330;cg14615807;cg00815091	FALSE	0	BSND
chr1	153722267	153725318	3052	9	-0.0922561	0.17954	0.913675	0.0481519	0.0783761	0.12945	cg00145880;cg27378484;cg20892496;cg10365947;cg23528164;cg04836176;cg04893758;cg17467146;cg22630896	TRUE	4	INTS3
chr1	2144002	2145116	1115	9	0.980435	0.841299	1.23897	0.0366327	0.0297034	0.0596928	cg09533843;cg17022540;cg15451548;cg19756430;cg00026222;cg12052731;cg22610743;cg04557908;cg23632393	TRUE	4	FAAP20
chr1	16161052	16164122	3071	16	-1.11803	-0.179167	-1.04755	-0.15046	-0.0538819	-0.123189	cg18219212;cg16655404;cg01429859;cg04889800;cg22448987;cg25980637;cg16109817;cg00960197;cg18891506;cg18973939;cg07383130;cg05821634;cg15882515;cg24735235;cg19025461;cg18565533	TRUE	5	FLJ37453
chr1	178693595	178694481	887	13	0.00732897	-0.419083	-0.365457	-0.0458795	-0.0623193	-0.0641764	cg07405674;cg15652014;cg11750230;cg06208651;cg08643928;cg14014471;cg07361180;cg00833394;cg10559803;cg06788278;cg14736905;cg25384333;cg16394775	TRUE	1	RALGPS2
chr1	200859650	200861597	1948	11	0.251517	0.218635	0.238555	-0.0192675	-0.0228193	-0.0161638	cg03841028;cg08692937;cg22213391;cg00909514;cg16409409;cg14850412;cg26545302;cg15250507;cg17733100;cg26525767;cg16564156	TRUE	1	C1orf106
chr1	54723075	54724125	1051	8	-1.38492	-1.74769	-1.36324	-0.100624	-0.131278	-0.0954105	cg24672056;cg04446568;cg00838829;cg17836913;cg24533466;cg22677389;cg22537280;cg20568390	TRUE	1	SSBP3
chr1	210405566	210407973	2408	19	0.45528	0.566845	0.414435	-0.0028085	0.00771448	0.00875484	cg11342300;cg12556601;cg08707786;cg06098761;cg05723989;cg20270863;cg26696517;cg08900371;cg04056665;cg24060037;cg02304930;cg04282788;cg15926004;cg04325422;cg18234296;cg16118387;cg19782883;cg25876656;cg18265162	TRUE	1	SERTAD4-AS1;SERTAD4;C1orf133
chr1	175856913	175858501	1589	5	-2.14485	-2.78031	-2.97691	-0.288812	-0.364644	-0.387316	cg19309488;cg15139452;cg06585191;cg06023946;cg05888252	TRUE	3
chr1	145095289	145097220	1932	16	0.517319	0.431767	0.106034	0.0115845	0.00348722	-0.00889304	cg18788524;cg01764341;cg04841346;cg16989180;cg15626670;cg17845065;cg18889167;cg19716484;cg14706212;cg05344101;cg08301542;cg25133786;cg00517072;cg22605682;cg01019496;cg15006561	TRUE	5	SEC22B;NBPF20;NBPF9
chr1	9598983	9600443	1461	14	0.464575	0.43505	0.280335	0.00948159	0.00813349	-0.00258647	cg04621676;cg00917899;cg03901886;cg25369015;cg00490256;cg10009930;cg06347499;cg13557160;cg18783781;cg11826452;cg13688474;cg19896639;cg07775117;cg13631913	TRUE	3	SLC25A33
chr1	168074185	168075548	1364	6	-1.21118	-1.2926	-1.17766	-0.0732349	-0.0807948	-0.0726045	cg24535040;cg15819051;cg04539326;cg25651328;cg07499005;cg01621637	TRUE	1	GPR161
chr1	226496265	226498340	2076	17	-0.287565	0.0756959	0.28871	-0.0508767	-0.0232271	-0.00615054	cg15651835;cg20449648;cg04312406;cg04439128;cg26397881;cg12427029;cg04964856;cg10778994;cg20743974;cg00495462;cg12962021;cg00690746;cg26199493;cg20747393;cg11413795;cg17985912;cg02414175	TRUE	3	LIN9
chr1	160230553	160233057	2505	25	0.404437	0.331186	0.28186	-0.0033773	-0.00479571	0.00433539	cg03915298;cg26348447;cg17882959;cg17506056;cg26162836;cg08781328;cg18136311;cg01429181;cg10688526;cg02457683;cg12277145;cg22269164;cg13219446;cg16698369;cg14838017;cg05543179;cg16606016;cg16430828;cg15945942;cg26824949;cg13149276;cg11604604;cg14764365;cg08671944;cg08284180	TRUE	5	DCAF8
chr1	236227410	236230297	2888	16	0.325654	0.144135	-0.0441098	-0.0272788	-0.0316542	-0.02726	cg00095594;cg02957057;cg11228876;cg07157830;cg16549308;cg07479670;cg04837025;cg20688709;cg01206410;cg23028178;cg04507775;cg15963535;cg12290861;cg10966139;cg00912793;cg09281101	TRUE	6	NID1
chr1	226824393	226825606	1214	5	-1.50956	-1.84245	-1.95862	-0.115488	-0.13502	-0.145861	cg26917828;cg24544320;cg20627874;cg16177187;cg16381076	TRUE	2	ITPKB
chr1	10719619	10720993	1375	9	-0.950333	-0.88361	-0.770031	-0.0448356	-0.0454139	-0.0422925	cg01421021;cg13114836;cg04022560;cg26537894;cg04830124;cg03137826;cg13778721;cg01934856;cg24872446	TRUE	1	CASZ1
chr1	84326185	84327482	1298	12	-1.31003	-1.02112	-3.03311	-0.154844	-0.124862	-0.367784	cg26347197;cg10806543;cg19602485;cg02483449;cg12338747;cg14790630;cg07908237;cg19161859;cg18116902;cg02531516;cg03681926;cg07807165	TRUE	2	LOC101927560;LOC101927587;MIR548AP
chr1	20511417	20514522	3106	19	-0.337712	-0.633347	-0.841622	-0.0566797	-0.0714164	-0.101547	cg25227846;cg11651220;cg24685601;cg19696441;cg25826297;cg07792006;cg06911113;cg08130175;cg22805515;cg08862735;cg01377128;cg21954572;cg24479524;cg26599122;cg08455486;cg18722282;cg06090867;cg14575648;cg03167763	TRUE	5	UBXN10;UBXN10-AS1
chr1	43471256	43473097	1842	7	-1.95239	-1.70248	-1.32679	-0.201962	-0.198315	-0.158959	cg22933058;cg03343013;cg09476154;cg04857403;cg05712748;cg00344209;cg11453325	TRUE	5
chr1	212604912	212607111	2200	12	-0.324328	-0.149997	-0.391782	-0.0433231	-0.0222383	-0.0483497	cg14432474;cg23779068;cg15343627;cg21089062;cg11836829;cg11929780;cg24511404;cg17979628;cg04894705;cg10487521;cg22236626;cg02901139	TRUE	4	NENF
chr1	25228039	25229192	1154	10	-0.710974	-0.885486	-0.573171	-0.0317782	-0.0422026	-0.0192083	cg02083428;cg08876437;cg02723372;cg06832183;cg04757093;cg18231267;cg27360282;cg25178645;cg00147638;cg14645650	TRUE	3	RUNX3
chr1	38258433	38261401	2969	23	0.109218	-0.132409	-0.267626	-0.0158042	-0.0328496	-0.0539383	cg00664416;cg20892332;cg03946269;cg10702645;cg08657424;cg26828057;cg27291080;cg24945636;cg06214983;cg19154068;cg11994057;cg02851558;cg15962646;cg24709531;cg23631842;cg07003115;cg24433287;cg00801514;cg18105315;cg02460018;cg04219099;cg15484803;cg12900583	TRUE	5	MANEAL
chr1	2138442	2140212	1771	10	-0.770011	-0.989299	-0.453995	-0.0469	-0.0684394	-0.0174388	cg27528222;cg26031954;cg26174216;cg07048210;cg16117513;cg14205402;cg05523897;cg00656881;cg17399385;cg20617669	TRUE	4	C1orf86;FAAP20
chr1	854766	856059	1294	13	-1.06257	-1.00129	-0.524801	-0.0575865	-0.0624205	-0.0303669	cg22226438;cg12712429;cg15105996;cg22699361;cg21786289;cg13897241;cg08029603;cg03890988;cg19159092;cg13176867;cg16347928;cg02565062;cg09856436	TRUE	3	FLJ39609;LOC100130417
chr1	116183362	116185486	2125	18	-0.158699	-0.364104	-0.246064	-0.0381951	-0.0551509	-0.039705	cg04533810;cg22063172;cg04425506;cg23595667;cg23025365;cg12336269;cg01558040;cg24686931;cg01372608;cg10649762;cg04548815;cg17198304;cg15776421;cg01421695;cg01829990;cg17318344;cg10729245;cg00771553	TRUE	2	VANGL1
chr1	153949416	153951646	2231	18	0.273847	0.234434	0.143621	0.0020834	0.00181473	-0.00264946	cg09460477;cg14662119;cg27256480;cg25682174;cg01565237;cg18800322;cg09275000;cg09148738;cg06324094;cg18104766;cg22332037;cg01588224;cg24506216;cg09692431;cg04361056;cg13172696;cg03655142;cg19490266	TRUE	2	JTB
chr1	27952665	27954026	1362	8	-1.14083	-0.995296	-0.706911	-0.0820158	-0.0733183	-0.0513746	cg21178236;cg26965605;cg26707200;cg22402398;cg25783189;cg05078156;cg12465678;cg23561791	TRUE	3	FGR
chr1	210409662	210411176	1515	7	-0.421556	-0.801492	0.0701807	-0.0841893	-0.108814	-0.0240942	cg16924584;cg25084014;cg08836984;cg11071682;cg21853067;cg04839207;cg01417313	TRUE	3	SERTAD4
chr1	54749523	54751576	2054	7	-1.30367	-1.65918	-1.82811	-0.139849	-0.163175	-0.179111	cg04103170;cg25884427;cg09101619;cg24951932;cg11816048;cg09354961;cg19379103	TRUE	5	SSBP3
chr1	53769249	53771839	2591	8	-1.32843	-1.35031	-1.00913	-0.115884	-0.134921	-0.0895364	cg16574420;cg17081625;cg16429063;cg02918662;cg09823841;cg10739650;cg02214067;cg16130443	TRUE	3	LRP8
chr1	46152002	46154277	2276	20	0.64773	0.761568	0.568697	0.0104531	0.0211495	0.0142314	cg09500475;cg22880518;cg26862690;cg19017360;cg26254453;cg09268877;cg05522391;cg12032191;cg03295098;cg19624765;cg26899948;cg06932756;cg17593169;cg05930162;cg26889840;cg14488642;cg04219447;cg22001513;cg00765921;cg25198716	TRUE	3	GPBP1L1;TMEM69
chr1	113261071	113263764	2694	10	-0.8537	-1.11066	-1.45785	-0.0583391	-0.0801717	-0.0968647	cg16716189;cg26190476;cg26044038;cg10839663;cg15070208;cg23746359;cg02917659;cg10834677;cg00342891;cg02922094	TRUE	1	FAM19A3
chr1	42618041	42619163	1123	11	-0.912753	-0.913455	-0.613158	-0.0933568	-0.094015	-0.058113	cg15976404;cg23222898;cg19728577;cg17100200;cg00656728;cg14848143;cg24583987;cg15545316;cg14258285;cg11837471;cg10179693	TRUE	2	GUCA2B
chr1	153670787	153671011	225	3	-3.42649	-3.40323	-3.22553	-0.468885	-0.493339	-0.463982	cg11815057;cg01602730;cg03423916	TRUE	1
chr1	29062236	29064149	1914	23	0.0876765	0.33707	0.143374	-0.0228473	-0.00147131	-0.0109875	cg06836497;cg12419491;cg20003805;cg02396143;cg25875824;cg18845328;cg25984579;cg09312767;cg04538527;cg03375056;cg25273602;cg26495864;cg13242658;cg24400100;cg07397372;cg21735376;cg03170667;cg04649802;cg27444383;cg03744617;cg01637218;cg20388635;cg03731740	TRUE	3	YTHDF2
chr1	6205325	6208717	3393	9	-0.46703	-0.52582	0.327937	-0.0222804	-0.014733	0.0639812	cg04898695;cg18391058;cg00587890;cg19308227;cg02504868;cg15991503;cg11069824;cg15727545;cg05793604	TRUE	3	CHD5
chr1	233496768	233497916	1149	5	-1.57928	-1.61111	-1.64475	-0.179266	-0.182725	-0.168745	cg09347582;cg01272565;cg02452586;cg00180559;cg27313012	TRUE	3	KIAA1804
chr1	153587702	153590243	2542	10	-0.858573	-0.937618	-0.797003	-0.0755449	-0.0890728	-0.069731	cg08477332;cg05659314;cg26010099;cg10569018;cg01309594;cg16282977;cg15104031;cg25433648;cg16348003;cg05909049	TRUE	4	S100A14
chr1	203829408	203831055	1648	13	0.106595	0.0809223	-0.0580627	-0.00898875	-0.0076405	-0.00898285	cg14283099;cg11405475;cg24546153;cg20738440;cg21831451;cg15481791;cg15608680;cg15362687;cg23035341;cg06642677;cg26536358;cg09819495;cg06672652	TRUE	3	SNRPE
chr1	216366323	216367640	1318	7	-1.39934	-1.16613	-1.64134	-0.0997573	-0.0896541	-0.136241	cg22500232;cg07017940;cg03174876;cg11765877;cg01353946;cg15867699;cg17102034	TRUE	2	USH2A
chr1	226410197	226411954	1758	14	-0.17317	-0.542364	-0.238674	-0.0411869	-0.0739444	-0.0458401	cg24405179;cg22789900;cg18564989;cg26886972;cg09678193;cg19714913;cg06188229;cg26100711;cg11460359;cg15147516;cg18354264;cg25162270;cg02360862;cg11238820	TRUE	1	MIXL1
chr1	19922175	19924203	2029	18	0.338081	0.345479	0.29713	-0.00399093	-0.000535327	-0.000309445	cg09262552;cg20686963;cg24500456;cg06854502;cg04704227;cg10896623;cg04703227;cg09143185;cg12593394;cg04925599;cg12094543;cg06745965;cg15930811;cg09231412;cg20248822;cg00112251;cg12539171;cg03976231	TRUE	5	C1orf151
chr1	95698378	95699865	1488	16	-0.300422	-0.30196	-0.802008	-0.0644548	-0.075496	-0.130279	cg21372392;cg09845133;cg23674796;cg10022873;cg06440946;cg14406890;cg20701556;cg14295066;cg03053290;cg05382022;cg26537280;cg01206378;cg03123541;cg07538248;cg12061021;cg24808901	TRUE	1	RWDD3;LOC101928118;TMEM56-RWDD3
chr1	227504721	227506639	1919	14	0.854155	0.800438	0.743191	0.0323897	0.0305629	0.0325761	cg09871695;cg02291204;cg07226980;cg15084499;cg10233133;cg03890680;cg01839131;cg25315351;cg12615916;cg10786252;cg23774780;cg04455180;cg24747565;cg25030644	TRUE	2	CDC42BPA
chr1	206970717	206972262	1546	9	-0.121668	-0.18148	-0.290354	-0.005194	-0.0130791	-0.0208706	cg21027759;cg20998511;cg05916196;cg07175580;cg02164627;cg22035815;cg19327222;cg12380764;cg11582579	TRUE	3	IL19
chr1	113161296	113162646	1351	21	0.798779	0.681503	0.530637	0.0207432	0.0215268	0.0199331	cg19260885;cg14377169;cg02661426;cg18768400;cg17861791;cg22429776;cg03523193;cg08993197;cg06787362;cg00224275;cg05807768;cg17081063;cg03503114;cg18144065;cg22435785;cg06157285;cg01183669;cg00065071;cg11327087;cg06860218;cg07003563	TRUE	1	ST7L;CAPZA1
chr1	21615863	21618056	2194	16	0.275067	0.299913	0.0801204	-0.0107821	-5.35972e-06	-0.00802469	cg09232430;cg12216986;cg17216478;cg23029526;cg07015435;cg17196364;cg25937938;cg20092561;cg08794135;cg16603916;cg20015787;cg16910448;cg26348226;cg06819200;cg22054164;cg01977520	TRUE	4	ECE1
chr1	153894579	153896590	2012	15	0.743629	0.80601	0.5749	0.0169434	0.0268167	0.0217545	cg09805553;cg22153745;cg27474133;cg16148871;cg23578599;cg20773694;cg04200762;cg17513182;cg26398333;cg23323627;cg10489353;cg23046518;cg02134200;cg08202226;cg02940454	TRUE	5	GATAD2B
chr1	155176341	155179254	2914	25	0.279437	-0.113405	-0.120136	-0.0051064	-0.0304252	-0.0238687	cg26860337;cg01825797;cg24237600;cg04357256;cg23302438;cg11995261;cg20860396;cg11211259;cg27086051;cg01428953;cg21917676;cg24155444;cg17038416;cg02516288;cg10017653;cg02896201;cg15980752;cg03762404;cg25912717;cg27613645;cg16416987;cg06237414;cg11778548;cg07161239;cg12543649	TRUE	1	MTX1;THBS3
chr1	53067365	53068834	1470	14	-0.527632	-0.815536	-0.731262	-0.0643263	-0.0868233	-0.0853757	cg11953272;cg23272399;cg20950465;cg09161043;cg18087326;cg01436716;cg03452047;cg01400822;cg06612871;cg02453146;cg22129364;cg26251270;cg16557944;cg19833985	TRUE	1	GPX7
chr1	115641144	115642215	1072	6	-2.83459	-3.15162	-2.61198	-0.393278	-0.427953	-0.347337	cg11857093;cg23768449;cg17398261;cg12275438;cg02909765;cg24780648	TRUE	2
chr1	249110746	249112741	1996	8	-0.850443	-0.904976	-0.75231	-0.0415614	-0.0484985	-0.0357544	cg19406975;cg17855943;cg00169401;cg23896858;cg04314318;cg24582809;cg16503216;cg00804354	TRUE	1	SH3BP5L
chr1	41156520	41158439	1920	23	0.435031	0.299714	0.268149	-0.00137901	-0.00147151	-0.00101538	cg00622670;cg18127380;cg04732648;cg07807690;cg26720890;cg20458812;cg11523685;cg01414845;cg11107726;cg09022163;cg13073252;cg10843232;cg25039914;cg10336144;cg26783428;cg14796708;cg24374857;cg27386837;cg10710306;cg13735974;cg13730534;cg12364142;cg15986668	TRUE	4	NFYC;NFYC-AS1;LOC100130557
chr1	193074287	193076471	2185	17	0.093808	-0.00355252	-0.0572015	0.00742748	-0.0155772	-0.0103524	cg02673436;cg21155063;cg08544041;cg12526120;cg05388468;cg09182724;cg17907945;cg21188906;cg11800710;cg04917615;cg21815704;cg10704545;cg06826760;cg08398452;cg15361231;cg26924209;cg05822179	TRUE	2	GLRX2
chr1	6445632	6446795	1164	12	0.0464857	0.522425	-0.300275	-0.00793092	0.028379	-0.0264217	cg02328793;cg00777636;cg03499017;cg23095988;cg19056927;cg00425213;cg02726752;cg06407172;cg25855436;cg10163234;cg16429975;cg10770046	TRUE	2	ACOT7
chr1	201687738	201690605	2868	7	-1.09519	-1.00229	-0.752461	-0.115015	-0.111425	-0.0916277	cg14758173;cg10985158;cg17360849;cg01819910;cg13123232;cg16258899;cg24508249	TRUE	5	NAV1;IPO9-AS1;MIR5191
chr1	206944604	206946595	1992	10	-0.655983	-0.941872	-0.769877	-0.0498952	-0.0580919	-0.0482429	cg02544380;cg24274865;cg17067005;cg03239976;cg10978799;cg02901679;cg17744604;cg18442793;cg04321197;cg16284789	TRUE	3	IL10
chr1	22676140	22678029	1890	5	-1.61987	-1.93152	-2.10823	-0.179314	-0.22003	-0.236936	cg22488750;cg09180171;cg10046675;cg07500170;cg00456299	TRUE	1
chr1	220958670	220960934	2265	15	-0.0652835	-0.300856	-0.473241	-0.0347979	-0.0414464	-0.0489283	cg09767598;cg02265318;cg01219672;cg22116191;cg24374583;cg09023136;cg11245333;cg04396721;cg12581970;cg13986762;cg01892980;cg26337985;cg01485780;cg24761982;cg07185695	TRUE	4	MOSC1;MARC1
chr1	27113219	27115276	2058	21	0.788592	0.582184	0.707238	0.03906	0.0314654	0.0483333	cg11301037;cg17739026;cg05561565;cg08231251;cg11699374;cg00114008;cg26899490;cg23283076;cg27295033;cg01791104;cg12806381;cg02375201;cg13391849;cg14037036;cg10971346;cg24313303;cg19634537;cg20156498;cg07782886;cg14557189;cg21863499	TRUE	3	PIGV
chr1	22777266	22778849	1584	12	-0.0566167	-0.0521247	0.158289	-0.0357322	-0.0233537	-0.0132161	cg24034841;cg22685052;cg09182375;cg02847589;cg09252805;cg17728472;cg11987090;cg21415347;cg14851608;cg15041659;cg09266979;cg26870337	TRUE	4	ZBTB40
chr1	44439777	44442759	2983	18	0.392209	0.168942	0.272727	-0.00614079	-0.00723823	2.82949e-07	cg23844522;cg21888040;cg04400540;cg18714509;cg21416968;cg06711176;cg20685020;cg05192589;cg10494282;cg01716667;cg11235829;cg20138766;cg22018292;cg06589734;cg14371056;cg19903333;cg12079362;cg09199031	TRUE	5	ATP6V0B
chr1	6556248	6558113	1866	14	0.00497976	-0.123664	-0.167197	-0.0312217	-0.0313037	-0.0509823	cg01514859;cg24542908;cg22483939;cg18810133;cg02661172;cg22451657;cg24332389;cg08444092;cg07181374;cg21453303;cg01429933;cg03236969;cg12533539;cg03778981	TRUE	2	PLEKHG5
chr1	94311393	94313627	2235	19	0.669416	0.485424	0.548128	0.0092512	0.00870653	0.0180371	cg14417407;cg16383389;cg19827167;cg11168446;cg16701155;cg16731318;cg04938255;cg15124455;cg03327164;cg06082821;cg25107717;cg02993630;cg09160344;cg20063837;cg04061729;cg08858051;cg17992509;cg17835369;cg00405232	TRUE	1	MIR760;BCAR3
chr1	11918387	11919875	1489	14	0.366846	0.335555	0.466949	0.016797	0.0182964	0.0320285	cg01807377;cg04779720;cg17641943;cg08062194;cg06579118;cg13885623;cg26614504;cg22927043;cg19870933;cg16168848;cg05757654;cg14506552;cg24697075;cg00831929	TRUE	1	NPPB
chr1	2448939	2452844	3906	14	-1.02253	-0.810727	-0.516913	-0.0366865	-0.0311198	-0.0234232	cg10321120;cg23665250;cg27442054;cg09828310;cg10011777;cg17797446;cg19713963;cg24046159;cg08418375;cg07762402;cg07476798;cg25993158;cg14205868;cg18724778	TRUE	3	PANK4
chr1	209600926	209602719	1794	7	-1.17053	-1.70254	-1.72488	-0.146074	-0.213522	-0.189389	cg04295258;cg01157919;cg21823119;cg22166446;cg27333706;cg18591304;cg25733599	TRUE	3	LOC642587;MIR205HG
chr1	2409758	2411643	1886	14	-0.915365	-0.994015	-0.453997	-0.0615854	-0.0715538	-0.0298167	cg04341461;cg14984126;cg27411091;cg17918280;cg23911852;cg07821364;cg01022121;cg04259720;cg15153700;cg19760917;cg20739281;cg06824523;cg10129768;cg01645548	TRUE	4	PLCH2
chr1	9004715	9005913	1199	9	-0.916693	-1.09691	-0.863412	-0.0836844	-0.111486	-0.0811396	cg13207702;cg06962067;cg00198750;cg00594907;cg09363991;cg17655088;cg02981703;cg23738308;cg24052039	TRUE	1	CA6
chr1	45189026	45191110	2085	11	-0.972648	-0.808942	-0.861822	-0.0467722	-0.0396381	-0.0419941	cg03984347;cg04212926;cg06745753;cg24306139;cg26246947;cg07173823;cg15605235;cg08757915;cg02359160;cg08037920;cg14658964	TRUE	4	C1orf228
chr1	150240009	150242418	2410	23	-0.141617	-0.0602261	-0.0705371	-0.040056	-0.0248507	-0.0318295	cg12651044;cg24004330;cg26425477;cg06812488;cg03523603;cg07090989;cg27182915;cg07539230;cg04633021;cg16269716;cg17699337;cg15475586;cg15324077;cg00988069;cg04857808;cg01969956;cg06766579;cg07283604;cg17860544;cg12149703;cg18107697;cg04028648;cg19540034	TRUE	3	APH1A
chr1	45278704	45279684	981	7	-2.47311	-1.74971	-2.75761	-0.31113	-0.251229	-0.356931	cg01059432;cg06766016;cg00902496;cg18928066;cg19247548;cg03912703;cg19530728	TRUE	3	BTBD19
chr1	214297190	214299868	2679	7	-2.90828	-1.71015	-2.11448	-0.375268	-0.210627	-0.260634	cg16043255;cg22961159;cg00685863;cg10536270;cg19421245;cg06569151;cg05439403	TRUE	2
chr1	150120034	150123146	3113	20	0.116788	-0.163983	-0.141112	-0.0215868	-0.0405578	-0.0383901	cg22122056;cg18288576;cg23258881;cg19583621;cg14601938;cg23669159;cg11199810;cg18664993;cg24437535;cg07759237;cg17327184;cg12072973;cg00095674;cg20577019;cg24067844;cg11329713;cg18945035;cg01570589;cg12981196;cg18696449	TRUE	4	PLEKHO1
chr1	114520936	114522670	1735	13	0.326607	0.679917	0.468014	-0.00993074	0.0166858	0.00386854	cg21181774;cg06160592;cg10487414;cg19959921;cg23032922;cg09203966;cg13393917;cg11157816;cg22020227;cg22855923;cg20618842;cg12160664;cg17253459	TRUE	2	OLFML3
chr1	158146342	158149974	3633	14	-0.376877	-0.549005	-0.878645	-0.0594527	-0.0723001	-0.114688	cg10963061;cg12460133;cg00245211;cg03232804;cg05046020;cg24411075;cg17399166;cg24432768;cg05843457;cg13765621;cg10516993;cg12933297;cg03328730;cg01862722	TRUE	8	CD1D
chr1	163290999	163292240	1242	16	0.638664	0.727634	0.530938	0.0221699	0.0235439	0.0186725	cg14922223;cg17428694;cg24130534;cg26029744;cg01964683;cg19042513;cg11823214;cg09936566;cg07521829;cg21959457;cg03927165;cg21934237;cg08990088;cg16604136;cg25336228;cg15778350	TRUE	2	NUF2;RGS5
chr1	6452882	6455308	2427	20	0.193814	0.208762	0.288387	-0.00845466	-0.00591984	-0.00242587	cg22346119;cg01139962;cg00507532;cg22647241;cg19267259;cg08889373;cg25370592;cg17429065;cg05127153;cg27316808;cg27382217;cg17236617;cg25165880;cg10967178;cg27029120;cg24563804;cg02568911;cg09273516;cg26896160;cg15439119	TRUE	3	ACOT7
chr1	39395165	39396107	943	5	-1.68116	-1.66201	-0.91988	-0.19684	-0.196179	-0.112871	cg26014374;cg09757359;cg20185195;cg04423744;cg19649933	TRUE	1	RHBDL2
chr1	3191219	3192542	1324	11	-0.96732	-0.82851	-0.745002	-0.0482692	-0.0397533	-0.0349442	cg03449456;cg02132535;cg17601209;cg20988960;cg00894041;cg15357022;cg12141662;cg19263228;cg00329272;cg12660813;cg26520908	TRUE	3	PRDM16
chr1	26515651	26517586	1936	11	-1.02022	-1.16038	-1.37389	-0.117542	-0.134106	-0.151597	cg17158829;cg10121294;cg01768342;cg20199255;cg20330922;cg05749067;cg02171825;cg15910554;cg00540238;cg22777427;cg04573872	TRUE	2	CATSPER4;CNKSR1
chr1	168248942	168250628	1687	9	-0.84179	-0.868211	-0.770959	-0.04471	-0.048198	-0.0398383	cg04264230;cg02307503;cg17095936;cg23466962;cg15505103;cg01732037;cg15140722;cg08361971;cg26160839	FALSE	0	TBX19
chr1	40419558	40421530	1973	18	0.0748884	-0.222405	-0.308113	-0.0155935	-0.0346348	-0.045728	cg23962483;cg10390736;cg03434149;cg10101749;cg19694978;cg12070152;cg03317400;cg13181052;cg18885365;cg01869896;cg09662025;cg27173717;cg04156896;cg03562826;cg26908611;cg16796590;cg20017415;cg06804873	TRUE	5	MFSD2A
chr1	12675777	12678355	2579	20	0.103343	0.00172621	-0.025998	-0.0293283	-0.0289964	-0.0243491	cg09361488;cg20345277;cg03294098;cg03546360;cg00776782;cg11694418;cg19656972;cg14360499;cg23828766;cg26917873;cg06299537;cg26937389;cg00008254;cg26887379;cg20390613;cg13698714;cg04010939;cg23603036;cg09229231;cg01083689	TRUE	5	DHRS3
chr1	153517265	153519639	2375	14	0.612917	0.228035	0.936823	0.0754605	0.0371783	0.124814	cg18273417;cg23048494;cg16725377;cg01411912;cg07245635;cg24691453;cg07587610;cg10447638;cg26894575;cg14892073;cg27385751;cg11089403;cg13091627;cg10085612	TRUE	2	S100A4;LOC101928034
chr1	1189466	1191774	2309	15	-0.713335	-0.682468	-0.602837	-0.0268988	-0.0293811	-0.0235134	cg08733913;cg17784606;cg17469240;cg02334770;cg24701867;cg19081571;cg08643618;cg06361835;cg03583709;cg13689260;cg10518155;cg18153662;cg06754550;cg16176300;cg13152599	TRUE	1	UBE2J2
chr1	155022635	155025301	2667	13	0.46283	0.3945	0.295152	0.0034003	0.0100277	0.00205663	cg00958409;cg23890506;cg24964137;cg04018299;cg15694180;cg18613283;cg16095542;cg24935121;cg10249703;cg16830523;cg03379131;cg22900705;cg12719510	TRUE	4	ADAM15;DCST1;LOC100505666
chr1	36348216	36349730	1515	13	-0.0516537	0.0433487	-0.264534	-0.0211827	-0.00385534	-0.0282104	cg03604172;cg24003898;cg11582116;cg13675280;cg06561166;cg01780585;cg01799338;cg02141814;cg06476845;cg27026509;cg01928574;cg27094188;cg01324793	TRUE	5	EIF2C1;AGO1
chr1	44887933	44889689	1757	7	-2.03694	-1.24597	-1.43211	-0.183206	-0.125699	-0.15185	cg09254171;cg14986357;cg13573582;cg26031952;cg20684865;cg24766228;cg09139806	TRUE	3	RNF220
chr1	2201246	2203648	2403	7	-2.17824	-3.43504	-1.8612	-0.289728	-0.420436	-0.233687	cg11224984;cg08863830;cg26566407;cg06087623;cg17325476;cg12580943;cg01949002	TRUE	2	SKI
chr1	45096700	45098576	1877	9	-0.160463	-0.114851	-0.121417	-0.0440315	-0.0399327	-0.0377504	cg24870738;cg04274608;cg22154992;cg13864586;cg02939577;cg27223543;cg02613871;cg00876376;cg07113006	TRUE	2	RNF220
chr1	17247530	17249201	1672	11	-0.347999	-0.315533	-0.435991	-0.0424134	-0.0404006	-0.0510715	cg07332002;cg08222153;cg21807694;cg26803385;cg06488081;cg00660701;cg07926618;cg21863946;cg24723044;cg15209908;cg01819707	TRUE	5	CROCC
chr1	42780390	42781754	1365	4	-1.87965	-1.81338	-2.13813	-0.190496	-0.175167	-0.203852	cg17843212;cg02621314;cg15485574;cg20797409	TRUE	3	FOXJ3
chr1	27709634	27710270	637	15	0.309398	-0.0285666	-0.198728	-0.0136039	-0.0312494	-0.0387396	cg01765529;cg19370166;cg10961604;cg04910690;cg02152399;cg05436231;cg22872989;cg11955474;cg20165381;cg16400794;cg00286621;cg09473455;cg15166089;cg06323521;cg10785977	TRUE	1	CD164L2
chr1	226849456	226852505	3050	5	2.30725	2.43011	2.94115	0.238743	0.275409	0.351566	cg04102510;cg12136950;cg12571155;cg11815250;cg24113686	TRUE	5	ITPKB;ITPKB-IT1
chr1	84628924	84630309	1386	12	-0.756809	-1.00788	-0.83149	-0.0481975	-0.0694386	-0.0638404	cg23729501;cg15593382;cg17510725;cg07790887;cg14607415;cg17780935;cg00775425;cg17863337;cg13433214;cg22499652;cg07474678;cg19580166	TRUE	1	PRKACB
chr1	200116537	200117203	667	8	-0.829169	-0.879131	-0.611562	-0.0275997	-0.0335759	-0.0202851	cg17873998;cg02901753;cg11800251;cg09074808;cg01333884;cg23455785;cg00026457;cg11219485	FALSE	0	NR5A2
chr1	222884912	222887019	2108	26	0.593082	0.556211	0.498942	0.0173074	0.0135118	0.0104279	cg04844391;cg17160590;cg27654805;cg04108127;cg23734759;cg11138318;cg19013742;cg09820183;cg15559578;cg09703732;cg13855472;cg07031916;cg03395198;cg12700102;cg17069573;cg16307860;cg26168975;cg11177955;cg05930166;cg09533004;cg22122990;cg13210720;cg18119809;cg02878987;cg16542021;cg03442540	TRUE	2	AIDA;C1orf58;BROX
chr1	167486600	167487871	1272	8	-1.05899	-1.06098	-0.66201	-0.0759656	-0.0734631	-0.0374833	cg07786657;cg09032544;cg06837371;cg09554443;cg00361159;cg14278300;cg07623696;cg05799811	TRUE	2	CD247
chr1	156548174	156549533	1360	9	-1.15838	-1.08286	-0.676882	-0.132122	-0.122343	-0.0691511	cg21010646;cg15830449;cg05000598;cg17478282;cg03712798;cg09796170;cg06160530;cg24009842;cg03760759	TRUE	1	TTC24
chr1	113054687	113056390	1704	6	-0.9145	-1.65479	-1.71243	-0.0779977	-0.179085	-0.170321	cg27263379;cg12352858;cg19088141;cg14242491;cg07360813;cg23369455	TRUE	1	WNT2B
chr1	1148973	1150936	1964	10	-1.27382	-1.12921	-0.558486	-0.0892507	-0.0885652	-0.041396	cg14661234;cg21616720;cg01341040;cg23166857;cg16252905;cg09586191;cg22335801;cg21815220;cg12759096;cg17084044	TRUE	2	TNFRSF4
chr1	22978556	22979739	1184	10	-1.10633	-0.904422	-0.636479	-0.0988394	-0.0850211	-0.0573613	cg10088685;cg09083337;cg24931346;cg01577837;cg14041976;cg00215182;cg04097715;cg07012832;cg10103528;cg01728495	TRUE	2	C1QB
chr1	86861147	86863324	2178	18	0.180104	0.229531	0.23454	0.000251013	0.00771518	0.0152335	cg25480366;cg24830619;cg26831811;cg08549810;cg15833339;cg27065549;cg04316254;cg01906994;cg19781338;cg06898830;cg02462374;cg15458155;cg11973602;cg16002867;cg07168392;cg06295047;cg15670989;cg12656487	TRUE	1	ODF2L
chr1	39035934	39036030	97	3	-3.16762	-2.38813	-2.67061	-0.406723	-0.295138	-0.340219	cg06865451;cg02861615;cg18270687	TRUE	1
chr1	204345794	204347593	1800	9	-0.43739	-0.358618	-0.411263	-0.0747881	-0.0673712	-0.0794736	cg07959491;cg10519709;cg19403103;cg20034980;cg09150239;cg02736228;cg24734365;cg11132821;cg08784911	TRUE	3
chr1	114694190	114698322	4133	27	0.256789	-0.070067	-0.432165	-0.0017067	-0.0157233	-0.0490318	cg01567634;cg14456207;cg08105352;cg07283281;cg07711890;cg10595388;cg19304150;cg06620092;cg09177131;cg27304110;cg19901801;cg09942364;cg25201881;cg12804010;cg15976388;cg19874857;cg05368341;cg23443003;cg12728020;cg22531105;cg00764109;cg03514545;cg22646710;cg01974027;cg08883066;cg21920775;cg12097117	TRUE	2	SYT6
chr1	27718221	27719463	1243	11	-0.0691661	-0.271624	-0.892083	-0.0694312	-0.094243	-0.159618	cg17185817;cg00544955;cg06057576;cg14004477;cg14963371;cg12112929;cg01048751;cg13380502;cg01512026;cg23230486;cg10649647	TRUE	2	GPR3
chr1	15541182	15541956	775	6	2.02622	1.37608	2.20397	0.133959	0.121455	0.193831	cg13878066;cg09022584;cg25469418;cg11741753;cg21005438;cg19505659	TRUE	2	TMEM51
chr1	77746028	77748728	2701	15	0.19162	0.222344	0.253125	-0.00954577	-0.00459083	-7.18883e-05	cg27175634;cg22840802;cg07316309;cg24137137;cg16409049;cg11696936;cg23241335;cg19663886;cg17181543;cg11595082;cg22949149;cg17484154;cg26466094;cg25604883;cg02965712	TRUE	3	AK5
chr1	5946328	5947386	1059	5	-1.50757	-1.39445	-1.48247	-0.0810641	-0.0652787	-0.0802882	cg17750254;cg16430402;cg05962033;cg09136597;cg09247779	TRUE	1	NPHP4
chr1	246669975	246672473	2499	14	0.0643293	0.165945	0.140224	-0.0174147	-0.0154948	-0.0162745	cg01396391;cg24179229;cg04108811;cg14640420;cg09475815;cg24040576;cg21119962;cg24589017;cg20609679;cg12139096;cg11626396;cg12648193;cg12165265;cg09413723	TRUE	5	SMYD3
chr1	7362873	7364224	1352	4	-1.67464	-1.87151	-1.39401	-0.130219	-0.135595	-0.100823	cg01542727;cg06156212;cg05022557;cg03516301	TRUE	2	CAMTA1
chr1	59361551	59363346	1796	9	0.164747	0.622601	0.805285	0.0348426	0.0941242	0.122738	cg18616979;cg01451760;cg13652520;cg02726617;cg11395901;cg16053889;cg16810969;cg02660895;cg02003167	TRUE	2	LINC01135
chr1	90459283	90461091	1809	17	0.0983095	0.170672	0.170313	-0.000792689	2.96298e-05	0.000300031	cg16695835;cg23112651;cg01772115;cg25704157;cg10718813;cg18790204;cg05711542;cg13480614;cg08037059;cg22388653;cg00907473;cg05657251;cg21730067;cg03838322;cg03766306;cg19741408;cg00077457	TRUE	3	LOC492303;ZNF326;GEMIN8P4
chr1	182359858	182362230	2373	20	0.528768	0.310945	0.278947	0.0078121	-0.00588012	-0.00711547	cg17892328;cg09470059;cg17770541;cg03970588;cg07386190;cg13086581;cg01419479;cg27525037;cg13180005;cg12773115;cg17999527;cg20492121;cg00383081;cg07841877;cg01588464;cg14851700;cg12535596;cg26135716;cg17463998;cg15114328	TRUE	5	GLUL
chr1	207038406	207039833	1428	10	-0.752802	-0.938165	-1.08507	-0.0804975	-0.10522	-0.117502	cg23282674;cg27661950;cg27381834;cg08479073;cg06348038;cg25763212;cg01103730;cg04738052;cg17030628;cg17869355	TRUE	3	IL20
chr1	156905464	156907349	1886	7	-1.34863	-1.06009	-0.657097	-0.0839605	-0.0700378	-0.040894	cg22629266;cg12604331;cg26543539;cg05345888;cg11607484;cg08480098;cg06266663	TRUE	1	ARHGEF11;MIR765
chr1	3157287	3158842	1556	8	-1.65294	-1.41095	-1.13351	-0.158473	-0.125404	-0.0761793	cg01709189;cg06379192;cg00663575;cg12074391;cg08160128;cg16262201;cg11672390;cg11392550	TRUE	1	PRDM16
chr1	54483806	54484794	989	9	-1.41493	-1.03237	-0.632792	-0.157561	-0.1303	-0.0847752	cg14161729;cg15739493;cg04226375;cg24938296;cg09175620;cg04858960;cg26113278;cg09771429;cg04065347	TRUE	2	LDLRAD1
chr1	151105049	151107362	2314	8	-0.967005	-1.58405	-1.44172	-0.107269	-0.181551	-0.15984	cg09143801;cg25583253;cg01990592;cg15336312;cg02810650;cg01159236;cg00138925;cg23280536	TRUE	2	SEMA6C
chr1	178908135	178909340	1206	4	-2.03881	-2.43397	-1.98692	-0.241207	-0.272016	-0.204422	cg13326728;cg26784929;cg10350284;cg27264034	TRUE	1
chr1	109203268	109204821	1554	19	-0.542145	-0.666996	-0.701121	-0.0479538	-0.0661522	-0.0799429	cg08460435;cg18854166;cg14924567;cg11284811;cg21144922;cg21953332;cg04152056;cg08955613;cg16977637;cg12100751;cg22568351;cg17186700;cg16041286;cg23680821;cg11947712;cg24737783;cg11466922;cg27587125;cg12521627	TRUE	1	C1orf59;HENMT1
chr1	23100495	23102979	2485	6	-1.06706	-1.33033	-0.659566	-0.0975684	-0.124671	-0.0527115	cg19868355;cg27165272;cg00275467;cg23232832;cg16492986;cg14737694	TRUE	3	EPHB2
chr1	1195531	1198509	2979	11	-0.504366	-0.0363565	0.100035	-0.00800201	0.0356241	0.0549556	cg19709095;cg08884932;cg17869799;cg21583518;cg14661139;cg03525583;cg17848797;cg11225330;cg12631550;cg17177602;cg04026747	TRUE	3	UBE2J2;LOC100128842
chr1	206137054	206138259	1206	9	1.58066	1.0244	0.699385	0.0550553	0.0307947	0.0206101	cg02398151;cg09315918;cg10439914;cg14873473;cg00552973;cg20259129;cg01332624;cg05122861;cg23089764	TRUE	1	FAM72A;FAM72C
chr1	120837955	120839390	1436	11	1.05525	0.549395	0.625983	0.0351313	0.0222577	0.0253748	cg09169215;cg02905065;cg25103766;cg18948743;cg07784526;cg07236150;cg04191837;cg00183340;cg08728856;cg00198436;cg22493809	TRUE	3	FAM72B
chr1	15670452	15672633	2182	9	-1.10172	-0.931403	-0.719777	-0.0944184	-0.0729383	-0.0560347	cg06207778;cg09520654;cg25210254;cg13265331;cg15179400;cg21242613;cg17850049;cg09223475;cg14086103	TRUE	4	FHAD1
chr1	117451543	117453510	1968	16	0.206125	-0.0561194	0.0103526	-0.0261661	-0.0328665	-0.0275489	cg20963995;cg17254125;cg26029682;cg22736787;cg04997273;cg12406825;cg24047400;cg20662757;cg11221228;cg08361238;cg04222001;cg03752628;cg22448232;cg07013552;cg17469019;cg08936785	TRUE	3	PTGFRN
chr1	88927170	88928839	1670	7	-0.635505	-1.13026	-0.904187	-0.0788668	-0.145433	-0.128218	cg11412129;cg02664812;cg09152582;cg27043786;cg25033393;cg00128951;cg21144928	TRUE	1
chr1	54638137	54639409	1273	8	-0.152523	-0.469719	0.258599	0.0172664	-0.0104051	0.0651276	cg03489729;cg18542786;cg22004527;cg17147589;cg19025685;cg24874084;cg23402560;cg25788568	TRUE	4	CYB5RL
chr1	26096521	26098531	2011	7	-1.84812	-1.68838	-0.55887	-0.226452	-0.205974	-0.0725487	cg04980428;cg06092310;cg14888636;cg08690926;cg05193538;cg16417374;cg00978203	TRUE	4	MAN1C1
chr1	174126546	174129340	2795	16	0.481539	0.264877	0.243005	0.005523	-0.00315265	-0.00406252	cg15834338;cg04555228;cg13153377;cg15933028;cg07819919;cg19440254;cg25617120;cg06833062;cg07519545;cg19825127;cg26001030;cg18504532;cg13947871;cg22795185;cg22398959;cg07476963	TRUE	8	RABGAP1L;LOC102724601
chr1	226074408	226076153	1746	6	-1.55937	-1.48664	-1.52531	-0.116431	-0.132446	-0.131035	cg11186155;cg05376267;cg19817882;cg10774440;cg06772279;cg01472176	TRUE	8	LEFTY1
chr1	40348330	40350052	1723	16	-0.0451594	0.112295	0.251587	-0.0240519	-0.00780042	-0.000211878	cg10490227;cg09930443;cg07377740;cg21852503;cg10024100;cg25272712;cg04562729;cg16600869;cg22691587;cg06717841;cg02965157;cg19551171;cg24119077;cg04921771;cg04599922;cg18606308	TRUE	3	TRIT1
chr1	11158987	11160243	1257	15	0.148718	0.0331189	0.00340385	-0.0140855	-0.030204	-0.0284302	cg24726995;cg26105280;cg11777623;cg11539038;cg20810398;cg18435880;cg22969829;cg15139248;cg23668379;cg04440027;cg23731764;cg03617456;cg00155504;cg04872475;cg13558322	TRUE	2	EXOSC10
chr1	114301296	114302602	1307	17	0.400251	0.551918	0.33225	0.00245445	0.00969126	0.00582672	cg05825720;cg07212644;cg17659729;cg19053839;cg09330979;cg09845488;cg10661816;cg21539243;cg25149743;cg03948207;cg03441227;cg00694336;cg14001416;cg00419759;cg26814432;cg22531889;cg05139111	TRUE	1	PHTF1
chr1	153513274	153514482	1209	8	-0.695325	-0.515976	-0.398027	-0.0361218	-0.0294252	-0.00214639	cg19808620;cg17250929;cg16269775;cg08823182;cg08127462;cg07044523;cg13738295;cg18028808	TRUE	2	S100A5
chr1	15375064	15375843	780	6	-1.3672	-1.14613	-0.779517	-0.0769093	-0.0609766	-0.0363024	cg05264881;cg10761807;cg24245726;cg23243884;cg11454747;cg20675796	FALSE	0	KIAA1026;KAZN
chr1	209604378	209605401	1024	7	-1.10051	-1.19729	-0.740158	-0.0768038	-0.0878518	-0.0529441	cg17848546;cg17860090;cg01334432;cg03794445;cg05922993;cg12386297;cg27261597	TRUE	1	LOC642587;MIR205
chr1	110708361	110710223	1863	7	-1.09428	-1.00764	-0.940873	-0.0867075	-0.0835081	-0.0764193	cg13419032;cg25451345;cg19219463;cg18532910;cg00346557;cg10556068;cg20911199	TRUE	2	SLC6A17
chr1	185013658	185015193	1536	12	0.0961677	-0.105922	-0.112848	-0.0261435	-0.03398	-0.0377208	cg02325809;cg19856139;cg02430413;cg17927730;cg08711867;cg26294304;cg22802759;cg26542888;cg14679067;cg02901408;cg16597665;cg11320084	TRUE	1	RNF2
chr1	46663160	46664937	1778	15	-0.0659539	0.00590307	-0.122685	-0.0219291	-0.0162828	-0.0246583	cg20616919;cg18885107;cg07352594;cg26823060;cg09227800;cg21402272;cg22112435;cg19001636;cg08947153;cg15157453;cg20122038;cg08176609;cg00122326;cg04036898;cg06212760	TRUE	2	POMGNT1
chr1	22378412	22379963	1552	12	0.204129	0.135455	0.274813	-0.00906456	-0.00763832	0.00241788	cg26925510;cg06027409;cg16268051;cg23979451;cg22073398;cg02060627;cg16845708;cg24033557;cg19966251;cg22392501;cg18768612;cg18628801	TRUE	4	CDC42
chr1	10508962	10510967	2006	13	-0.645797	-0.6034	-0.41165	-0.0334539	-0.0312317	-0.000412243	cg26419962;cg21377403;cg20163085;cg16972130;cg18233538;cg04113348;cg24365837;cg11415402;cg12464625;cg25407372;cg00162421;cg04256470;cg14408250	TRUE	2	APITD1;CORT;APITD1-CORT
chr1	51810132	51812011	1880	13	-0.532299	-0.849976	-1.07053	-0.0621466	-0.0979357	-0.129024	cg03397750;cg26913502;cg20942910;cg10653240;cg07277470;cg23271269;cg03716227;cg12688609;cg22101814;cg03814321;cg07591515;cg00770085;cg04079538	TRUE	3	TTC39A
chr1	26698634	26699973	1340	7	-1.526	-1.32584	-0.819071	-0.125686	-0.123456	-0.0722156	cg10705251;cg08188112;cg06114363;cg05406621;cg08109646;cg04876693;cg15118519	TRUE	3	ZNF683
chr1	156877970	156879551	1582	6	-1.04972	-1.41267	-1.52205	-0.11237	-0.14271	-0.155606	cg16090143;cg01796075;cg23731781;cg08685714;cg10252315;cg00497172	TRUE	2	PEAR1
chr1	19990624	19992985	2362	15	-0.690822	-0.609943	-0.815482	-0.057303	-0.0563139	-0.0830632	cg27549720;cg03321592;cg06033660;cg11247289;cg10741760;cg22614355;cg04607131;cg22416183;cg03669374;cg09863950;cg00365524;cg13245440;cg01468656;cg18023598;cg22059812	TRUE	3	HTR6
chr1	156674685	156676793	2109	19	0.535049	0.685946	0.476467	0.0126309	0.021366	0.0183718	cg03645783;cg24251193;cg15119100;cg03003689;cg10314943;cg10390174;cg02068169;cg03734660;cg07966717;cg03757547;cg04763992;cg13091799;cg17165580;cg27493997;cg02363950;cg18793215;cg21647220;cg09552128;cg24598126	TRUE	3	CRABP2
chr1	230272306	230272656	351	5	-2.0575	-2.09338	-1.18871	-0.212731	-0.215047	-0.109182	cg15817769;cg11795921;cg16246661;cg16698674;cg26525772	TRUE	1	GALNT2
chr1	57432150	57433678	1529	6	-1.16768	-1.28738	-1.38415	-0.11342	-0.130434	-0.139581	cg20983448;cg04797274;cg26851374;cg05391512;cg00988328;cg17317761	TRUE	3	C8B
chr1	46951291	46952054	764	6	-1.0741	-1.38242	-1.15858	-0.110321	-0.135225	-0.129135	cg19375537;cg03401357;cg19807257;cg27532171;cg04752042;cg03311232	TRUE	1
chr1	16302232	16303859	1628	14	0.409231	0.136765	0.189253	-0.00159494	-0.00665526	-0.00231093	cg15073161;cg17446719;cg20703523;cg22492252;cg07810927;cg08643472;cg06595584;cg26643347;cg00111521;cg17445557;cg07437033;cg10713134;cg00978570;cg04655804	TRUE	3	ZBTB17
chr1	85219864	85220942	1079	6	-1.12566	-1.26625	-1.16865	-0.0913024	-0.122154	-0.1074	cg20267580;cg09062462;cg00925054;cg03665853;cg19858334;cg15575875	TRUE	1
chr1	61545546	61548783	3238	27	0.26038	0.0626748	-0.139266	-0.00530088	-0.00672059	-0.0225704	cg23996948;cg20059467;cg14278029;cg17017152;cg25837719;cg05377596;cg14093103;cg04998202;cg12339583;cg15265313;cg13980007;cg08037935;cg21412992;cg10069638;cg19747357;cg01063572;cg15546227;cg26174713;cg03132702;cg03829442;cg02614099;cg20289988;cg04706404;cg12079303;cg10628205;cg02846651;cg11531787	TRUE	7	NFIA
chr1	17750646	17752023	1378	11	-1.11853	-0.710872	-0.825717	-0.0652603	-0.0396032	-0.0537244	cg17918090;cg21932513;cg08038629;cg21918969;cg07394400;cg25009141;cg00967854;cg22785554;cg05523906;cg03545719;cg16171860	TRUE	2	RCC2
chr1	204226218	204227859	1642	7	-1.01452	-1.13909	-1.0328	-0.089196	-0.0971988	-0.0900538	cg01720945;cg08109345;cg23994309;cg23880687;cg12011981;cg02491234;cg10436759	TRUE	3	PLEKHA6
chr1	228295858	228297975	2118	21	0.298911	0.218661	0.22283	-0.00333297	0.00180266	0.00257265	cg18125208;cg02126307;cg12190288;cg07166216;cg15477212;cg20755690;cg09583839;cg22163199;cg14845385;cg01416578;cg01683675;cg09462576;cg15459342;cg17991341;cg10853569;cg08299045;cg22880008;cg01923894;cg08158976;cg05864111;cg15725251	TRUE	4	MRPL55
chr1	115211984	115213259	1276	16	0.187097	-0.0068451	-0.160588	-0.010807	-0.0144433	-0.0229858	cg16124571;cg22487624;cg17139210;cg13501090;cg14521523;cg23620052;cg25035908;cg15934415;cg05590442;cg07495065;cg10883038;cg05734020;cg08538778;cg24604604;cg13906069;cg11395799	TRUE	2	DENND2C
chr1	39324622	39326179	1558	15	0.970337	0.623431	0.614353	0.0332634	0.0307121	0.0237235	cg09938328;cg15985196;cg02155829;cg18528571;cg22850304;cg22455184;cg12793305;cg15687240;cg12065799;cg07210462;cg17593391;cg25970120;cg23827610;cg13801712;cg23495059	TRUE	4	RRAGC
chr1	28284536	28286411	1876	13	-0.488625	-0.632337	-0.527859	-0.0405327	-0.0491222	-0.0290431	cg24458833;cg24311947;cg24091371;cg21775279;cg21914767;cg00265863;cg06956652;cg04776675;cg06146930;cg23068821;cg06842862;cg00563229;cg06352370	TRUE	2	XKR8;SMPDL3B
chr1	17330893	17332367	1475	7	-1.14332	-1.10796	-0.861728	-0.0879844	-0.0799012	-0.0652453	cg05643703;cg07798137;cg17566206;cg19934703;cg18028575;cg18681905;cg22537328	TRUE	1	ATP13A2
chr1	100315090	100318221	3132	29	0.563715	0.322892	0.0763272	0.037496	0.0135526	0.00234603	cg21352719;cg25933464;cg03373796;cg04143346;cg07420507;cg09551172;cg21641231;cg18194353;cg21730080;cg15383719;cg16758581;cg08457409;cg17474694;cg13229494;cg16376691;cg24794734;cg01933228;cg09843173;cg25758167;cg14553297;cg14453641;cg13614946;cg10772169;cg27425127;cg15481227;cg13550411;cg03956908;cg12469756;cg24036276	TRUE	5	AGL
chr1	11537977	11540200	2224	15	0.654462	0.517562	0.462343	0.0118105	0.0119242	0.0099065	cg07328246;cg07040018;cg19044458;cg12092561;cg08101962;cg01785417;cg15658487;cg21296749;cg22567621;cg07936689;cg01368812;cg05379302;cg09018444;cg22002075;cg20692414	TRUE	2	PTCHD2
chr1	205742922	205744748	1827	14	0.0872738	-0.0466467	-0.185062	-0.0181516	-0.034921	-0.0505193	cg20923942;cg26418147;cg06349179;cg24054215;cg09635067;cg20857291;cg21230651;cg03595243;cg16031515;cg25409748;cg11480873;cg12580275;cg25545142;cg17837735	TRUE	3	RAB29;RAB7L1
chr1	193090350	193091399	1050	13	0.378055	0.478429	0.276218	0.000675569	0.00851448	-0.0116508	cg11212437;cg02459355;cg02250770;cg04910183;cg14790772;cg00252701;cg22170602;cg26793710;cg03964733;cg12336574;cg19600670;cg25921910;cg16682663	TRUE	2	CDC73
chr1	160173841	160175974	2134	10	-0.0475099	0.0361976	-0.101606	-0.0228128	-0.0157923	-0.0195827	cg27510197;cg20420867;cg23659592;cg07566050;cg22213142;cg22066877;cg04177662;cg18177682;cg03730703;cg11194994	TRUE	5	PEA15;LOC729867
chr1	201433932	201435663	1732	5	-1.72027	-1.38539	-1.10933	-0.127147	-0.106111	-0.0848212	cg16429759;cg26120226;cg26572921;cg03715459;cg13671816	TRUE	4	PHLDA3
chr1	51794136	51796987	2852	14	-0.489289	-0.903408	-0.920205	-0.058092	-0.0800781	-0.0741975	cg06082920;cg21715339;cg22368208;cg22322597;cg26286530;cg05132999;cg24713996;cg10167562;cg14875814;cg25027762;cg08225365;cg26351104;cg13500576;cg05323272	TRUE	4	TTC39A;TTC39A-AS1
chr1	236557165	236559675	2511	21	-0.075816	-0.435807	-0.667635	-0.0181697	-0.0511541	-0.0669231	cg14615868;cg09225230;cg14550672;cg23020486;cg15677293;cg26742280;cg09164898;cg00178850;cg04311403;cg02327465;cg04031361;cg07497042;cg23875264;cg11451379;cg09809672;cg12437148;cg03323911;cg15202123;cg09312999;cg16240480;cg18964582	TRUE	2	EDARADD
chr1	164527805	164529170	1366	16	0.523742	0.550688	0.437385	-0.00226437	0.0032513	0.0138266	cg15074930;cg18137657;cg25031777;cg14612294;cg08900022;cg19343357;cg07516064;cg19903124;cg24489237;cg25315624;cg24390947;cg21017288;cg00532890;cg19354125;cg08573688;cg16601186	TRUE	3	PBX1
chr1	27560050	27562590	2541	16	0.257923	0.332209	0.353283	-0.0105095	-0.000791802	0.00805372	cg12251709;cg08459369;cg27385053;cg19635158;cg16968115;cg15665653;cg16740167;cg27602554;cg19978436;cg00907402;cg03104358;cg18590618;cg21824902;cg10834038;cg03059896;cg11932264	TRUE	3	WDTC1
chr1	227747268	227749377	2110	8	-1.30336	-0.910822	-0.998062	-0.0569448	-0.0475167	-0.0512881	cg05053440;cg14789818;cg20011248;cg18947553;cg20699586;cg10111847;cg02736395;cg16780502	TRUE	2
chr1	875606	877647	2042	13	0.937708	0.499987	0.718811	0.0345909	0.01911	0.0367386	cg21801539;cg23440882;cg24045482;cg09988062;cg19669771;cg02676653;cg15896339;cg12454161;cg14183444;cg26477748;cg19724344;cg09180262;cg23112672	TRUE	3	SAMD11
chr1	84971011	84973064	2054	21	0.402071	0.499663	0.504247	-0.00773636	0.00730301	0.00929875	cg00357368;cg01000656;cg11341527;cg13469748;cg03757594;cg25350198;cg02858053;cg07306037;cg07706442;cg16261581;cg23441167;cg23255950;cg11227541;cg23054925;cg19764042;cg27037943;cg02325880;cg18228330;cg16384088;cg00020720;cg24995240	TRUE	4	GNG5;SPATA1
chr1	155017827	155020384	2558	8	-1.03743	-0.83785	-0.79144	-0.0832218	-0.0704721	-0.067078	cg14325002;cg14773161;cg04559552;cg07069658;cg08727379;cg07072236;cg15568670;cg12343889	TRUE	2	LOC100505666;DCST1
chr1	228889628	228891306	1679	7	-1.73643	-1.57421	-1.10914	-0.130547	-0.119578	-0.0695612	cg16061472;cg20462561;cg26669397;cg06031797;cg23012917;cg00850481;cg25138412	TRUE	1
chr1	159859280	159859904	625	3	2.91059	2.87715	2.53008	0.365002	0.355782	0.352847	cg00950718;cg25003639;cg04954249	TRUE	2	CCDC19;CFAP45
chr1	179333589	179335598	2010	12	-0.418324	-0.270539	-0.418155	-0.057217	-0.0354837	-0.0504269	cg21538511;cg21943599;cg25276223;cg03440799;cg03732293;cg00252781;cg15995695;cg00255405;cg04076212;cg19422340;cg04348247;cg21244972	TRUE	4	C1orf125;AXDND1
chr1	207975182	207977868	2687	13	-0.8604	-1.06406	-0.83386	-0.0710626	-0.0960194	-0.0815258	cg10234282;cg01104277;cg20701901;cg00823526;cg07664909;cg06852461;cg13093042;cg20817822;cg03446399;cg08855249;cg22525895;cg15076217;cg22159815	TRUE	2	MIR29C;MIR29B2
chr1	68298565	68299854	1290	9	-1.10306	-1.58242	-1.56902	-0.128427	-0.201158	-0.205059	cg23251970;cg13184736;cg18795395;cg13399816;cg03140521;cg20703974;cg25189904;cg11187160;cg26764244	TRUE	2	GNG12;GNG12-AS1
chr1	94702435	94704385	1951	18	0.377211	0.121906	-0.172827	0.00233035	-0.0102433	-0.0256564	cg17490932;cg01784852;cg19765451;cg22950210;cg14185291;cg09583777;cg01812146;cg07895138;cg09162146;cg26229607;cg26513192;cg01527715;cg11630965;cg23257569;cg24150153;cg20335213;cg24049050;cg13466117	TRUE	3	ARHGAP29
chr1	2482848	2484626	1779	8	-1.32658	-1.25748	-0.507888	-0.0856167	-0.0835659	-0.0255585	cg08716217;cg07247405;cg10204861;cg06239131;cg10700847;cg25882493;cg03988595;cg24593363	TRUE	1	LOC115110
chr1	7886633	7887942	1310	8	-0.787933	-0.79718	-0.804888	-0.0400429	-0.0398654	-0.0345763	cg17724687;cg08926642;cg17328665;cg09168692;cg04767226;cg01605174;cg09615953;cg00019458	TRUE	2	PER3
chr1	47488111	47489776	1666	13	0.10473	-0.287001	-0.237293	-0.0369413	-0.041942	-0.0264637	cg03021048;cg26558485;cg22502179;cg00255821;cg26051329;cg10387890;cg13158571;cg06496648;cg14321486;cg16689634;cg11828446;cg22675396;cg13975894	TRUE	1	CYP4X1
chr1	63476738	63478614	1877	10	-1.00315	-1.29661	-1.33711	-0.114166	-0.149201	-0.153753	cg09369493;cg05429102;cg06214213;cg10810504;cg17924754;cg20438744;cg13069072;cg18574064;cg00601890;cg14907540	TRUE	3
chr1	181001877	181003322	1446	7	-0.892291	-1.0654	-0.789566	-0.0718101	-0.0654174	-0.058669	cg06961313;cg24441127;cg01890280;cg23037321;cg07025274;cg09474092;cg01040850	TRUE	2	MR1
chr1	31190863	31192950	2088	17	0.564737	0.549837	0.378295	0.0155024	0.0207158	0.0132014	cg25362248;cg02396888;cg18138172;cg22123309;cg06703062;cg03736085;cg25005515;cg00236406;cg17234979;cg16925659;cg01809819;cg21323039;cg22371743;cg01066465;cg13203239;cg02966634;cg20799514	TRUE	2	MATN1;MATN1-AS1
chr1	963599	964506	908	5	-1.23659	-1.17536	-1.0498	-0.0766867	-0.0703951	-0.0668889	cg25774148;cg07396477;cg02632261;cg17021880;cg15574137	FALSE	0	AGRN
chr1	17944356	17945653	1298	7	-0.279692	0.247348	0.445509	0.0225313	0.0955074	0.112909	cg15927316;cg07233343;cg24275387;cg22005304;cg07224918;cg00976993;cg13573971	TRUE	4	ARHGEF10L
chr1	1266652	1269219	2568	16	-0.475048	-1.07104	-0.643699	-0.0162916	-0.0860109	-0.0515665	cg06802641;cg16174225;cg07346648;cg14911892;cg10065209;cg14890378;cg21396988;cg04910752;cg11808871;cg08037114;cg08621441;cg18386618;cg13246026;cg00002593;cg06395167;cg03402404	TRUE	4	TAS1R3
chr1	892857	895141	2285	13	0.242796	-0.0374571	-0.0558722	0.00812816	0.000652528	-0.00618944	cg10207527;cg15684274;cg25096313;cg03161767;cg21362926;cg23430421;cg24664590;cg16389252;cg04485075;cg19923810;cg08472719;cg02452688;cg16005420	TRUE	3	NOC2L;KLHL17
chr1	33841166	33842640	1475	9	-0.738784	-0.742495	-0.575278	-0.0381622	-0.0374628	-0.0257463	cg19746874;cg21198021;cg21578869;cg26044128;cg23886755;cg15586632;cg23710594;cg01204491;cg10685138	TRUE	1	PHC2
chr1	156889128	156891327	2200	10	-0.839161	-1.28327	-1.45156	-0.099752	-0.167297	-0.175344	cg02778613;cg06226534;cg12126706;cg04113693;cg16596889;cg16268769;cg06360543;cg18863922;cg06069154;cg11707445	TRUE	2	LRRC71;C1orf92
chr1	38273147	38274753	1607	16	0.883949	0.555988	0.610084	0.0229815	0.0170713	0.0259857	cg04299080;cg17829314;cg11997359;cg04879451;cg20750244;cg09148975;cg04987149;cg24054508;cg07621747;cg17353782;cg08735298;cg15810171;cg21978834;cg02038783;cg11165357;cg11415705	TRUE	2	C1orf122;YRDC
chr1	166135208	166136996	1789	17	0.372606	0.293284	0.301516	-0.00120427	-0.00840044	-0.00799697	cg22758021;cg18048954;cg22629111;cg18166862;cg13602641;cg08089369;cg07761284;cg19864490;cg26247215;cg03272326;cg21762820;cg06976312;cg19708554;cg16118529;cg16403669;cg13282809;cg14153737	TRUE	5	FAM78B
chr1	21112439	21114120	1682	13	0.829146	0.565673	0.561819	0.0209083	0.0105896	0.0101897	cg14666476;cg21695487;cg20613337;cg16718920;cg08180822;cg26572042;cg23097509;cg18436758;cg00577361;cg05780577;cg19078903;cg13591138;cg21326881	TRUE	1	HP1BP3
chr1	28917964	28919387	1424	10	-0.711502	-0.996911	-0.820772	-0.096693	-0.147209	-0.120039	cg02447380;cg24118052;cg04896949;cg21651269;cg08450168;cg09473424;cg02525756;cg10069312;cg23084986;cg04606722	TRUE	2	RAB42
chr1	228612603	228614118	1516	14	-0.838375	-0.47383	-0.522506	-0.0341968	-0.0193512	-0.0195089	cg09802627;cg16256719;cg11412256;cg16251579;cg21430666;cg14847095;cg24152390;cg25955816;cg04103490;cg13771378;cg26784527;cg18935391;cg01006332;cg19067747	FALSE	0	HIST3H3
chr1	8002635	8004329	1695	8	-0.748454	-0.956041	-0.954441	-0.0747886	-0.0836862	-0.096799	cg27305704;cg15810222;cg02563827;cg16839093;cg18964839;cg22677498;cg23542859;cg09776113	TRUE	2	TNFRSF9
chr1	161049147	161050227	1081	7	-2.06763	-1.56311	-2.77208	-0.118842	-0.103378	-0.258313	cg10888244;cg16276523;cg24599107;cg07832203;cg19272744;cg10453343;cg12808664	TRUE	3	PVRL4
chr1	62437936	62439021	1086	6	-0.935737	-1.33323	-1.21984	-0.088759	-0.112462	-0.111324	cg01872253;cg12199087;cg26145836;cg21789877;cg15672644;cg20403075	TRUE	2	INADL
chr1	155171798	155173282	1485	7	-0.913594	-0.845813	-0.759418	-0.0730554	-0.0664016	-0.056971	cg06667103;cg10180169;cg11627714;cg12937273;cg04750647;cg18383392;cg12699048	TRUE	2	THBS3
chr1	212639983	212641410	1428	7	-1.05435	-1.02348	-0.908318	-0.0772112	-0.0771113	-0.0598367	cg11805976;cg19595242;cg09224434;cg08683278;cg09355428;cg04173760;cg03226569	TRUE	2
chr1	154301037	154302369	1333	6	-1.24032	-1.52186	-1.70663	-0.199061	-0.208745	-0.204224	cg00939558;cg18757242;cg10246448;cg20934881;cg11195337;cg24671951	TRUE	2	ATP8B2
chr1	161087322	161089339	2018	20	0.137699	0.307699	0.241396	-0.00882853	0.000133207	-0.0044577	cg15863252;cg18426131;cg01655594;cg09994595;cg05648920;cg22336747;cg26957370;cg17788480;cg05650171;cg04991214;cg13298382;cg17827632;cg10053203;cg13492288;cg02590245;cg18165248;cg01950364;cg04865672;cg00816397;cg06182359	TRUE	4	NIT1;PFDN2
chr1	155029748	155031240	1493	6	-1.27996	-1.13364	-0.732487	-0.106989	-0.0908994	-0.0616741	cg14063898;cg06803573;cg14706141;cg06156448;cg13383912;cg17949364	TRUE	1	ADAM15;LOC100505666
chr1	247267325	247270143	2819	17	-0.211185	-0.188211	-0.301468	-0.0233312	-0.027257	-0.0282313	cg09799690;cg24104569;cg07945013;cg26601289;cg26369133;cg06532924;cg02385318;cg17886715;cg04309258;cg19935901;cg15342827;cg17975299;cg19356179;cg06658544;cg00994941;cg22710865;cg02081364	TRUE	5	ZNF669
chr1	21965400	21966500	1101	5	-1.69138	-1.34037	-1.5899	-0.155614	-0.0948037	-0.132923	cg06993467;cg07499899;cg01435420;cg03727673;cg19767478	TRUE	2	RAP1GAP
chr1	21587174	21589450	2277	6	1.0913	0.999787	1.66034	0.15421	0.139765	0.23239	cg02994246;cg01753382;cg25007705;cg20554838;cg18574822;cg16461781	TRUE	3	ECE1
chr1	180945296	180946766	1471	6	-1.41779	-1.07574	-0.844635	-0.071115	-0.0573862	-0.0448462	cg06128826;cg15201153;cg16253064;cg11159252;cg11258489;cg23065882	TRUE	3	STX6
chr1	50571451	50571943	493	8	-1.08071	-1.25312	-0.91607	-0.0898067	-0.100842	-0.0601302	cg11404544;cg15322801;cg18691626;cg09656981;cg05226390;cg23161250;cg18686797;cg26888153	TRUE	2	ELAVL4
chr1	149982400	149984096	1697	13	0.313065	0.195873	0.201475	0.00274655	-0.00733417	-0.00278922	cg09185809;cg17406028;cg17168242;cg16555184;cg27389262;cg00941229;cg09065135;cg17865371;cg05951828;cg14792350;cg13560904;cg08233250;cg02878954	TRUE	3	OTUD7B
chr1	33786849	33787381	533	7	-0.947168	-1.05047	-0.776855	-0.0823301	-0.0921161	-0.0681024	cg27629276;cg01951142;cg22586448;cg15115816;cg10516967;cg16253149;cg20648539	TRUE	1	A3GALT2
chr1	218517778	218520090	2313	17	-0.162322	-0.710159	-1.2607	-0.0225463	-0.0791119	-0.14275	cg12334705;cg16361301;cg09167119;cg25851842;cg24763568;cg23889054;cg08746138;cg16899280;cg14598116;cg06369583;cg21387604;cg05193512;cg02361229;cg16658719;cg11976166;cg06674304;cg22349718	TRUE	1	TGFB2;TGFB2-AS1
chr1	21670736	21672759	2024	11	0.812736	0.741518	0.715171	0.0219241	0.0270557	0.0262711	cg05364829;cg25824198;cg23092576;cg00960509;cg10761088;cg21820517;cg15462862;cg16829306;cg00982271;cg23288818;cg00228796	TRUE	3	ECE1
chr1	6644363	6646156	1794	10	-0.91089	-0.863577	-0.674309	-0.0912741	-0.0905821	-0.0734118	cg21759874;cg26819549;cg03496350;cg20267283;cg23642826;cg02821988;cg25222408;cg07204969;cg05031702;cg03317152	TRUE	2	ZBTB48
chr1	147082864	147083949	1086	7	-1.07045	-1.09821	-1.04026	-0.0769802	-0.0867997	-0.0848603	cg17395207;cg24645896;cg03795785;cg03441279;cg17563305;cg18429921;cg14520805	TRUE	2	BCL9
chr1	1142892	1145848	2957	11	-1.49143	-1.03726	-0.549786	-0.0842735	-0.0661699	-0.0400775	cg02296931;cg15993652;cg15924570;cg19092396;cg20996124;cg16266669;cg10583942;cg12701018;cg07119157;cg25144135;cg25625296	TRUE	5	TNFRSF18
chr1	31314608	31316789	2182	5	-1.86564	-1.40178	-1.31593	-0.140882	-0.117252	-0.0877889	cg09874992;cg01753741;cg25616701;cg21117097;cg07978029	TRUE	1
chr1	1003126	1005398	2273	12	-0.51369	-0.719257	-0.393186	-0.0645418	-0.0798216	-0.0543568	cg24047311;cg24475622;cg08709360;cg10955566;cg16095440;cg24517686;cg01244934;cg07147720;cg08750554;cg15899727;cg26702212;cg18432292	TRUE	2
chr1	156051324	156052948	1625	15	0.822128	0.705524	0.692317	0.0202436	0.0239645	0.020144	cg02641442;cg26297866;cg00472324;cg22505746;cg00660163;cg17499241;cg17408166;cg11400774;cg19398794;cg10491652;cg26500063;cg20289609;cg02951552;cg22053929;cg10515753	TRUE	3	MEX3A;LMNA
chr1	95006322	95008117	1796	17	0.129665	-0.0194493	-0.0800587	-0.0326485	-0.0387914	-0.0347816	cg00545681;cg00305374;cg02847140;cg22015527;cg10111054;cg07586725;cg04972775;cg06881898;cg04864149;cg17511195;cg01185754;cg09549015;cg07387634;cg20823940;cg23281215;cg03460527;cg25893275	TRUE	4	F3
chr1	40723161	40724172	1012	19	0.562984	0.692752	0.483554	0.0108589	0.0158539	0.0116627	cg16418374;cg23710710;cg13673659;cg03982820;cg26266862;cg16407604;cg13683282;cg09795680;cg16044925;cg25275331;cg12155376;cg13502356;cg18179124;cg03057621;cg24615751;cg19657082;cg18430273;cg08645375;cg05565282	TRUE	1	ZMPSTE24
chr1	110672769	110673319	551	6	-1.5175	-1.61234	-2.85049	-0.204845	-0.218889	-0.36928	cg01016662;cg25207248;cg09819083;cg27432826;cg02103924;cg04043150	TRUE	1
chr1	19273747	19277202	3456	9	-0.146752	0.0920275	0.791893	-0.024759	0.00958209	0.101139	cg26924440;cg10679106;cg27370890;cg26550235;cg01019973;cg22867719;cg03990003;cg12433790;cg23463897	TRUE	5	IFFO2
chr1	214553899	214553902	4	2	-4.56824	-4.50888	-4.54322	-0.514134	-0.518315	-0.514136	cg06826449;cg15019853	TRUE	1	PTPN14
chr1	49224754	49224970	217	7	-0.877043	-0.929577	-0.713916	-0.0372064	-0.0423337	-0.0301511	cg22234394;cg10501310;cg03741773;cg19383871;cg09554876;cg09850418;cg05060234	FALSE	0	BEND5;AGBL4
chr1	2928403	2931206	2804	11	-0.908032	-0.917364	-1.22023	-0.0558147	-0.0554894	-0.0941822	cg20141398;cg00829990;cg15469578;cg14653390;cg23226249;cg17941579;cg07205724;cg17510438;cg03296283;cg17637772;cg22377505	TRUE	3
chr1	27151310	27155559	4250	10	-0.446012	-0.402523	-0.457319	-0.0540171	-0.0388239	-0.0520923	cg13184886;cg08939008;cg01298304;cg06511276;cg04427651;cg04354805;cg08535184;cg06216065;cg10085977;cg02657830	TRUE	6	ZDHHC18
chr1	54355272	54357793	2522	17	-0.0140973	-0.0437141	-0.281429	-0.0174973	-0.016854	-0.0251435	cg06269281;cg12579676;cg24160082;cg25873615;cg23224303;cg12825287;cg13262752;cg03341469;cg09266113;cg14176676;cg00603722;cg01401694;cg03752759;cg23061257;cg05644570;cg19316309;cg01264363	TRUE	5	YIPF1
chr1	205179972	205181581	1610	15	0.23194	0.298821	-0.0335547	-0.0103998	-0.00384394	-0.0213394	cg06376129;cg12730826;cg13197680;cg14888299;cg00007898;cg06756667;cg05789608;cg12183191;cg24713653;cg23362667;cg24159697;cg20414749;cg00857998;cg17889831;cg09642839	TRUE	4	DSTYK
chr1	204159016	204161728	2713	9	-0.803374	-1.3992	-1.37747	-0.105281	-0.135833	-0.13876	cg26665891;cg12731349;cg02254812;cg22411670;cg15438781;cg23788856;cg25034720;cg04791601;cg08530008	TRUE	5	KISS1
chr1	205325788	205326851	1064	11	-1.38808	-2.26352	-1.53378	-0.164818	-0.268606	-0.166568	cg13459217;cg08159989;cg22889645;cg07429623;cg21996351;cg12238858;cg09662818;cg07435386;cg09502111;cg16524005;cg24206614	TRUE	2	KLHDC8A
chr1	36184400	36185939	1540	12	-0.800143	-1.20666	-1.36397	-0.0850879	-0.124815	-0.135421	cg08895440;cg22369954;cg16144447;cg05312965;cg17369438;cg08812708;cg00171947;cg26235710;cg17439671;cg07093915;cg15644413;cg20638828	TRUE	1	C1orf216
chr1	27647606	27649377	1772	14	0.253799	0.303435	0.22541	-0.020184	-0.0106143	-0.00545103	cg07376753;cg13392150;cg17215215;cg19160754;cg27265272;cg03347170;cg06839953;cg18021259;cg23652939;cg14162906;cg16670482;cg06229560;cg09766323;cg12399453	TRUE	2	TMEM222
chr1	9298441	9299979	1539	7	0.049867	0.127895	-0.539262	0.0432097	0.0635393	-0.0354301	cg25017777;cg26754508;cg05398131;cg11521888;cg14418802;cg26475472;cg17492404	TRUE	3	H6PD
chr1	107682504	107684751	2248	26	0.360274	0.46793	0.433977	-0.00202875	0.0119035	0.0120803	cg02636497;cg15128200;cg09822538;cg00758069;cg15905315;cg11396157;cg06656344;cg01559617;cg09508770;cg07155336;cg08768146;cg23533100;cg20170831;cg12272797;cg07005523;cg15697822;cg07470367;cg07340707;cg18200760;cg02579581;cg06368118;cg02361557;cg08508386;cg26145228;cg16136098;cg15288802	TRUE	4	NTNG1
chr1	154191266	154194049	2784	22	0.353759	0.293294	0.418481	0.0140073	0.017394	0.0361519	cg10152094;cg15714329;cg03587150;cg20598768;cg21134603;cg24578075;cg08623154;cg09373211;cg17735181;cg16491909;cg13576006;cg18262993;cg13924287;cg01581262;cg24647794;cg05239163;cg24472585;cg26808167;cg23273809;cg15741931;cg12402495;cg14415083	TRUE	6	C1orf43;UBAP2L
chr1	109584182	109585487	1306	17	0.55652	0.320197	0.251175	0.010736	0.00326508	0.00406802	cg26662007;cg14128582;cg14654822;cg15701440;cg00350652;cg03530210;cg24853765;cg12726300;cg15991288;cg20180059;cg26959510;cg12610595;cg06817207;cg13908395;cg19695867;cg10595344;cg00580689	TRUE	3	WDR47
chr1	172500134	172502778	2645	17	0.316511	0.338245	0.265313	-0.0194211	0.0011053	-0.0112709	cg18280007;cg13690962;cg00978910;cg04562976;cg04465974;cg09247534;cg17809276;cg16237279;cg02397903;cg20525378;cg23947647;cg20853148;cg16301215;cg14635645;cg14942322;cg21109075;cg11841062	TRUE	4	C1orf9;SUCO
chr1	116310712	116312839	2128	11	-0.83991	-0.930992	-0.953549	-0.08437	-0.0890662	-0.0797471	cg13414221;cg21648376;cg23892856;cg21220387;cg18942631;cg05661786;cg14423702;cg05037360;cg15064681;cg05190718;cg10290455	TRUE	3	CASQ2
chr1	218457681	218458869	1189	13	0.0975543	0.0434362	-0.349552	-0.0102933	-0.0267828	-0.0529171	cg08160643;cg12102320;cg16699676;cg02298059;cg13195486;cg10884975;cg08866534;cg04786791;cg19270308;cg07394404;cg24313770;cg17417191;cg19280390	TRUE	1	RRP15
chr1	201923663	201925070	1408	13	0.649645	0.654208	0.516162	0.00882599	0.0155129	0.0121962	cg26665055;cg09120138;cg13078232;cg01896605;cg15622697;cg17589325;cg21783442;cg24396741;cg04842953;cg15262928;cg26755539;cg22559942;cg10469233	TRUE	3	TIMM17A
chr1	12039712	12040877	1166	13	0.54991	0.64313	0.497267	0.00596807	0.0165735	0.00784706	cg08543703;cg22377027;cg12222095;cg19343996;cg16040838;cg19502972;cg09820729;cg03593358;cg07416818;cg09306577;cg05523254;cg04058122;cg26784491	TRUE	2	MFN2
chr1	9666173	9668402	2230	7	-1.00638	-1.2105	-0.749787	-0.0614306	-0.0699337	-0.0393957	cg24553536;cg03890628;cg20318619;cg22334684;cg02769743;cg11480704;cg26070379	TRUE	1	TMEM201
chr1	26797145	26799731	2587	18	0.313268	0.0301842	-0.12512	-0.0154732	-0.0305275	-0.0441992	cg14989462;cg14424435;cg10570838;cg06758143;cg10292832;cg10577937;cg13064914;cg05304531;cg27425314;cg18956250;cg14728276;cg03564573;cg26108329;cg17154022;cg03732263;cg20345978;cg21634623;cg21644096	TRUE	3	HMGN2;DHDDS
chr1	1156876	1159412	2537	12	-0.775463	-0.720185	-0.612645	-0.0394842	-0.0418576	-0.0350437	cg00656410;cg00062072;cg23082845;cg25578497;cg09819798;cg05818515;cg04559485;cg27477059;cg10206039;cg03467014;cg25282454;cg21837391	TRUE	2	SDF4
chr1	3314443	3315497	1055	5	-2.76567	-1.89012	-2.49802	-0.211692	-0.133929	-0.239806	cg00401797;cg17286074;cg10519004;cg16120249;cg07112867	TRUE	2	PRDM16
chr1	209404846	209406725	1880	11	-0.872095	-0.46697	-0.856847	-0.0853909	-0.0285295	-0.0718092	cg11379081;cg22529511;cg08920249;cg00563824;cg04102734;cg02631684;cg09145778;cg03298073;cg07224169;cg07223534;cg15817705	TRUE	1
chr1	933306	936610	3305	16	0.463253	0.238747	-0.0239089	-0.00315139	-0.0104831	-0.0171781	cg17907238;cg15713103;cg15825501;cg08122545;cg25066040;cg15578015;cg26339484;cg23205003;cg02397514;cg00447632;cg27060622;cg15882305;cg05095110;cg01729262;cg23552821;cg27430493	TRUE	5	HES4
chr1	153660308	153663083	2776	10	-0.838361	-0.29884	-0.16627	-0.0536745	0.000417128	0.0252431	cg06632821;cg19760243;cg19518186;cg18521394;cg21860360;cg06600229;cg09027266;cg16028666;cg21289076;cg07106989	TRUE	4	NPR1
chr1	31845904	31846873	970	12	0.589751	0.775827	0.845042	0.0122881	0.0248313	0.0279042	cg01414687;cg18368411;cg07345934;cg05226707;cg20318096;cg19316148;cg08877374;cg15833534;cg24539573;cg14407437;cg03484533;cg07110043	TRUE	1	FABP3
chr1	245703471	245704710	1240	6	-1.34349	-1.65713	-1.40732	-0.123547	-0.141088	-0.124639	cg18675840;cg25471644;cg18840205;cg04014586;cg16581747;cg00690685	TRUE	1	KIF26B
chr1	9907072	9908304	1233	6	-1.2111	-1.36745	-1.12853	-0.116267	-0.125642	-0.11671	cg15416870;cg01994208;cg06216080;cg24685471;cg06431967;cg03197800	TRUE	2
chr1	226314883	226315857	975	4	-1.42132	-1.98437	-1.90709	-0.164549	-0.244614	-0.238987	cg21690505;cg17813331;cg18116155;cg14162417	TRUE	2
chr1	54738081	54739682	1602	4	-0.696353	-1.58516	-0.665048	-0.0350001	-0.14138	-0.0631134	cg09787089;cg12151411;cg05968400;cg08573199	TRUE	3	SSBP3
chr1	3574507	3575917	1411	7	-1.90956	-2.06452	-1.60151	-0.231621	-0.261337	-0.203906	cg20768358;cg17919477;cg13943358;cg21827809;cg06830875;cg04137576;cg05936300	TRUE	1	TP73
chr1	41350014	41350406	393	4	-2.35746	-2.7907	-2.41864	-0.207975	-0.283215	-0.231085	cg13472192;cg08870646;cg11152463;cg01376402	TRUE	1
chr1	107598744	107600762	2019	15	-0.00808609	-0.128772	-0.378523	-0.0393377	-0.0455652	-0.0601947	cg11070056;cg24351819;cg09367891;cg02934600;cg02990361;cg02993280;cg07133347;cg00944433;cg25136326;cg15468180;cg14671364;cg06988648;cg03874509;cg10619156;cg14828511	TRUE	3	PRMT6
chr1	36042433	36043633	1201	9	-0.818273	-2.84141	-2.57953	-0.0854042	-0.278953	-0.248121	cg19163067;cg24685006;cg18131141;cg07167423;cg22436429;cg12038696;cg24570841;cg08424184;cg07196426	TRUE	3	TFAP2E
chr1	21977904	21978922	1019	6	-0.743759	-1.18309	-0.980192	-0.0531277	-0.0843287	-0.0726169	cg18150885;cg14515812;cg04142080;cg13723490;cg08892236;cg01723876	TRUE	1	RAP1GAP
chr1	38477009	38479228	2220	18	0.0554959	0.262382	0.119935	-0.0148863	0.000179764	-0.00822887	cg21319745;cg00716675;cg08909930;cg25616684;cg13064049;cg11425754;cg17428744;cg21009824;cg25386745;cg15504459;cg03103611;cg03773352;cg16227703;cg06452576;cg08397474;cg25667659;cg06175512;cg10888390	TRUE	4	UTP11L
chr1	45987130	45989670	2541	18	-0.0741799	-0.232319	-0.329898	-0.0319774	-0.0399836	-0.0520786	cg20511194;cg19937480;cg21319693;cg14219630;cg18874953;cg18894049;cg22820568;cg02631906;cg01680661;cg21462146;cg03231785;cg20112865;cg02881230;cg17149431;cg15627031;cg11833889;cg03501596;cg21268223	TRUE	5	PRDX1
chr1	41444578	41447780	3203	28	0.28771	0.0954336	-0.255484	-0.00737949	-0.0165314	-0.050047	cg18623336;cg19092368;cg24669728;cg26272893;cg21808126;cg09484076;cg26433208;cg15958277;cg12243843;cg14852486;cg00345123;cg16941259;cg15043057;cg09801607;cg06589222;cg13364701;cg23682160;cg07208541;cg10122267;cg01002622;cg00854933;cg00328724;cg17045772;cg08114812;cg22224597;cg02668729;cg13808663;cg24141382	TRUE	5	CTPS1;CTPS
chr1	44031177	44032202	1026	6	-2.47625	-2.26948	-2.42443	-0.240727	-0.179455	-0.236401	cg10881128;cg13235366;cg22875872;cg23671221;cg15268136;cg07586435	TRUE	2	PTPRF
chr1	226373844	226375224	1381	17	0.325035	0.343205	0.297794	-0.00886339	0.00124384	-0.00319098	cg14283922;cg19899237;cg22640114;cg24386571;cg25746764;cg06314646;cg00396407;cg12446722;cg25894045;cg14428916;cg21144374;cg04210991;cg19029205;cg14971781;cg15863254;cg20786939;cg02583796	TRUE	2	ACBD3
chr1	46016123	46016862	740	15	0.293845	0.262845	0.250849	-0.0241081	-0.0159401	-0.0124389	cg24588096;cg03939875;cg22350160;cg02899939;cg01020792;cg24332710;cg12656628;cg23317297;cg00900054;cg01469726;cg18319689;cg13179880;cg14395890;cg06807126;cg11323731	TRUE	1	AKR1A1
chr1	226014225	226016491	2267	7	-1.02742	-1.07724	-0.71009	-0.0751174	-0.0738378	-0.0514704	cg06389521;cg21813439;cg05651106;cg21982879;cg27550915;cg13622587;cg17211296	TRUE	3	EPHX1
chr1	10238139	10240771	2633	6	-2.17604	-2.84993	-0.98517	-0.249542	-0.319143	-0.08382	cg27508545;cg13484909;cg05165782;cg02390515;cg06758477;cg23661000	TRUE	2	UBE4B
chr1	224370155	224371627	1473	15	0.411404	0.441873	0.446014	0.0130102	0.0163324	0.0161327	cg27107531;cg09124081;cg17864958;cg09654068;cg02874296;cg27400055;cg12279138;cg03037331;cg05226019;cg15332162;cg23213217;cg03732936;cg02936919;cg23982151;cg04206296	TRUE	2	DEGS1
chr1	35657571	35659480	1910	18	0.606357	0.469293	0.386521	0.0125714	0.00685621	0.00286136	cg20704215;cg09119797;cg03728813;cg20800296;cg01425479;cg24344221;cg02669807;cg14781541;cg00171203;cg05793409;cg11730961;cg01938422;cg15486282;cg12615100;cg21248774;cg15582311;cg23731054;cg03167369	TRUE	3	SFPQ
chr1	14923736	14925856	2121	12	-0.120089	-0.081524	-0.0737938	-0.0344105	-0.0423638	-0.0319524	cg03874089;cg07540520;cg10228777;cg25104105;cg05006349;cg03442858;cg00185566;cg03391684;cg15007156;cg11964773;cg17897187;cg12873454	TRUE	1	KAZN;KIAA1026
chr1	47016114	47017388	1275	7	-1.11081	-0.907582	-0.975076	-0.129456	-0.111313	-0.104938	cg07673710;cg23322161;cg10281566;cg04831174;cg19987219;cg23151508;cg12812068	TRUE	2	KNCN;MKNK1-AS1
chr1	223944446	223945297	852	6	-1.07411	-0.956615	-0.736439	-0.0604582	-0.0517687	-0.0410679	cg26051775;cg11708998;cg17320669;cg11788260;cg24464478;cg11401848	TRUE	2	CAPN2
chr1	2273591	2274735	1145	5	-1.8186	-1.63791	-1.30648	-0.155204	-0.131473	-0.113435	cg15839450;cg10521034;cg17866257;cg05787839;cg03447557	TRUE	1	MORN1
chr1	44411569	44413047	1479	18	0.514773	0.392441	0.35172	-0.00138339	0.00171662	0.00376978	cg16985259;cg17771854;cg24058025;cg15988263;cg25845431;cg11395919;cg12148950;cg19374457;cg15994385;cg04431566;cg02835421;cg13541247;cg25047378;cg07591283;cg07070893;cg11224575;cg09032863;cg04123373	TRUE	2	IPO13
chr1	16081988	16085371	3384	17	0.0201976	-0.0308864	-0.215896	-0.0204312	-0.0198529	-0.0320491	cg25494767;cg15816719;cg11780735;cg17276021;cg14531560;cg04897742;cg13484546;cg03305795;cg16004427;cg17150168;cg04315300;cg07846167;cg14451275;cg11498041;cg16519300;cg22010340;cg02375669	TRUE	8	FBLIM1
chr1	51655690	51655986	297	3	-2.7237	-2.30666	-2.40147	-0.286715	-0.242152	-0.257919	cg00586225;cg26163381;cg11147940	TRUE	1
chr1	155959036	155960914	1879	6	-0.533815	-0.742622	-0.853898	-0.0395369	-0.0616114	-0.0743287	cg01007353;cg19488520;cg05308819;cg23018612;cg14296354;cg24964298	TRUE	3
chr1	245847603	245849662	2060	9	-0.921182	-0.824659	-0.657854	-0.0370585	-0.0457335	-0.0363627	cg26434800;cg19732653;cg24641254;cg24673955;cg05957703;cg21382878;cg22497563;cg10613684;cg00643651	TRUE	2	KIF26B
chr1	66457416	66458803	1388	7	-1.28782	-1.96388	-1.35748	-0.124595	-0.194204	-0.118708	cg08462879;cg24667728;cg11741987;cg16399300;cg17563620;cg26912671;cg03435439	TRUE	1	PDE4B
chr1	246843900	246845405	1506	7	-1.2124	-0.834783	-0.400443	-0.0769681	-0.0463906	0.00739493	cg20957730;cg24061761;cg07521076;cg04101217;cg24723465;cg03776151;cg08127784	TRUE	2
chr1	26605913	26606912	1000	11	0.469137	0.346062	0.237789	-0.0196835	-0.0188377	-0.0180681	cg16015205;cg23214166;cg00268409;cg22945302;cg18351063;cg11371681;cg01294686;cg01414934;cg24859158;cg14788334;cg03100146	TRUE	3	SH3BGRL3
chr1	236958020	236959224	1205	20	0.64051	0.488302	-0.051705	0.00569273	0.00575367	-0.0267289	cg17418304;cg08633923;cg09136021;cg24499975;cg06193633;cg02901985;cg17279524;cg19622360;cg07246109;cg02106828;cg03995744;cg21218544;cg15518992;cg13088206;cg07093046;cg08751988;cg25552893;cg14520600;cg13567025;cg13968398	TRUE	1	MTR
chr1	183622007	183623675	1669	7	-0.879888	-0.810942	-0.426415	-0.0488123	-0.0450716	-0.00784554	cg00843270;cg11505048;cg20579480;cg26494369;cg19264170;cg23961843;cg23355472	TRUE	2	APOBEC4;RGL1
chr1	93426922	93428118	1197	11	0.468541	0.313997	0.237359	-0.0121629	-0.00789409	-0.00714663	cg24481891;cg21077089;cg17283838;cg13392052;cg26262605;cg04767359;cg11217249;cg23928529;cg15495124;cg18340013;cg25179170	TRUE	3	FAM69A
chr1	48462306	48463679	1374	12	0.582106	0.520594	0.426169	0.003721	0.00157555	-0.000712568	cg15077994;cg17001101;cg27271231;cg14975138;cg24065381;cg10762109;cg26930643;cg08424167;cg22814737;cg06701732;cg16321568;cg20373037	TRUE	2	TRABD2B
chr1	245528414	245528970	557	3	-2.72644	-2.26766	-1.9139	-0.251809	-0.207994	-0.186557	cg22341646;cg19245963;cg08546178	TRUE	1	KIF26B
chr1	94374268	94375598	1331	16	0.564635	0.46098	0.299578	0.00726364	0.00256454	-0.00286962	cg11662891;cg19354851;cg16284823;cg05365220;cg17123010;cg14860494;cg24504423;cg18867283;cg10914544;cg04456036;cg11299261;cg02468108;cg16503876;cg02904701;cg22663080;cg15950516	TRUE	1	GCLM
chr1	21503313	21504121	809	12	0.360218	0.444184	0.587041	-0.000407239	0.00462771	0.00783887	cg12839623;cg07384903;cg02953624;cg21384718;cg08463298;cg00583332;cg14170663;cg19270764;cg09135206;cg23992472;cg05037270;cg10693773	TRUE	2	EIF4G3
chr1	67389521	67391144	1624	18	0.372164	0.52379	0.363338	0.00911554	0.0256836	0.0177368	cg26698115;cg21070498;cg27590792;cg27519411;cg06568431;cg07195508;cg17825156;cg15393441;cg06885641;cg19150666;cg00044354;cg09585255;cg23744433;cg02281959;cg04667303;cg19315942;cg17585486;cg05555975	TRUE	3	WDR78;MIER1
chr1	34175120	34175736	617	6	-2.75986	-2.81225	-1.59822	-0.274624	-0.31978	-0.144868	cg08247053;cg17716457;cg19446817;cg11401957;cg27331316;cg07975793	TRUE	2	CSMD2
chr1	8155332	8156666	1335	5	-1.1671	-0.89818	-0.810949	-0.0811804	-0.0319089	-0.0215132	cg14961795;cg02898855;cg20152585;cg12117193;cg14485078	TRUE	4
chr1	99468973	99471370	2398	18	-0.109532	-0.11534	-0.368649	-0.0389408	-0.0433948	-0.062272	cg14991984;cg19365673;cg03120289;cg05657427;cg24373253;cg14241810;cg26034531;cg10159215;cg15340645;cg24270716;cg03593336;cg21782593;cg26266842;cg20857364;cg26527487;cg20318156;cg12986379;cg18623672	TRUE	2	LPPR5;LOC100129620
chr1	110090242	110091625	1384	17	0.287537	0.53056	0.401678	-0.0123616	0.00687935	0.00152667	cg15694127;cg16582156;cg07502066;cg07104388;cg17080709;cg00507414;cg20166438;cg06268701;cg07838205;cg00170483;cg13878641;cg26282150;cg24867458;cg06772874;cg18220030;cg19572362;cg24719827	TRUE	4	GNAI3
chr1	76539604	76541831	2228	14	0.286447	0.0930567	0.0849107	-0.0100105	-0.0200469	-0.0220765	cg20707222;cg00534240;cg21526205;cg27538686;cg04197986;cg06211837;cg15090083;cg18810184;cg26363196;cg11963676;cg15299005;cg22782710;cg10511850;cg27158141	TRUE	2	ST6GALNAC3
chr1	167093800	167095747	1948	8	-0.875361	-1.26886	-0.85136	-0.0437124	-0.0825245	-0.052236	cg10951736;cg16660899;cg20328570;cg00477203;cg00648381;cg04578566;cg06714088;cg07216149	TRUE	1	DUSP27
chr1	26608782	26609148	367	3	-2.4105	-2.48795	-2.75627	-0.286893	-0.299074	-0.346965	cg21412456;cg15628303;cg24453349	TRUE	2	UBXN11
chr1	7778234	7778321	88	2	-4.68718	-4.37944	-5.19466	-0.443003	-0.432037	-0.518315	cg17081408;cg08941669	FALSE	0	CAMTA1
chr1	3527126	3528682	1557	13	0.83998	0.600434	0.517829	0.015315	0.0114192	0.0132761	cg09601544;cg08719577;cg21830313;cg14929635;cg10013316;cg16033941;cg15154191;cg10663666;cg23667551;cg18786125;cg01488300;cg00418943;cg22783358	TRUE	3	MEGF6
chr1	11760546	11761766	1221	8	-0.739279	-1.37394	-1.11168	-0.067468	-0.130631	-0.103396	cg21109485;cg16020346;cg02567879;cg26669624;cg20946054;cg02962002;cg05782377;cg27396830	TRUE	3	C1orf187;DRAXIN
chr1	201643315	201643892	578	5	-1.45547	-1.50757	-1.11575	-0.129828	-0.140616	-0.0878379	cg02914673;cg04316885;cg11670321;cg18298127;cg08126198	TRUE	1	NAV1
chr1	34090664	34093099	2436	12	-0.676105	-0.467172	-0.129887	-0.048736	-0.0324396	-0.00896824	cg18187148;cg06409588;cg00312762;cg24005949;cg24728456;cg26416745;cg00087420;cg06901094;cg10329117;cg14615152;cg12259070;cg08021865	TRUE	2	CSMD2
chr1	3206636	3207588	953	6	-2.95666	-2.89135	-0.959378	-0.225538	-0.257032	-0.0558761	cg21682432;cg11250802;cg01593475;cg25839663;cg15823330;cg02300576	TRUE	3	PRDM16
chr1	155920254	155920832	579	6	-1.20698	-0.922268	-0.89624	-0.0385489	-0.0297258	-0.0276606	cg14524775;cg00090103;cg18216292;cg05126036;cg05052384;cg21596742	FALSE	0	ARHGEF2
chr1	204010468	204011461	994	5	-1.40687	-1.43338	-1.28999	-0.112763	-0.140019	-0.118221	cg19366877;cg13956506;cg01980854;cg16290101;cg13913306	TRUE	2	C1orf157;LINC00303
chr1	41327272	41328487	1216	12	0.253961	0.0786796	-0.082336	-0.0329637	-0.0372141	-0.0605763	cg02368874;cg15123881;cg06949234;cg18917399;cg23962560;cg18237618;cg10705800;cg01393991;cg18812909;cg08719289;cg22748573;cg11240320	TRUE	3	CITED4
chr1	38411997	38414057	2061	13	-0.283086	0.145336	0.348871	-0.0317548	0.00598479	0.0344397	cg17340922;cg17949727;cg05749969;cg01300277;cg02309273;cg27212386;cg23310078;cg01890741;cg01917259;cg21089270;cg23262274;cg10784030;cg17489086	TRUE	3	INPP5B
chr1	17764695	17767282	2588	21	0.578214	0.294014	0.232326	-0.000167561	-0.0132785	-0.0123756	cg13947949;cg16272484;cg04565617;cg15556553;cg03227570;cg02506043;cg11850961;cg11737843;cg21243909;cg20465008;cg01671285;cg10582712;cg23913963;cg01695892;cg06151567;cg01346589;cg25607239;cg00992659;cg16032384;cg12447589;cg22031887	TRUE	5	RCC2
chr1	235489969	235492111	2143	23	0.565565	0.586536	0.459344	0.0134119	0.0183819	0.0161713	cg09509035;cg14522884;cg06891548;cg23687319;cg23060193;cg07808835;cg10107779;cg18313583;cg11732257;cg14027376;cg14037484;cg08330825;cg25994883;cg12009109;cg06061693;cg02016150;cg22596515;cg24402323;cg06212607;cg00663739;cg26020585;cg21558014;cg05652840	TRUE	2	GGPS1;ARID4B
chr1	52258575	52259672	1098	5	-1.68872	-1.39992	-1.18151	-0.116377	-0.105469	-0.0775629	cg04246236;cg18496287;cg25204411;cg05585259;cg11081691	TRUE	1	NRD1
chr1	110438516	110438827	312	3	3.71146	3.18052	3.64751	0.343999	0.319299	0.443898	cg04905791;cg03429223;cg05132925	TRUE	1
chr1	87799914	87802227	2314	8	-1.03429	-0.962944	-0.939777	-0.145595	-0.132642	-0.126496	cg10200477;cg20701183;cg07498693;cg09871637;cg15648207;cg09595108;cg10574861;cg08001107	TRUE	3	LMO4
chr1	230244525	230246960	2436	6	-0.0672077	0.0827385	0.11465	0.0279461	0.0371759	0.0498517	cg27444913;cg08888490;cg01080986;cg05104052;cg10502617;cg04709827	TRUE	4	GALNT2
chr1	1623803	1625702	1900	7	-0.435498	-0.530488	-0.419288	-0.0597093	-0.0639889	-0.0487468	cg23231093;cg25414858;cg12100965;cg26114076;cg19018051;cg13440958;cg05972376	TRUE	3	LOC728661;CDK11B;SLC35E2B
chr1	153935706	153936909	1204	17	0.704742	0.478544	0.490651	0.0122611	0.00880417	0.00850997	cg08446735;cg25824899;cg11073833;cg14805136;cg11411904;cg27157872;cg08623548;cg10687301;cg02223139;cg11095157;cg10239863;cg14747580;cg15601229;cg16414271;cg10624480;cg17018629;cg10688896	TRUE	2	MIR6737;SLC39A1
chr1	17445310	17446768	1459	14	-0.333236	-0.219316	-0.409259	-0.0587154	-0.0672037	-0.0750331	cg09313801;cg19282714;cg18228326;cg17183414;cg00569276;cg07014827;cg03601920;cg18879300;cg15185794;cg25960632;cg10233913;cg16462011;cg01603374;cg09431198	TRUE	4	PADI2
chr1	160616604	160617974	1371	8	-0.794529	-0.973541	-0.573877	-0.0470617	-0.0595293	-0.0361991	cg18881723;cg03950000;cg18886071;cg05694771;cg01710351;cg20535085;cg21920303;cg00149213	TRUE	1	SLAMF1
chr1	24304737	24307535	2799	20	0.169267	0.255341	-0.00322532	-0.0239259	-0.00727889	-0.0281032	cg26352811;cg26250664;cg08262582;cg18921123;cg06893225;cg06784429;cg15604008;cg04021497;cg26856289;cg16924704;cg00404049;cg11541124;cg26991199;cg22499893;cg01840215;cg19388312;cg09604062;cg25042845;cg20391873;cg03696369	TRUE	5	SFRS13A;SRSF10
chr1	1161382	1163894	2513	10	-1.04429	-0.708905	-0.637303	-0.0440652	-0.029099	-0.0293955	cg27310827;cg02974491;cg20300707;cg23963070;cg11257497;cg18367529;cg05638471;cg13470499;cg09812885;cg14965611	TRUE	3	SDF4
chr1	208256894	208257939	1046	3	-2.56353	-3.13385	-2.2685	-0.284354	-0.316972	-0.226956	cg06829791;cg00953314;cg22265636	TRUE	2	PLXNA2
chr1	38599626	38600119	494	3	-2.14526	-1.82427	-2.54968	-0.320592	-0.2805	-0.37864	cg26164879;cg03331978;cg25879102	TRUE	1
chr1	7843515	7845070	1556	12	0.315139	0.332796	-0.173417	-0.0175039	-0.00501567	-0.0567756	cg05803631;cg11843502;cg06338235;cg01444397;cg16456870;cg17465881;cg11753033;cg11641053;cg06487986;cg12258811;cg08764927;cg25514503	TRUE	3	PER3
chr1	113615136	113616366	1231	15	0.257977	0.287262	0.320523	-0.00416665	-0.00347935	-0.00222912	cg14912723;cg24448849;cg16709384;cg23175215;cg15031996;cg21314496;cg10983720;cg09332974;cg21504385;cg22598841;cg17310611;cg05114234;cg23932873;cg04139429;cg26091510	TRUE	1	LRIG2;LOC100996251
chr1	1117473	1121086	3614	9	-0.908875	-1.00112	-0.770512	-0.0486008	-0.0528982	-0.0405242	cg16366262;cg23087108;cg06910084;cg08886036;cg06440474;cg14278226;cg14008593;cg16053440;cg00699898	TRUE	4	TTLL10
chr1	40036889	40039030	2142	8	-0.779165	-0.738371	-0.999296	-0.0319773	-0.0326919	-0.0439968	cg17043322;cg05079327;cg12388775;cg16302613;cg19714024;cg00124134;cg02616625;cg23467634	TRUE	4	PABPC4;LOC101929516
chr1	184722906	184724736	1831	16	0.524372	0.720337	0.59314	0.0195523	0.0357335	0.0393584	cg23386623;cg15503098;cg17429900;cg22488975;cg23618323;cg12639523;cg26430097;cg19921776;cg00870713;cg08523217;cg15263308;cg24140704;cg13999501;cg15067827;cg18772361;cg27645888	TRUE	3	EDEM3
chr1	6672620	6673734	1115	12	0.160393	0.258829	0.156869	-0.00168983	-0.000980871	-0.00190252	cg20803783;cg01433443;cg22040963;cg04497520;cg01606324;cg02900253;cg10949451;cg21634673;cg17246131;cg18104196;cg00664418;cg06778853	TRUE	2	PHF13
chr1	166957733	166959089	1357	17	-0.522781	-0.712875	-0.831206	-0.00591735	-0.0314641	-0.0416141	cg24586196;cg13480774;cg13249256;cg17757848;cg19241352;cg22329438;cg02170693;cg25529020;cg24453820;cg11336590;cg18894878;cg27053975;cg20725500;cg13212575;cg23968893;cg04715284;cg22558413	TRUE	1	MAEL
chr1	116270626	116271472	847	5	2.09208	2.64382	2.37839	0.307478	0.337364	0.341305	cg10311700;cg17954090;cg03989746;cg14985891;cg18954633	TRUE	1	CASQ2
chr1	226033217	226035256	2040	8	-1.17963	-0.995366	-0.681269	-0.111058	-0.101905	-0.0759244	cg20906032;cg12406822;cg23092148;cg17808237;cg25303229;cg08413857;cg22447679;cg02453929	TRUE	2	TMEM63A;EPHX1
chr1	155098435	155100511	2077	15	0.446195	0.496097	0.449302	0.00509766	0.00473121	0.00488616	cg15372870;cg26335527;cg13298932;cg04296885;cg24526499;cg26809127;cg12956369;cg05641351;cg08250444;cg26667821;cg03231024;cg05082095;cg19540825;cg10861146;cg21609826	TRUE	5	EFNA1
chr1	232939635	232941775	2141	14	-0.57161	-0.506994	-1.20158	-0.0531678	-0.0505955	-0.111767	cg16430166;cg05460318;cg00951395;cg15542798;cg14405385;cg10690390;cg11680118;cg21976426;cg17345365;cg19712123;cg02903907;cg02191044;cg06935979;cg13511708	TRUE	2	KIAA1383;MAP10
chr1	205683302	205685605	2304	5	-1.14624	-1.04614	-1.03148	-0.0766329	-0.0730488	-0.0727003	cg11726795;cg06629279;cg15147197;cg03547581;cg18285547	TRUE	3	NUCKS1
chr1	201796836	201798821	1986	14	0.232525	0.241013	0.330098	-0.00673245	-0.00561395	-0.00328264	cg02049548;cg09857259;cg02730994;cg18793088;cg17912812;cg20986421;cg17002774;cg17718515;cg17240070;cg17069416;cg03471150;cg22677858;cg01532404;cg23687186	TRUE	5	IPO9;IPO9-AS1
chr1	231295786	231298758	2973	17	0.464008	0.208815	0.181931	0.0140802	-0.00249613	0.00298373	cg27504802;cg09150076;cg19806849;cg13881199;cg15104644;cg04515533;cg17095728;cg01328548;cg21178978;cg03538430;cg17102963;cg16368763;cg09308842;cg11192416;cg21159068;cg22667972;cg10504365	TRUE	2	TRIM67
chr1	164594504	164595269	766	4	-1.86704	-2.04622	-1.56032	-0.155051	-0.178788	-0.103528	cg27123380;cg24136295;cg07486334;cg25922205	TRUE	2	PBX1
chr1	204459139	204460191	1053	8	-0.904131	-0.709939	-0.759597	-0.0488589	-0.0413916	-0.0397991	cg04885666;cg13927938;cg16280953;cg12467090;cg25869635;cg10507231;cg11254726;cg07606636	TRUE	1	PIK3C2B
chr1	48547901	48549098	1198	5	-1.96687	-1.20402	-1.86138	-0.224777	-0.142074	-0.229222	cg26153911;cg02385703;cg16899358;cg25595586;cg11377440	TRUE	2
chr1	10269828	10271724	1897	15	0.370933	0.345157	0.6739	-0.0020222	0.00308713	0.018261	cg21142984;cg08926982;cg22822919;cg06615861;cg24722365;cg19955419;cg11342332;cg15208524;cg13790717;cg19306864;cg06979961;cg25830243;cg11846543;cg12425768;cg19092837	TRUE	2	KIF1B
chr1	76188832	76190839	2008	22	0.266748	0.197654	0.175586	-0.0037604	-0.00273865	-0.0140642	cg10523679;cg27478651;cg14565881;cg04872557;cg18395777;cg08739850;cg10979612;cg27355860;cg13901901;cg16735748;cg05467918;cg05258079;cg02789892;cg05928218;cg21537122;cg20003976;cg09654086;cg14493553;cg15685604;cg00505481;cg22392558;cg22875332	TRUE	3	ACADM
chr1	181158699	181161303	2605	9	-0.682634	-0.730509	-0.78312	-0.0632039	-0.0609696	-0.0665551	cg08419479;cg25595218;cg03521737;cg02008181;cg16889666;cg06583016;cg11004272;cg17154309;cg20313291	TRUE	5
chr1	112296918	112298991	2074	19	0.580643	0.660386	0.481107	0.01549	0.0240727	0.0170311	cg17427781;cg23955903;cg23162904;cg03335557;cg17838705;cg24508409;cg27414885;cg09185179;cg04208151;cg10702191;cg09425684;cg03947513;cg27284019;cg12436626;cg17117923;cg22851415;cg03646002;cg18735356;cg26336814	TRUE	1	DDX20;C1orf183;FAM212B;LOC101928718
chr1	94146495	94147831	1337	15	0.448291	0.423255	0.174547	-0.00399665	-0.00568312	-0.0115583	cg18386310;cg00141522;cg01894644;cg12250052;cg24769907;cg21298593;cg02618471;cg14995036;cg24985662;cg06221222;cg01217128;cg18060199;cg25826266;cg02020077;cg11208235	TRUE	2	BCAR3
chr1	92764174	92765442	1269	17	0.561933	0.470445	0.313282	0.00203347	0.00699326	0.00436122	cg04017116;cg24501027;cg11799600;cg02955077;cg14186923;cg16010723;cg01045423;cg21911557;cg02180333;cg27164014;cg27429627;cg08869831;cg25372881;cg19486875;cg10566677;cg02428881;cg16946975	TRUE	2	RPAP2;GLMN
chr1	120173989	120175441	1453	8	-1.04106	-0.69869	-1.3486	-0.144118	-0.0822085	-0.1916	cg03601828;cg01823866;cg06814792;cg25216580;cg17501774;cg15166348;cg19496978;cg15513620	TRUE	4	ZNF697
chr1	24644596	24646392	1797	19	-0.631985	-0.750846	-0.84257	-0.0912403	-0.0817318	-0.081986	cg19697558;cg04552500;cg24860886;cg09662754;cg27298252;cg16155382;cg26365938;cg01595062;cg08603845;cg26091557;cg23820945;cg15050111;cg01119512;cg02984188;cg20242797;cg14167629;cg09322349;cg21289280;cg12757705	TRUE	3	GRHL3
chr1	45476456	45478573	2118	18	0.874223	0.697905	0.448659	0.04236	0.0417449	0.0250924	cg08425065;cg19753255;cg24119085;cg23888281;cg08593121;cg25481479;cg18845703;cg00352397;cg20599096;cg22920538;cg14118364;cg23766371;cg01182332;cg22233027;cg00347280;cg16613192;cg21648040;cg15801815	TRUE	5	HECTD3;UROD
chr1	249153457	249154759	1303	7	-0.673897	-0.711063	-0.750515	-0.0722811	-0.0743752	-0.0737605	cg20156999;cg00809399;cg00993400;cg16095593;cg04268311;cg10964179;cg15391271	TRUE	2	ZNF692
chr1	214490939	214492465	1527	3	-2.67197	-2.59768	-3.16575	-0.345608	-0.347657	-0.394267	cg26979818;cg06198575;cg12633525	TRUE	4	SMYD2
chr1	217250241	217251566	1326	7	-1.10498	-1.22137	-0.817825	-0.121789	-0.132177	-0.0840308	cg05858280;cg21456939;cg05901920;cg12377988;cg11351983;cg15827504;cg00210007	TRUE	2	ESRRG
chr1	109934911	109937191	2281	7	-0.241407	0.00869301	0.334992	-0.024775	0.00541681	0.04737	cg22747843;cg22346081;cg02192749;cg06387602;cg01526259;cg15309741;cg14621698	TRUE	4	SORT1
chr1	120611104	120612406	1303	7	0.796713	0.812178	0.731845	0.010801	0.0140676	0.0138157	cg10104810;cg07963760;cg21307775;cg14862075;cg01811378;cg07518362;cg10390926	TRUE	9	NOTCH2
chr1	240031322	240031644	323	3	-3.10139	-3.06841	-2.91376	-0.416406	-0.400561	-0.35783	cg27212848;cg09760634;cg16667351	TRUE	1	CHRM3
chr1	228558193	228559321	1129	6	-1.48345	-1.19321	-0.948606	-0.074726	-0.061346	-0.0566216	cg16397638;cg00566164;cg16676676;cg03040530;cg25002294;cg03224650	TRUE	2	OBSCN
chr1	36234276	36235882	1607	16	0.587925	0.457848	0.436927	0.007657	0.00412398	0.0035992	cg21474509;cg04263115;cg07807957;cg00543329;cg25109252;cg06100291;cg01515806;cg17417054;cg10246273;cg23413449;cg12579954;cg00463507;cg08856776;cg00393247;cg26190281;cg21394787	TRUE	2	CLSPN
chr1	150995449	150997210	1762	8	-1.58378	-1.47701	-1.56365	-0.172789	-0.177636	-0.173155	cg16055614;cg07459324;cg05726003;cg08189652;cg10626548;cg18819994;cg20324809;cg14861638	TRUE	3	PRUNE
chr1	51442760	51443992	1233	11	0.654234	0.935391	0.87958	0.0139488	0.0301556	0.0276671	cg07314186;cg06096824;cg27433451;cg13460944;cg19719311;cg00570896;cg26219095;cg00776601;cg06011285;cg10893043;cg08545574	TRUE	3
chr1	14219312	14222272	2961	11	-0.0180436	-0.43862	-0.387414	-0.0211801	-0.0506701	-0.0561915	cg14615440;cg03580831;cg23693169;cg18081498;cg19621427;cg22781249;cg08482465;cg13483985;cg02042384;cg17272571;cg02887997	TRUE	6
chr1	40562564	40564381	1818	13	0.3129	0.0644545	0.0909951	0.00794265	-0.0132473	-0.00404911	cg08200399;cg15392351;cg18743928;cg00374136;cg24788636;cg22302152;cg20900524;cg17130791;cg18212197;cg10827045;cg19736671;cg06045640;cg23437996	TRUE	1	PPT1
chr1	63832626	63833953	1328	14	0.507069	0.345309	0.196262	0.00975148	-0.00988441	-0.010034	cg16466335;cg14800796;cg09726328;cg23624671;cg20620784;cg25023752;cg04158046;cg14109335;cg01763236;cg25851984;cg02623413;cg27309287;cg23065174;cg09809806	TRUE	3	ALG6
chr1	153962013	153963593	1581	15	0.304363	0.289895	0.315113	0.000591957	0.00116952	0.00610097	cg05135015;cg04143106;cg27542512;cg19758758;cg24107338;cg10182430;cg10010600;cg12384551;cg00040380;cg25391673;cg25667202;cg02673484;cg12996984;cg20859470;cg08693774	TRUE	3	RPS27
chr1	162465931	162468226	2296	19	0.07127	0.0763817	-0.108012	-0.0204317	-0.0251455	-0.0489264	cg05341329;cg16121685;cg02973320;cg02386725;cg18031744;cg13485746;cg19814518;cg00859178;cg00541479;cg10796931;cg16805102;cg13234187;cg19451466;cg13871484;cg25683069;cg10967587;cg07612877;cg22657016;cg20205475	TRUE	2	UHMK1
chr1	44417568	44418783	1216	6	-1.27076	-1.65324	-1.45299	-0.156002	-0.191463	-0.173733	cg04563783;cg18053955;cg00053617;cg03108928;cg02326794;cg10327168	TRUE	2	IPO13
chr1	19245969	19246158	190	3	-2.54326	-2.36776	-2.20732	-0.236514	-0.205166	-0.211685	cg22871801;cg14014854;cg26312480	TRUE	1	IFFO2
chr1	167090618	167091161	544	7	-1.12787	-2.16017	-3.33899	-0.0880041	-0.247306	-0.392234	cg04138112;cg17104258;cg17801546;cg05969378;cg26904049;cg19622662;cg11236550	TRUE	1	DUSP27
chr1	110197856	110199310	1455	16	0.284812	0.035085	-0.438555	-0.0225395	-0.0389143	-0.0685478	cg07351262;cg03075996;cg14766675;cg15069758;cg01564068;cg21460053;cg15955341;cg22247664;cg06932256;cg18922525;cg09245789;cg27182047;cg23940568;cg11903880;cg21451998;cg22711251	TRUE	2	GSTM4
chr1	19181040	19181419	380	5	-1.28328	-0.940735	-1.17203	-0.0838947	-0.0704802	-0.0839752	cg24692872;cg07261569;cg00375983;cg11806635;cg24953922	TRUE	1	TAS1R2
chr1	56883736	56883790	55	2	-4.67046	-3.85216	-4.05208	-0.524774	-0.451789	-0.456902	cg11364889;cg20687616	TRUE	1
chr1	6339954	6341901	1948	9	-1.35232	-1.31785	-0.5894	-0.0664296	-0.0781807	-0.0271292	cg11699125;cg11690194;cg09249800;cg21220721;cg03915541;cg00506442;cg14879885;cg17162028;cg13066938	TRUE	4	ACOT7
chr1	153762201	153762564	364	7	-1.28159	-0.948389	-1.12859	-0.0994875	-0.0815481	-0.10921	cg11710659;cg09762021;cg13502252;cg18042081;cg13064789;cg12067764;cg26182859	TRUE	2
chr1	45974186	45975796	1611	5	-1.24189	-1.15204	-1.05882	-0.110396	-0.107177	-0.0917115	cg13622147;cg27460383;cg13206126;cg06530443;cg00361201	TRUE	6	MMACHC
chr1	111148105	111151163	3059	14	0.368863	0.219551	0.187474	-0.00319739	-0.00967865	-0.0128276	cg01722423;cg13938497;cg21294342;cg24676612;cg09217258;cg15346919;cg22165175;cg00207865;cg00791468;cg26297344;cg16773028;cg08770506;cg25281171;cg14208112	TRUE	7	KCNA2
chr1	26346675	26349557	2883	10	-1.87258	-0.708132	-0.229132	-0.162855	-0.0922535	-0.0313745	cg21950720;cg04629204;cg00469241;cg11252625;cg13783323;cg18212039;cg04438911;cg04030916;cg13555278;cg07821739	TRUE	4	EXTL1
chr1	154473340	154475688	2349	11	-0.693842	-1.01051	-1.23513	-0.0478465	-0.0738828	-0.0806932	cg16899920;cg05637536;cg02457680;cg02856953;cg18081940;cg19970699;cg24889998;cg14176099;cg00114710;cg07911225;cg10411850	TRUE	2	TDRD10;SHE
chr1	29796915	29798802	1888	5	-1.75244	-1.59194	-1.13849	-0.185188	-0.172424	-0.123905	cg01924518;cg08024896;cg03260918;cg08449355;cg18881017	TRUE	4
chr1	85155548	85157499	1952	18	0.638864	0.205976	0.162434	0.00201077	-0.00778603	-0.014236	cg06003090;cg24686542;cg16750717;cg06615040;cg26342398;cg07805730;cg04011353;cg05938683;cg23142964;cg20382626;cg04132851;cg15533467;cg11655486;cg10574897;cg00657871;cg23238790;cg02750587;cg14571192	TRUE	2	SSX2IP
chr1	236767266	236768729	1464	13	0.275576	0.358992	0.161344	-0.0138768	-0.0046677	-0.0160585	cg01911468;cg11384512;cg11159084;cg09861631;cg12761704;cg22526415;cg16144367;cg20464368;cg23641674;cg00907549;cg25160036;cg07319722;cg07221832	TRUE	3	HEATR1
chr1	84763338	84765130	1793	11	-0.174124	-0.400591	-0.409356	-0.0388979	-0.0725523	-0.0699442	cg24002839;cg15103960;cg10961551;cg24905334;cg16026299;cg20426713;cg09657969;cg15883239;cg02041547;cg22356957;cg11555919	TRUE	2	SAMD13
chr1	225767995	225769034	1040	5	-1.64098	-1.86629	-1.69689	-0.175541	-0.196646	-0.193332	cg06308522;cg20809153;cg15019644;cg10541139;cg02328929	TRUE	3	ENAH
chr1	1132852	1134018	1167	8	-1.11401	-1.01254	-0.800809	-0.0583119	-0.0603986	-0.0482716	cg13089299;cg04154653;cg09021712;cg00146669;cg02852923;cg14000174;cg18411941;cg22723960	TRUE	1	TTLL10
chr1	118471582	118473064	1483	19	0.782556	0.684275	0.503182	0.0251569	0.0238096	0.018323	cg00534295;cg14787290;cg15080701;cg14284404;cg14962774;cg12606857;cg05786053;cg06194479;cg01853343;cg18185393;cg27434137;cg05400613;cg19626693;cg11320143;cg15458296;cg27637895;cg14915165;cg26219747;cg15049274	TRUE	1	GDAP2;WDR3
chr1	160253463	160256163	2701	16	0.0644235	-0.0201724	0.179872	-0.00758497	-0.00964988	0.00719954	cg11836369;cg25379116;cg11076662;cg03377265;cg22449901;cg21812332;cg19680222;cg18198545;cg12701576;cg16751364;cg14048371;cg14843497;cg14964658;cg25720371;cg19462286;cg17880320	TRUE	6	PEX19
chr1	879375	879958	584	4	-2.04187	-2.34265	-1.81434	-0.204603	-0.210782	-0.166107	cg23731742;cg15742605;cg10827460;cg09756115	TRUE	1	NOC2L;SAMD11
chr1	244997166	244999141	1976	17	0.343348	0.0758112	-0.0240675	-0.0307372	-0.050948	-0.04633	cg07116314;cg15442760;cg07257234;cg11227621;cg02642404;cg24723716;cg21693788;cg05119385;cg13318537;cg00217461;cg16910115;cg13924176;cg21004105;cg05630125;cg02850371;cg21946498;cg02228207	TRUE	3	FAM36A;COX20
chr1	3687108	3689201	2094	12	-0.400857	-0.510024	-0.220833	-0.0537873	-0.0624363	-0.0482497	cg22704068;cg15057442;cg02454982;cg11125369;cg07549162;cg03937687;cg10634712;cg07624915;cg12542099;cg09063944;cg06872770;cg02214783	TRUE	5	LOC388588;SMIM1;CCDC27
chr1	24741549	24742672	1124	13	-0.0835638	-0.201696	-0.324362	-0.0358012	-0.0392061	-0.0448514	cg15561201;cg05589027;cg26935265;cg09059178;cg02976090;cg11081247;cg25381754;cg10150518;cg21685234;cg04671726;cg21298759;cg08936898;cg08656267	TRUE	3	NIPAL3;STPG1
chr1	43994141	43996745	2605	14	-0.911961	-0.544719	-0.433132	-0.114451	-0.0817517	-0.0760789	cg15812329;cg25063733;cg04643626;cg07532155;cg10492042;cg25838533;cg13233799;cg03356474;cg08409386;cg19824710;cg14172596;cg18815355;cg16570917;cg20513178	TRUE	3	PTPRF
chr1	27271020	27273512	2493	6	-1.16129	-1.12327	-1.17368	-0.106906	-0.100143	-0.103745	cg07424466;cg12831610;cg21924413;cg16588487;cg15736378;cg20828678	TRUE	3	NUDC
chr1	16678097	16679780	1684	15	0.720551	0.565368	0.243431	0.0150732	-7.63697e-05	-0.00930744	cg16491274;cg13400166;cg27555392;cg15644938;cg14717632;cg15776041;cg14093570;cg20387712;cg13491192;cg03978675;cg03586820;cg10623389;cg26306340;cg16405801;cg21601498	TRUE	3	FBXO42
chr1	220101368	220102528	1161	18	0.136818	-0.152125	-0.43007	-0.0213289	-0.0322654	-0.0603075	cg24933645;cg25638859;cg23815582;cg17721710;cg14235398;cg10325600;cg25317664;cg24396691;cg25841634;cg21648401;cg02557906;cg14848594;cg04647768;cg26685195;cg07905105;cg27295373;cg19313402;cg12355180	TRUE	1	SLC30A10;RNU5F-1
chr1	204379650	204381404	1755	18	0.835572	0.580426	0.496178	0.0283507	0.0184037	0.0201251	cg22449766;cg00093900;cg01936430;cg13150040;cg21908248;cg22733051;cg10057631;cg00952134;cg17597419;cg16072030;cg16175258;cg20325269;cg06826039;cg27234786;cg05702633;cg20148187;cg04662939;cg26906418	TRUE	1	PPP1R15B
chr1	11248244	11249539	1296	7	-1.07371	-1.10947	-1.24245	-0.0912239	-0.0936312	-0.0865158	cg04508649;cg03956606;cg14410102;cg04240362;cg21223353;cg23672425;cg08798726	TRUE	3	MTOR;ANGPTL7
chr1	6284261	6285368	1108	7	0.173399	0.254141	0.842924	0.0455877	0.0718998	0.124951	cg16612631;cg04633696;cg26907544;cg05222364;cg14287788;cg18975791;cg04790574	TRUE	1	ICMT
chr1	234508347	234510215	1869	19	0.625789	0.37333	0.331615	0.0160267	0.0022738	0.00938741	cg12140468;cg13116840;cg20871243;cg00383290;cg00461735;cg19368701;cg25276149;cg24557133;cg00346236;cg26642082;cg17012079;cg15439418;cg11155604;cg27028227;cg08396681;cg04205689;cg08440086;cg03034864;cg14595681	TRUE	3	C1orf31;COA6;LOC101927765
chr1	24103901	24105692	1792	14	0.324539	0.427391	0.380823	-0.00245324	0.00967962	0.0077101	cg09477198;cg22359362;cg17801394;cg24514954;cg04667458;cg00361419;cg09531809;cg16730266;cg24044651;cg22983885;cg15470672;cg14288023;cg22131571;cg13468252	TRUE	3	C1orf128;PITHD1;TCEB3-AS1
chr1	145039193	145040886	1694	15	0.100631	0.126396	-0.157269	-0.0247317	-0.0221492	-0.0418628	cg23977954;cg11955541;cg03012986;cg11244813;cg14324736;cg10822149;cg06851240;cg11984353;cg25340674;cg19552031;cg16252872;cg00885504;cg26568223;cg16058880;cg01016851	TRUE	3	PDE4DIP;NBPF20;NBPF9
chr1	87793364	87795122	1759	12	0.769534	0.688367	0.441371	0.0342207	0.0251756	0.00829248	cg23267160;cg03129717;cg15823064;cg24046927;cg24932816;cg23615016;cg25061772;cg20633321;cg24394990;cg10042178;cg17800229;cg26801613	TRUE	4	LMO4
chr1	109505079	109506963	1885	13	0.243169	-0.278039	-0.277307	-0.00159071	-0.0309841	-0.0251148	cg08468991;cg24703623;cg12222525;cg00472810;cg13178487;cg00277329;cg13790426;cg26068654;cg20980271;cg08168165;cg24490202;cg10447615;cg16548177	TRUE	5	CLCC1
chr1	3816166	3817373	1208	13	0.888192	0.606343	0.533242	0.0280972	0.0239224	0.0186462	cg02659673;cg05565139;cg25140945;cg02529166;cg03744522;cg16140954;cg12133393;cg18723777;cg25762395;cg06398147;cg04343292;cg09633588;cg01020987	TRUE	2	LOC100133612;C1orf174;LINC01134
chr1	94057247	94057789	543	8	0.824818	1.85557	3.18006	0.087101	0.25178	0.433239	cg02978297;cg00284152;cg25964791;cg15816363;cg24091761;cg12835689;cg15107346;cg08237401	TRUE	1	BCAR3;LOC100129046
chr1	17759877	17761802	1926	4	-1.6006	-1.71562	-1.21667	-0.10464	-0.114128	-0.0725387	cg06356708;cg09777172;cg17418387;cg22226024	TRUE	3	RCC2
chr1	15497910	15499480	1571	12	-0.964133	-0.849977	-0.851988	-0.0873392	-0.080209	-0.0694784	cg10001905;cg24648947;cg22353206;cg23187532;cg10404278;cg12651933;cg01244557;cg06500017;cg22943795;cg09229466;cg19968649;cg09592954	TRUE	2	C1orf195;TMEM51
chr1	7569319	7570689	1371	4	-2.18652	-1.64331	-1.54933	-0.21996	-0.189586	-0.156539	cg05914990;cg18286235;cg03957043;cg13866134	TRUE	3	CAMTA1
chr1	156105746	156107559	1814	9	-0.888707	-0.909464	-0.702862	-0.0502189	-0.0600453	-0.0462974	cg23649784;cg17808635;cg00304959;cg18811819;cg16353899;cg15954046;cg11203905;cg24591398;cg24540805	TRUE	3	LMNA
chr1	202243698	202245619	1922	10	-0.638164	-0.750285	-0.450769	-0.0516021	-0.0543189	-0.0326232	cg00039945;cg12232901;cg06823937;cg08054096;cg05822495;cg00392462;cg09713090;cg25882098;cg03199027;cg04798810	TRUE	2	LGR6
chr1	117213297	117214228	932	6	-1.45484	-1.04689	-0.749282	-0.109847	-0.0795572	-0.0587473	cg04390865;cg19321304;cg25023761;cg18274788;cg05156532;cg20632224	TRUE	1	MIR320B1
chr1	167408509	167409198	690	8	-0.655302	-0.690089	-1.17329	-0.0686504	-0.0792822	-0.116641	cg21161394;cg12446199;cg11958495;cg01396157;cg06900257;cg12184421;cg02648847;cg12389252	TRUE	1	CD247
chr1	90308431	90309998	1568	8	-0.968807	-0.91026	-0.398558	-0.109327	-0.11275	-0.0583915	cg14565265;cg11335133;cg10463708;cg01860897;cg11839020;cg04436714;cg24353213;cg20714264	TRUE	1	LRRC8D
chr1	44443997	44446201	2205	17	0.12578	-0.0490283	0.0350343	-0.0247463	-0.0319104	-0.0156051	cg04122461;cg15695626;cg12878819;cg26220259;cg25965539;cg07296918;cg17331566;cg17635493;cg11721377;cg15379237;cg13458211;cg22468257;cg02416986;cg17170190;cg06754987;cg08644360;cg11337388	TRUE	4	B4GALT2
chr1	225996377	225997836	1460	9	-0.329147	-0.505035	-0.433962	-0.0311722	-0.0453338	-0.031647	cg00396625;cg20316779;cg19960806;cg02279452;cg26513734;cg00524289;cg15633273;cg21826272;cg24350360	TRUE	2	EPHX1
chr1	38941821	38943684	1864	11	-0.704701	-1.04933	-1.21475	-0.0647996	-0.0978024	-0.116604	cg08713722;cg02983950;cg04406436;cg00725089;cg11959697;cg08917530;cg00073543;cg03216506;cg07104684;cg06086731;cg11866742	TRUE	3
chr1	192497959	192498705	747	4	-2.13187	-1.33223	-2.05357	-0.185663	-0.107254	-0.212497	cg10812973;cg27575609;cg02061700;cg23423445	TRUE	1
chr1	200862726	200864307	1582	7	-0.976958	-1.42247	-1.48513	-0.120459	-0.18016	-0.181126	cg11055398;cg03978041;cg16257559;cg00971747;cg11150074;cg27090861;cg04133293	TRUE	4	C1orf106
chr1	2035780	2036643	864	5	-1.27494	-1.26476	-1.10705	-0.126611	-0.126088	-0.105981	cg08109625;cg17023856;cg06315149;cg16599817;cg12639453	TRUE	1	PRKCZ
chr1	156630343	156631506	1164	4	1.45552	2.21389	2.84149	0.151092	0.221491	0.318307	cg25343618;cg02289013;cg15934095;cg15101245	TRUE	1
chr1	160336400	160337038	639	8	-0.83504	-1.11253	-0.646195	-0.0843271	-0.110171	-0.0622726	cg00955867;cg18023842;cg08247612;cg20080347;cg13992678;cg00006397;cg12529228;cg20009224	TRUE	1	NHLH1
chr1	51433616	51435504	1889	17	0.796482	0.692309	0.376404	0.0177545	0.0170889	0.0107696	cg07908422;cg07370959;cg07013994;cg19089033;cg17894331;cg04720785;cg19640439;cg16911228;cg23902761;cg10450322;cg08539090;cg19995437;cg01145389;cg04772086;cg05184630;cg00908631;cg16135470	TRUE	5	CDKN2C
chr1	203018871	203020744	1874	10	-1.04279	-0.769882	-0.441456	-0.0747565	-0.0580127	-0.0314895	cg19824396;cg00594917;cg03511671;cg24000087;cg09122593;cg20876761;cg10952234;cg04914198;cg15806725;cg21428650	TRUE	3	PPFIA4
chr1	245752698	245755687	2990	7	-0.978366	-0.993666	-0.886027	-0.0369918	-0.0519503	-0.0481896	cg18199753;cg15148028;cg12274113;cg26429783;cg00506606;cg02765564;cg14591863	TRUE	3	KIF26B
chr1	226595334	226596668	1335	15	0.110679	0.212025	0.0551092	-0.0136097	-0.0123933	-0.0150624	cg14065796;cg07113065;cg15240891;cg25722198;cg12595460;cg00951024;cg00653565;cg24422008;cg26464410;cg18764804;cg03149313;cg04960271;cg17661881;cg24342492;cg18022357	TRUE	1	PARP1
chr1	3540901	3542729	1829	13	0.759807	0.368459	0.418268	0.0158543	0.00828192	0.00888603	cg04100463;cg00778905;cg18023909;cg25216613;cg06188019;cg19359929;cg01277815;cg07453618;cg25428372;cg10074513;cg18590565;cg22697657;cg11137517	TRUE	2	TPRG1L
chr1	154543819	154546174	2356	9	-1.342	-0.871806	-0.471949	-0.0675735	-0.051388	-0.0203565	cg17127816;cg09322655;cg24860819;cg25640727;cg14926097;cg15858059;cg13393009;cg15056815;cg06776548	TRUE	2	CHRNB2
chr1	1108521	1110107	1587	13	-1.21961	-0.518819	-0.750443	-0.0987608	-0.0347984	-0.0607963	cg22047469;cg14786652;cg18770446;cg14709479;cg27631599;cg26578072;cg25544075;cg23857983;cg01511231;cg10143960;cg21288685;cg15417666;cg03278726	TRUE	4	TTLL10
chr1	95537846	95538885	1040	15	0.723352	0.521143	0.582589	0.0176461	0.0156605	0.0162082	cg04101267;cg12225912;cg24477193;cg26272228;cg07217151;cg07379140;cg20607106;cg23777559;cg00664023;cg05059417;cg06755365;cg07670736;cg21850668;cg10115827;cg08721347	TRUE	2	ALG14
chr1	32409867	32410694	828	7	-0.557183	-1.01266	-1.20276	-0.0840564	-0.1589	-0.178235	cg16554164;cg11756095;cg00925616;cg13100060;cg17942618;cg15535138;cg02410754	TRUE	1
chr1	182807574	182809277	1704	17	0.489074	0.396633	0.0971489	0.00588644	0.00610846	-0.0159239	cg07167398;cg16243197;cg00781186;cg18732664;cg04841648;cg03763387;cg10240684;cg09228562;cg25133192;cg13193228;cg05683683;cg12065756;cg00085830;cg08596642;cg15447535;cg19572947;cg21813546	TRUE	2	DHX9
chr1	82023391	82023679	289	5	-1.00174	-1.16954	-1.27529	-0.0742852	-0.0813494	-0.0961769	cg15241536;cg18000199;cg13250668;cg22947885;cg05512169	TRUE	1	LOC101927434
chr1	154973702	154976216	2515	12	0.744271	0.718384	0.642831	0.0186395	0.0219347	0.0201373	cg09791324;cg15065069;cg11715725;cg07758077;cg19099983;cg23237634;cg19136187;cg04868262;cg04432617;cg03315562;cg09958801;cg07238657	TRUE	4	ZBTB7B
chr1	223888431	223889345	915	4	2.64154	2.38349	2.03687	0.328084	0.312741	0.295807	cg19029214;cg09575442;cg15033552;cg00792251	TRUE	2	CAPN2
chr1	164681267	164682021	755	5	-1.76546	-1.24882	-2.37909	-0.16989	-0.117027	-0.25702	cg13295471;cg22802296;cg14891762;cg25148025;cg14031054	TRUE	1	PBX1
chr1	29547934	29550380	2447	7	-0.912908	-0.86848	-0.847523	-0.0785827	-0.0707368	-0.0604725	cg10018567;cg06875191;cg20563126;cg19673757;cg18554329;cg22553518;cg03701232	TRUE	3	MECR
chr1	24866581	24868592	2012	5	-0.104581	-0.0762662	-0.406234	0.041962	0.048018	0.019506	cg01796338;cg08548486;cg14744121;cg17094249;cg00356897	TRUE	4	LOC100506985
chr1	119530600	119532925	2326	23	0.585133	0.319958	0.282483	0.020484	0.0126859	0.00941799	cg23371746;cg14565725;cg05940231;cg21295088;cg21392341;cg10703826;cg24475782;cg14272433;cg04550737;cg24884142;cg25340966;cg14415885;cg02362103;cg07892597;cg03942051;cg24842086;cg27262412;cg12664119;cg26272623;cg00466334;cg03760839;cg25755283;cg25507958	TRUE	3	TBX15
chr1	5931389	5933044	1656	11	-0.505479	-0.867002	-0.752504	-0.0297798	-0.0462587	-0.0396204	cg13355874;cg19762508;cg17138037;cg24927323;cg25320798;cg02103362;cg17213616;cg24886027;cg17490283;cg12415902;cg26661089	FALSE	0	NPHP4
chr1	205237467	205238829	1363	7	-1.20081	-0.655824	-0.774904	-0.0693078	-0.0388057	-0.0452337	cg12070724;cg08717488;cg01104924;cg21545522;cg00142815;cg02716605;cg15929513	TRUE	1	TMCC2
chr1	111990835	111992392	1558	19	0.569958	0.593656	0.61501	0.0119842	0.0149075	0.0177428	cg20276503;cg13957451;cg00172408;cg09478268;cg26750218;cg10204695;cg07151560;cg11735358;cg25847024;cg02847098;cg10921191;cg10231742;cg18367110;cg09110926;cg06441150;cg12955127;cg08850274;cg14092851;cg01724336	TRUE	3	WDR77;ATP5F1
chr1	14052489	14052659	171	3	-1.71283	-1.53298	-2.00738	-0.173349	-0.151888	-0.20611	cg14093474;cg14139123;cg14998752	TRUE	1	PRDM2
chr1	155050100	155051569	1470	9	-0.4542	-0.378281	-0.272253	-0.0436585	-0.0392291	-0.0418718	cg10954985;cg15197525;cg17749735;cg22744899;cg17582777;cg05813084;cg25987478;cg10143807;cg25745642	TRUE	3	EFNA3
chr1	15424836	15425432	597	5	-1.15442	-1.09921	-0.956398	-0.0914149	-0.0843173	-0.0737259	cg19364715;cg24968483;cg23616014;cg11915364;cg15698675	FALSE	0	KAZN
chr1	109632082	109633875	1794	13	-0.190313	-0.0768901	0.0701674	-0.0450626	-0.0359593	-0.0289873	cg11857025;cg08945988;cg24706213;cg00402812;cg13186846;cg26118008;cg23280418;cg09432166;cg16312414;cg01336729;cg22680931;cg06527052;cg22510442	TRUE	5	TMEM167B
chr1	33611399	33613303	1905	8	-0.887762	-0.778021	-0.618679	-0.0615447	-0.0479899	-0.0379252	cg20410537;cg17513542;cg23688681;cg15860924;cg13401963;cg01925469;cg09322375;cg03306027	TRUE	2	TRIM62
chr1	28969288	28971415	2128	17	-0.0328184	0.260403	0.133847	-0.01475	-0.000127703	0.000580068	cg22516213;cg07343000;cg03915268;cg13148469;cg18222891;cg04267388;cg03287108;cg18948746;cg03747028;cg01557753;cg00599376;cg23543604;cg21315111;cg10024281;cg11651904;cg07898057;cg25961674	TRUE	5	TAF12
chr1	43282199	43283884	1686	22	0.424592	0.341371	0.209231	0.0158897	0.000909324	0.00192525	cg11580828;cg15496079;cg13060851;cg05159043;cg06995549;cg04413085;cg23990949;cg06982917;cg03346936;cg25193484;cg19446798;cg17330200;cg06136478;cg12741710;cg01616519;cg04498902;cg18255484;cg19101893;cg00410895;cg19300937;cg01782487;cg24141738	TRUE	3	ERMAP;CCDC23;SVBP
chr1	45451736	45453483	1748	16	0.30397	0.137279	0.0670144	0.00168418	-0.000604632	-0.0133011	cg13950210;cg05654404;cg07424440;cg03229887;cg18017573;cg13663199;cg16604218;cg14611683;cg17278038;cg05177851;cg09347845;cg05331230;cg04307162;cg12044615;cg07739022;cg19286674	TRUE	4	EIF2B3
chr1	204098334	204100192	1859	7	-0.743887	-0.879569	-0.885028	-0.0723311	-0.0800573	-0.0865727	cg27428520;cg22375907;cg09353104;cg05095832;cg00185653;cg08456236;cg12066840	TRUE	4	ETNK2
chr1	3399969	3401748	1780	7	-1.22934	-0.866346	-0.693236	-0.0894076	-0.0629471	-0.0703347	cg12611135;cg06180630;cg13901857;cg18289049;cg03114471;cg01170198;cg06346362	TRUE	3
chr1	183440077	183441873	1797	17	0.594268	0.628588	0.585322	0.0126315	0.0154502	0.0162833	cg25828535;cg21751491;cg06934615;cg07180603;cg25320221;cg07962812;cg24059026;cg01486576;cg14542850;cg02105034;cg17886162;cg10164018;cg25219591;cg26256010;cg02580528;cg04719420;cg23735442	TRUE	1	SMG7;SMG7-AS1
chr1	169454559	169455899	1341	17	0.479934	0.71177	0.431089	-0.00130974	0.0237877	-0.00123758	cg00649606;cg00691125;cg18374287;cg17046044;cg26681912;cg00959118;cg13868466;cg04102760;cg06492206;cg07728920;cg01433556;cg00874641;cg13912204;cg02625942;cg16090801;cg06062494;cg20248356	TRUE	4	SLC19A2
chr1	17280850	17282643	1794	7	-1.01852	-1.10832	-0.630758	-0.0535056	-0.0639455	-0.0427274	cg02977466;cg19589795;cg00914354;cg25849876;cg15015913;cg03187710;cg12402555	TRUE	1	CROCC
chr1	39490535	39492366	1832	11	-0.192659	-0.327684	-0.248944	-0.0231617	-0.0290251	-0.0211392	cg07201754;cg13195796;cg11396951;cg16603713;cg07388493;cg23093580;cg13500353;cg20383654;cg03864480;cg22857872;cg18158177	TRUE	3	NDUFS5
chr1	170628856	170632033	3178	13	-0.262102	-0.493171	-1.10761	-0.0466549	-0.063108	-0.123245	cg22795586;cg22797031;cg07149609;cg04123776;cg03692038;cg10509323;cg06926146;cg09408098;cg11953609;cg12439157;cg15711902;cg22693806;cg03760589	TRUE	7	PRRX1
chr1	25255805	25258146	2342	26	0.83159	0.364988	0.345167	0.0277038	0.016906	0.0153025	cg11018723;cg15014975;cg27095256;cg19270505;cg10013501;cg26672794;cg26421310;cg26256263;cg06377278;cg25882256;cg02970551;cg04250451;cg04221877;cg07996594;cg21406271;cg13629563;cg13932954;cg13106389;cg18087266;cg22737001;cg25470148;cg10993442;cg20695936;cg00117172;cg24842859;cg24019564	TRUE	4	RUNX3
chr1	19205990	19206559	570	2	-5.18422	-5.24943	-4.17462	-0.462132	-0.499946	-0.393227	cg16823064;cg04088289	TRUE	1	ALDH4A1
chr1	77997502	77999814	2313	6	-1.01142	-0.905824	-0.681418	-0.0521423	-0.0545808	-0.040492	cg10432364;cg02652805;cg20709092;cg20896235;cg09855037;cg20632208	TRUE	4	AK5
chr1	153918286	153919638	1353	11	0.484115	0.506002	0.354176	0.0060127	0.0275271	0.0146328	cg13678283;cg22112564;cg04394763;cg18237510;cg09139790;cg07429394;cg11411097;cg17826986;cg24678869;cg24738217;cg04722756	TRUE	3	DENND4B
chr1	44434389	44436592	2204	17	0.257189	0.348223	0.165625	-0.00555885	0.000512588	-0.0103708	cg05050882;cg22334962;cg20577479;cg18891020;cg06790019;cg01971071;cg18761929;cg21410961;cg04487827;cg04099264;cg22344139;cg09185338;cg00124774;cg25955969;cg04746587;cg12188398;cg23799759	TRUE	3	DPH2
chr1	55457874	55459023	1150	6	-1.37675	-0.93649	-0.632998	-0.11154	-0.07444	-0.047685	cg20180938;cg26897025;cg01147025;cg14320236;cg15411483;cg06337363	FALSE	0	TMEM61
chr1	6639249	6640976	1728	12	0.590323	0.428605	0.439008	0.0162404	0.0117469	0.0126094	cg09143576;cg07565540;cg20327061;cg19508900;cg22431590;cg17500119;cg03699618;cg05820966;cg09204538;cg14186992;cg07718813;cg13779133	TRUE	5	ZBTB48;TAS1R1
chr1	249199512	249200781	1270	16	0.599796	0.265065	0.166314	0.023489	0.00813611	0.00179861	cg17964920;cg01501915;cg14369970;cg03131272;cg05017656;cg14360852;cg26256999;cg24517252;cg00765710;cg23794037;cg02706649;cg21135466;cg20637347;cg01438286;cg11949328;cg16473757	TRUE	2	PGBD2
chr1	167905194	167906865	1672	24	0.548133	0.675298	0.464998	0.0145053	0.0251527	0.0180646	cg09080951;cg00091162;cg05702448;cg07826235;cg02970394;cg07908946;cg13579901;cg18018245;cg05300697;cg20680460;cg13497939;cg03779288;cg06221394;cg10020897;cg23731901;cg02496808;cg15621027;cg25219134;cg00413849;cg08151281;cg04114368;cg05821866;cg07684150;cg25597115	TRUE	2	MPC2;DCAF6;BRP44
chr1	120453393	120454387	995	4	-1.62646	-1.65046	-1.75016	-0.158084	-0.159869	-0.147281	cg03137202;cg01160545;cg11745925;cg26812214	TRUE	1	NOTCH2
chr1	17905924	17907265	1342	7	-1.16639	-1.40848	-1.05787	-0.0888593	-0.108547	-0.0829072	cg12681623;cg09854011;cg10513862;cg22204199;cg10543503;cg13788381;cg20143528	TRUE	1	ARHGEF10L
chr1	247463421	247464358	938	6	-1.1039	-1.09834	-0.931321	-0.0604267	-0.0690101	-0.0496531	cg04364251;cg12753558;cg02556381;cg24226789;cg00665867;cg03864005	TRUE	1	ZNF496
chr1	9380566	9381431	866	5	-1.57582	-1.83081	-1.45069	-0.200737	-0.234375	-0.165668	cg19820919;cg06349050;cg03116948;cg12221621;cg23632432	TRUE	2	SPSB1
chr1	10725218	10726865	1648	8	-1.08045	-1.07584	-0.658324	-0.0411719	-0.0524111	-0.0314115	cg10582871;cg05767489;cg11066780;cg10221299;cg16436377;cg02055255;cg24929966;cg08233833	TRUE	2	CASZ1
chr1	244080114	244081189	1076	10	0.194746	0.194759	0.108888	-0.0170378	-0.0323839	-0.0296305	cg16049364;cg17867202;cg19743073;cg01311971;cg18085407;cg04295543;cg24718729;cg06785014;cg01656394;cg20719699	TRUE	2	LOC339529
chr1	109811857	109813381	1525	7	-0.721761	-0.864691	-0.721471	-0.0573435	-0.07087	-0.0571821	cg21457129;cg06804625;cg26148630;cg21992132;cg02173841;cg07490133;cg22123285	TRUE	2	CELSR2
chr1	113798105	113798121	17	2	-3.62165	-3.14381	-3.62188	-0.361166	-0.278508	-0.338863	cg04608582;cg12285807	TRUE	1
chr1	16766313	16767841	1529	18	0.204314	0.0607946	0.0408601	-0.0145822	-0.0211348	-0.022935	cg14951525;cg18194393;cg03136512;cg26348575;cg07451333;cg16011258;cg13864749;cg21971528;cg05216029;cg06766450;cg06574495;cg20389653;cg07459264;cg09861604;cg06800301;cg13977963;cg14112104;cg15881444	TRUE	1	NECAP2
chr1	39456103	39457671	1569	18	0.426966	0.471046	0.407123	-0.0036526	0.000851512	-0.00394853	cg16191204;cg22684843;cg01805347;cg25214684;cg19370322;cg17495092;cg18766056;cg21107924;cg19675684;cg12762228;cg03130816;cg13549152;cg08057992;cg07777447;cg08113661;cg14676817;cg00290636;cg11741421	TRUE	3	AKIRIN1
chr1	32201021	32203291	2271	6	-1.20555	-1.1478	-0.864782	-0.0589476	-0.0578618	-0.0460165	cg17742642;cg22814287;cg23589297;cg18727072;cg00151764;cg10193841	TRUE	2	ADGRB2
chr1	44727010	44727313	304	4	-1.91285	-3.03219	-1.91469	-0.120108	-0.21703	-0.118882	cg11424674;cg16681083;cg04486940;cg26233866	TRUE	1	ERI3
chr1	10690011	10690588	578	4	-1.4425	-1.53813	-1.44854	-0.0796028	-0.105079	-0.088406	cg07357157;cg16057915;cg16100063;cg15554126	TRUE	1	PEX14
chr1	37783871	37784244	374	4	-1.50953	-2.3348	-2.63151	-0.190416	-0.304302	-0.34809	cg01765111;cg03085170;cg19234488;cg04851505	TRUE	1
chr1	1334036	1335706	1671	14	0.889677	0.773313	0.603226	0.0342432	0.035696	0.0417658	cg00173405;cg15130241;cg13053783;cg08470185;cg06817090;cg08791782;cg22961467;cg00968800;cg17397377;cg16278124;cg16573386;cg25842896;cg03943717;cg23437836	TRUE	4	CCNL2;LOC148413
chr1	9563477	9566446	2970	9	-0.847935	-0.708979	-0.572019	-0.0649353	-0.0544526	-0.0434455	cg13560914;cg08976120;cg08691486;cg06689329;cg12024681;cg10938178;cg07533078;cg10886170;cg18649323	TRUE	3
chr1	109800400	109802435	2036	6	-1.59796	-1.66124	-0.986749	-0.0991393	-0.124333	-0.0369717	cg01971224;cg23098168;cg17031656;cg17530411;cg21684021;cg25213350	TRUE	3	CELSR2
chr1	159140372	159141893	1522	13	0.206129	0.229402	0.133181	-0.010509	-0.0181131	-0.0386642	cg04094169;cg03951219;cg20548934;cg15891112;cg15203777;cg00957516;cg03789420;cg08654655;cg06203976;cg03687587;cg11388664;cg04219173;cg10544564	TRUE	2	CADM3
chr1	26855423	26857774	2352	13	0.0145247	0.162395	-0.191759	-0.0142479	-0.00142842	-0.0376863	cg02450742;cg01905589;cg18912783;cg22512670;cg26515186;cg12729822;cg12696808;cg11238986;cg01031251;cg24585377;cg19259146;cg15981988;cg13092108	TRUE	4	RPS6KA1
chr1	8467904	8468953	1050	3	-3.84548	-4.75594	-3.70959	-0.558468	-0.628394	-0.466409	cg04995521;cg19679865;cg16958658	TRUE	2	RERE
chr1	86967525	86968543	1019	5	-0.923647	-1.54767	-2.13293	-0.102113	-0.192196	-0.275254	cg26829098;cg04896168;cg06351424;cg19807991;cg10760651	TRUE	4
chr1	150940307	150942090	1784	9	-0.711702	-0.748436	-0.735695	-0.0443126	-0.0425067	-0.0405008	cg25476706;cg08408015;cg22021802;cg10604847;cg02078468;cg12141689;cg03941336;cg18044272;cg11477959	TRUE	1	CERS2
chr1	26011741	26012981	1241	6	-1.38643	-0.853984	-0.721968	-0.0802837	-0.0576803	-0.0464041	cg15117889;cg21393969;cg10306427;cg16601451;cg25589042;cg11708784	TRUE	3	MAN1C1
chr1	235324222	235325317	1096	10	0.0894473	0.161626	-0.064152	-0.0257334	-0.0295596	-0.0501095	cg22860233;cg05167107;cg16531833;cg16231240;cg24329126;cg02118765;cg21060164;cg25389463;cg05223996;cg20665393	TRUE	1	RBM34
chr1	2046506	2047581	1076	7	-1.08724	-0.897778	-0.583284	-0.0834666	-0.0611877	-0.0312815	cg09179248;cg00981070;cg17426766;cg20250605;cg20151494;cg26910870;cg19255464	TRUE	2	PRKCZ
chr1	24968182	24970113	1932	14	0.266175	0.498761	0.24014	-0.0153126	0.000139672	-0.00831371	cg24722749;cg02273146;cg26163855;cg16712094;cg16031878;cg20799547;cg18136681;cg09895325;cg25806492;cg11329235;cg18162477;cg12657664;cg10698549;cg09874213	TRUE	3	SRRM1
chr1	33429393	33430890	1498	14	0.820002	0.642163	0.495115	0.0170541	0.0127544	0.0103866	cg27526149;cg14834760;cg10307600;cg10014674;cg18830459;cg00099216;cg25597067;cg12731353;cg09558224;cg08635130;cg09665311;cg04680037;cg10878768;cg12745289	TRUE	2	RNF19B
chr1	917819	919916	2098	9	-0.690085	-0.70762	-0.290908	-0.0661342	-0.0684815	-0.0200785	cg11143486;cg11235921;cg15628028;cg10381813;cg11782208;cg14350158;cg00380574;cg12199972;cg03394722	TRUE	3	C1orf170;PERM1
chr1	155252250	155252776	527	5	-1.29155	-1.0837	-0.97605	-0.0709193	-0.0592014	-0.0526955	cg10802414;cg05460898;cg07581823;cg26556395;cg05190281	FALSE	0	HCN3
chr1	54303852	54304852	1001	13	0.480168	0.518964	0.302811	-0.00573055	0.00307648	0.00106717	cg09135113;cg25637824;cg17002138;cg05955287;cg01902939;cg26832062;cg19738576;cg11205824;cg23780947;cg12589749;cg13944093;cg03595511;cg05821046	TRUE	2	TMEM48;NDC1
chr1	120189930	120191574	1645	12	0.575494	0.306059	0.533527	0.0129228	0.000477472	0.0142487	cg25353308;cg27431596;cg21732948;cg09266149;cg19768329;cg21851530;cg17085457;cg08978953;cg08925170;cg10576216;cg00482226;cg06632794	TRUE	2	ZNF697
chr1	115824285	115826414	2130	7	-1.12943	-0.8415	-0.633214	-0.083537	-0.0608271	-0.0408777	cg07037778;cg09354782;cg23177161;cg14131929;cg10116566;cg02910494;cg23384882	TRUE	3
chr1	204570424	204572104	1681	5	-2.39641	-2.28242	-2.08211	-0.304707	-0.296242	-0.275281	cg12547296;cg26306421;cg09925887;cg13787775;cg21820237	TRUE	2
chr1	45253079	45254619	1541	8	-1.08757	-0.898066	-0.568427	-0.0845955	-0.0814639	-0.0425231	cg25350789;cg01564925;cg18406533;cg19804249;cg03983398;cg09799156;cg04609640;cg06883089	TRUE	2	BEST4
chr1	9255815	9259066	3252	15	-0.151284	-0.341677	-0.552523	-0.00579715	-0.0291966	-0.0472616	cg04083753;cg24577933;cg18265147;cg16348112;cg07975828;cg02085891;cg07340646;cg13693328;cg05933510;cg01719100;cg00011203;cg08478016;cg14217990;cg20462990;cg19988763	TRUE	3
chr1	185285251	185287484	2234	17	0.448327	0.27609	0.0303342	-0.00138194	-0.00812329	-0.0237828	cg04777683;cg17478615;cg22883077;cg07149862;cg14257449;cg10556861;cg07920855;cg17297305;cg00661564;cg04289131;cg02781533;cg12384126;cg24250148;cg17437125;cg22398595;cg08358671;cg05377162	TRUE	1	IVNS1ABP
chr1	14105506	14106911	1406	8	-0.627966	-1.01163	-0.75858	-0.0272128	-0.0483385	-0.0332098	cg00459351;cg12909925;cg24177174;cg16911819;cg24955345;cg20889899;cg05297322;cg08662013	TRUE	2	PRDM2
chr1	27218911	27220448	1538	7	-0.862948	-0.449118	-0.340491	-0.0479486	-0.0219096	-0.0129067	cg04194183;cg00402385;cg04804803;cg26532087;ch.1.897769F;cg27410217;cg11494183	FALSE	0	GPATCH3
chr1	33115769	33117032	1264	20	0.527058	0.596004	0.491357	0.00600567	0.0167017	0.012783	cg13279856;cg07431800;cg06526778;cg23016766;cg09467165;cg09036220;cg11840711;cg04791747;cg21324883;cg16148416;cg00897041;cg05797186;cg13641837;cg16396527;cg18758482;cg17318819;cg20740619;cg26131911;cg22358606;cg13827203	TRUE	1	ZBTB8OS;RBBP4
chr1	1677105	1677678	574	8	1.06103	0.838831	0.514366	0.025313	0.0201467	0.0143996	cg20597714;cg22464455;cg13849007;cg23983334;cg04789860;cg22824366;cg17990871;cg25394461	TRUE	1	SLC35E2
chr1	231761688	231762737	1050	11	-0.0383173	-0.0490269	-0.183243	-0.0423044	-0.0409474	-0.0508002	cg09305898;cg16178998;cg06756369;cg14816899;cg18565479;cg08838517;cg24430578;cg03987748;cg24499839;cg00346898;cg13782866	TRUE	2	DISC1;TSNAX-DISC1
chr1	43854681	43856473	1793	19	0.59081	0.475231	0.553116	0.0143386	0.0165791	0.0264914	cg11073926;cg24476096;cg17006436;cg17864206;cg01717331;cg05704639;cg17494855;cg03753284;cg07458516;cg14683939;cg12235622;cg10548277;cg26805306;cg06188908;cg07299462;cg14222275;cg14084857;cg24483304;cg09172079	TRUE	3	MED8;C1orf84;SZT2
chr1	25235737	25236445	709	5	-1.45988	-1.61435	-1.35005	-0.10317	-0.11219	-0.0976325	cg15712177;cg15187222;cg05182026;cg13759925;cg07641746	TRUE	1	RUNX3
chr1	7122541	7123346	806	8	-0.781204	-0.864604	-0.77665	-0.0489925	-0.05187	-0.0502347	cg07364396;cg14083421;cg05718034;cg13687594;cg24844717;cg20409752;cg17816038;cg24579970	FALSE	0	CAMTA1
chr1	3620218	3622130	1913	8	-1.26644	-0.977658	-0.507074	-0.0767387	-0.0683363	-0.0392157	cg00505606;cg26810690;cg07045089;cg06996273;cg04523603;cg19819912;cg06646112;cg19692322	TRUE	2	TP73
chr1	25240865	25240938	74	3	-3.95905	-4.25122	-2.24715	-0.362069	-0.393484	-0.180012	cg13566436;cg20674490;cg05162523	TRUE	1	RUNX3
chr1	3102674	3104042	1369	5	-2.39884	-2.21846	-1.49146	-0.269065	-0.256695	-0.194818	cg10696969;cg13781678;cg05366195;cg05952379;cg02767788	TRUE	3	PRDM16
chr1	19577645	19578805	1161	18	0.360585	0.646714	0.363354	0.00505852	0.020059	0.0117414	cg04013393;cg00759836;cg06489364;cg14166458;cg26547761;cg18026264;cg00789731;cg00894870;cg06833078;cg05688084;cg06837242;cg24107872;cg17445618;cg05346593;cg18045831;cg22402059;cg18931421;cg16103595	TRUE	3	MRTO4;KIAA0090;EMC1
chr1	6550171	6552403	2233	20	0.417968	0.466979	0.253185	0.0320021	0.0405741	0.0136401	cg19779116;cg20675044;cg03970039;cg19397707;cg10328583;cg08477740;cg27246467;cg27299712;cg03432716;cg10333471;cg09805709;cg09427509;cg00253564;cg05836788;cg09597335;cg00543406;cg12426313;cg09005171;cg21785723;cg20472752	TRUE	4	PLEKHG5
chr1	244212908	244215533	2626	11	-1.20932	-0.924956	-0.38492	-0.142219	-0.1093	-0.0691889	cg26694028;cg02497700;cg05090186;cg08496735;cg16399365;cg23829949;cg01105418;cg12869659;cg01242422;cg15896892;cg19698993	TRUE	4	ZNF238;ZBTB18
chr1	94059381	94060102	722	4	-1.48141	-1.49469	-1.32479	-0.0869325	-0.0912792	-0.0914361	cg13152077;cg12935960;cg25352733;cg13914526	TRUE	1	BCAR3;LOC100129046
chr1	234743527	234744778	1252	11	0.704879	0.831477	1.3689	0.0331511	0.0591111	0.126054	cg01447966;cg21690979;cg00723431;cg11689622;cg19905445;cg00753492;cg23516686;cg05491843;cg25141943;cg18509078;cg03054713	TRUE	3	IRF2BP2
chr1	160145943	160147442	1500	7	-1.07811	-1.01265	-0.933397	-0.0975389	-0.0975977	-0.0771779	cg19308497;cg14497143;cg02514914;cg08279665;cg16289896;cg07022307;cg22546158	TRUE	3	ATP1A4
chr1	111681994	111683801	1808	20	0.445572	0.521617	0.630069	0.0155977	0.0271311	0.0260775	cg24952151;cg08983990;cg13400003;cg00718333;cg10025945;cg21787620;cg22780428;cg25028206;cg14192481;cg23677363;cg09089682;cg16249375;cg19256717;cg14325807;cg23874078;cg18047157;cg16164356;cg06173682;cg08139098;cg08818525	TRUE	2	CEPT1;DRAM2
chr1	44870888	44873229	2342	16	0.840467	0.646658	0.757745	0.0203121	0.0206942	0.0279999	cg04023150;cg26035323;cg16822216;cg10224098;cg17243637;cg24515341;cg01267315;cg26341102;cg14403130;cg03946896;cg17341755;cg21612167;cg00023154;cg06550214;cg01175682;cg00825951	TRUE	4	RNF220
chr1	228330678	228333042	2365	13	-0.599566	-0.644506	-0.504964	-0.0410945	-0.0456305	-0.0340726	cg12796841;cg07810865;cg04013758;cg26854931;cg26841040;cg23777318;cg12844463;cg25278786;cg03684214;cg26684241;cg17400925;cg05339792;cg13356324	TRUE	3	GUK1
chr1	208301094	208301520	427	3	-2.64619	-3.61869	-3.27123	-0.38558	-0.480713	-0.408663	cg04632310;cg11562955;cg17221524	TRUE	1	PLXNA2
chr1	9670134	9671004	871	6	-1.19068	-1.15582	-0.783825	-0.0814191	-0.08586	-0.0560157	cg17815134;cg19813187;cg13465000;cg01505109;cg03413303;cg06099126	FALSE	0	TMEM201
chr1	8389679	8390746	1068	8	-0.708792	-0.975392	-0.729305	-0.0319531	-0.0454587	-0.0240654	cg00087735;cg04230253;cg02520188;cg15908102;cg14668879;cg03406993;cg07617129;cg19395467	TRUE	1	SLC45A1
chr1	86174060	86175136	1077	11	0.229072	-0.00720809	0.000632319	-0.00299863	-0.00555102	-0.0107975	cg20327258;cg00466121;cg14985478;cg14210641;cg07015775;cg08944935;cg27462398;cg22676901;cg06833562;cg23216685;cg18878378	TRUE	3	ZNHIT6
chr1	228657536	228659399	1864	8	-1.09691	-0.434914	-1.26146	-0.11173	-0.0322477	-0.14379	cg11801727;cg25622154;cg11336382;cg20704450;cg03569277;cg15033163;cg21808258;cg26823666	TRUE	1
chr1	43765617	43766752	1136	7	-0.0742699	0.251387	-0.163859	0.0349717	0.0379159	0.0343315	cg10965178;cg27547344;cg26195652;cg21539594;cg13470063;cg01095482;cg14525270	TRUE	2	TIE1
chr1	114446805	114448548	1744	17	0.51805	0.451902	0.593116	0.0148529	0.00570021	0.0108617	cg13572289;cg22159133;cg07398561;cg08872494;cg15852666;cg22443241;cg02774380;cg16599770;cg11717557;cg04872610;cg03508386;cg26154367;cg04516352;cg11169316;cg13794739;cg16122180;cg23933345	TRUE	4	DCLRE1B;AP4B1
chr1	214775559	214776904	1346	13	0.231587	0.112507	0.132872	-0.016245	-0.017827	-0.00837268	cg07140595;cg17750334;cg25284075;cg09065776;cg21164723;cg10379951;cg13085338;cg16327647;cg09885951;cg00620223;cg15639974;cg08637072;cg10487352	TRUE	3	CENPF
chr1	229546537	229547029	493	6	-0.540323	-0.841687	-1.00377	-0.11445	-0.156064	-0.171389	cg11061105;cg01447096;cg13552721;cg24117197;cg07581556;cg06068127	TRUE	1
chr1	156307962	156309555	1594	17	0.316768	0.420645	0.247083	-0.000647187	0.00563165	0.00041868	cg01076200;cg06267636;cg08938402;cg04856841;cg06319390;cg23097696;cg18388972;cg00833537;cg25793333;cg17838528;cg02051805;cg26334428;cg25371803;cg05532239;cg26993348;cg01122716;cg08480939	TRUE	2	CCT3;C1orf182;TSACC
chr1	9426550	9428106	1557	6	-0.843719	-0.826293	-0.727378	-0.0438311	-0.0345947	-0.032362	cg20973421;cg17984641;cg25468681;cg07835682;cg14697244;cg11518950	FALSE	0	SPSB1
chr1	249140777	249142505	1729	8	-1.93495	-0.937447	-2.36763	-0.111874	-0.0451262	-0.202171	cg07591937;cg00358451;cg14012223;cg07819756;cg06961347;cg09907493;cg14307826;cg02054213	TRUE	3	ZNF672
chr1	25071260	25072583	1324	16	0.519237	0.423086	0.386762	0.000473208	0.000364422	-0.000261538	cg00101986;cg23713813;cg02944245;cg26155475;cg04504942;cg17882795;cg03971828;cg03957902;cg26838747;cg06465160;cg10894102;cg24883333;cg15451272;cg12820395;cg10522447;cg15729771	TRUE	3	CLIC4
chr1	178468371	178470014	1644	7	-0.970901	-0.809912	-0.777786	-0.0891799	-0.0779814	-0.0740898	cg18788576;cg07571536;cg24324733;cg01177189;cg03948934;cg12467737;cg25919440	TRUE	2
chr1	6411051	6412541	1491	6	-1.2959	-1.33048	-0.905828	-0.147286	-0.125352	-0.0999962	cg16434449;cg23544381;cg16743939;cg21156684;cg16064510;cg09257557	TRUE	3	ACOT7
chr1	32756518	32758300	1783	15	0.00616376	0.153708	0.0545168	-0.0358913	-0.0136419	-0.0252793	cg10842753;cg03762702;cg14172124;cg08930590;cg06473843;cg26115470;cg23018091;cg20002354;cg24468890;cg23698287;cg04967775;cg21930229;cg20793809;cg06199511;cg15713729	TRUE	4	HDAC1
chr1	5971495	5972074	580	5	-1.05064	-0.83946	-0.987528	-0.103211	-0.0830478	-0.101606	cg06981887;cg20810082;cg04315255;cg19804525;cg15324288	TRUE	1	NPHP4
chr1	7739821	7741065	1245	9	0.471133	0.213202	0.289482	-0.0126366	-0.0163346	-0.0165013	cg11535529;cg15642534;cg11166348;cg17875988;cg22364869;cg24294989;cg24778130;cg20972269;cg14278614	TRUE	1	CAMTA1
chr1	110052010	110054332	2323	12	0.370985	0.176055	0.236076	-0.00624107	-0.0173473	-0.0121601	cg19896612;cg05947402;cg00791218;cg17185401;cg12419308;cg08367326;cg24304268;cg16436162;cg06764670;cg01178795;cg14375795;cg17764988	TRUE	4	AMIGO1
chr1	169335773	169338281	2509	18	0.493031	0.318137	0.206592	0.0117319	0.0110226	0.000226006	cg01554235;cg00040367;cg09363564;cg05596149;cg13083637;cg16654023;cg24855730;cg14287742;cg02837999;cg16121444;cg24407065;cg13692869;cg26628634;cg03047114;cg10143349;cg07641452;cg27530620;cg03052835	TRUE	3	BLZF1;NME7
chr1	235098018	235100790	2773	12	0.0626607	-0.161388	0.811163	0.039314	0.00420526	0.126963	cg00311883;cg19146301;cg17759224;cg24855514;cg04424002;cg26374282;cg26956141;cg06124056;cg27526774;cg01947523;cg17373657;cg02088292	TRUE	4	LOC101927851
chr1	235106679	235109031	2353	6	-1.12308	-0.943316	0.145025	-0.0890544	-0.0866158	0.0560025	cg15384772;cg02270390;cg16196780;cg02639353;cg22628240;cg23549847	TRUE	6
chr1	24017115	24018996	1882	15	0.517672	0.445753	0.309193	0.012889	0.0134971	0.00661074	cg03529960;cg12090388;cg26358599;cg20424987;cg13452193;cg23922515;cg22968727;cg24406162;cg13167197;cg20148285;cg17786202;cg27580657;cg04608326;cg03982763;cg00636391	TRUE	1	RPL11
chr1	201597805	201598246	442	3	-2.6618	-3.11595	-2.14251	-0.34783	-0.375139	-0.265892	cg20116729;cg24729421;cg21480333	TRUE	1
chr1	7408793	7409574	782	4	-2.26809	-2.5199	-2.07616	-0.276182	-0.3145	-0.225725	cg10626316;cg14794741;cg22775501;cg25345659	FALSE	0	CAMTA1
chr1	94344135	94346296	2162	26	0.266733	0.454751	0.170539	0.0115432	0.0135774	-0.00280445	cg08526814;cg19906608;cg23956358;cg16398686;cg13856647;cg19164253;cg04296778;cg09471221;cg23633626;cg23110891;cg18800136;cg11926166;cg26829310;cg09472495;cg01139627;cg20592532;cg15054400;cg23015158;cg01887443;cg16833230;cg18073510;cg15589930;cg26688893;cg21201500;cg17344060;cg13905406	TRUE	3	DNTTIP2
chr1	227015418	227015971	554	8	0.912072	0.777562	0.644127	0.0307986	0.0226873	0.0287372	cg13223182;cg22223430;cg23950691;cg13935266;cg20484086;cg13870041;cg16985288;cg08654091	TRUE	1
chr1	15573050	15574102	1053	12	-0.282263	-0.492072	-0.712139	-0.0364743	-0.0608401	-0.0792889	cg07352425;cg04029421;cg17750038;cg19198714;cg00524963;cg02394978;cg25793964;cg10321876;cg06838175;cg08815479;cg13234882;cg11799650	TRUE	3	FHAD1
chr1	26126233	26127185	953	10	0.59838	0.603769	0.527338	0.0226201	0.0172088	0.0122351	cg01256865;cg06807055;cg07574241;cg23931558;cg16724196;cg21187265;cg12749636;cg15156836;cg16336056;cg07352544	TRUE	3	SEPN1
chr1	151825057	151826937	1881	9	-1.08197	-0.918537	-0.602906	-0.0836351	-0.0758564	-0.0498439	cg18081104;cg07874520;cg09188674;cg01062247;cg11344950;cg03749917;cg26292918;cg05225503;cg21211478	TRUE	1	THEM5
chr1	32859513	32860766	1254	12	0.731675	0.669384	0.576622	0.0201964	0.0264619	0.0221562	cg06622968;cg06043343;cg02822040;cg06713267;cg00278158;cg02276490;cg04311227;cg18182038;cg08862245;cg05221875;cg12379989;cg04885470	TRUE	1	BSDC1
chr1	65990399	65991765	1367	10	-0.0785978	-0.192411	-0.271052	-0.0254913	-0.0230245	-0.0388481	cg25290445;cg08234308;cg16987305;cg03514351;cg06900008;cg14199090;cg03401738;cg05197142;cg10122778;cg00630958	TRUE	1	LEPR
chr1	3559568	3560107	540	5	-1.59346	-1.26889	-1.38885	-0.0806437	-0.0786836	-0.0922621	cg02276822;cg15925527;cg23802150;cg17103467;cg13460118	FALSE	0	WDR8
chr1	160097232	160098527	1296	7	-0.385962	-0.211393	-0.309611	-0.00118141	0.0200058	0.00175044	cg03525467;cg24839282;cg18454248;cg10711303;cg22953477;cg10606567;cg02932738	TRUE	1	ATP1A2
chr1	55680726	55683373	2648	16	0.0408864	0.223688	0.262421	-0.0287984	0.0175284	0.0164593	cg11959647;cg12499584;cg04697620;cg19434783;cg23442955;cg23883535;cg08247674;cg26851805;cg04682133;cg16204198;cg15949924;cg03317618;cg15198751;cg17004733;cg00765676;cg27157881	TRUE	7	USP24;LOC100507634
chr1	53189917	53191922	2006	7	-1.46736	-0.927464	-0.823274	-0.123152	-0.0878611	-0.0637097	cg10678886;cg23995459;cg03935117;cg02205936;cg05363714;cg00054243;cg23261103	TRUE	3	ZYG11B
chr1	242120694	242122063	1370	7	-0.972477	-0.918411	-0.921883	-0.0460901	-0.0538771	-0.0510665	cg11802765;cg08277287;cg00417605;cg21816942;cg09611501;cg22513903;cg07948496	TRUE	1	BECN2
chr1	169862509	169865202	2694	17	0.330138	0.437498	0.354114	-0.00368288	0.00675927	0.00639982	cg09186897;cg10241280;cg11690028;cg09335306;cg26670450;cg23051655;cg02754175;cg13449727;cg23258063;cg25353026;cg10232749;cg16653395;cg08245509;cg00503636;cg01687757;cg14226122;cg01722695	TRUE	1	SCYL3
chr1	21765499	21767211	1713	15	0.444031	0.155031	0.286389	-0.0109314	-0.018635	-0.00943853	cg10019095;cg04287982;cg21906605;cg17362833;cg11658955;cg04157804;cg02390115;cg11992582;cg22190291;cg08388232;cg14018420;cg25601136;cg20417195;cg26885858;cg17800788	TRUE	3	NBPF3
chr1	26735245	26738130	2886	24	0.586516	0.563006	0.26895	0.0129099	0.0140653	-2.45638e-05	cg15189866;cg03980745;cg06368558;cg14011486;cg02388865;cg22029297;cg07095205;cg17499430;cg20452212;cg19084589;cg19924431;cg05768558;cg19706817;cg23605843;cg12221565;cg26616083;cg19939102;cg04103761;cg27391649;cg04079139;cg10769253;cg03226958;cg18634211;cg16530429	TRUE	4	LIN28A;LIN28
chr1	243657804	243659016	1213	4	-1.82537	-1.53795	-1.01565	-0.0896728	-0.087632	-0.0540269	cg00081019;cg23166773;cg00420884;cg10801331	TRUE	2	SDCCAG8;AKT3
chr1	91870067	91872594	2528	11	-0.248531	-0.29738	-0.462428	-0.0396186	-0.0395097	-0.0467766	cg10890233;cg23032045;cg25188594;cg11081694;cg09737265;cg25760416;cg27553169;cg03191985;cg10477861;cg27594756;cg09077757	TRUE	3	HFM1
chr1	8020732	8022505	1774	16	0.409261	0.303039	0.417776	-0.000617189	0.00419695	0.0052565	cg00042356;cg24006384;cg10913316;cg00845930;cg16136678;cg08027640;cg10385390;cg21903802;cg14082192;cg09312731;cg05165700;cg25007680;cg17425224;cg16277144;cg24342270;cg10514638	TRUE	2	PARK7
chr1	85724328	85725931	1604	12	0.0175878	0.0146106	-0.0245815	-0.0363742	-0.0359658	-0.0318868	cg12848592;cg13168598;cg16011679;cg20811840;cg25086596;cg17737388;cg09385306;cg05654164;cg00576075;cg21245975;cg03848145;cg19729188	TRUE	2	C1orf52
chr1	226064048	226065637	1590	6	-1.40135	-1.14033	-1.20059	-0.186306	-0.141973	-0.139707	cg14582662;cg25461122;cg17125583;cg20316614;cg00713465;cg04582838	TRUE	3	TMEM63A
chr1	54881486	54881929	444	6	-1.01092	-0.848888	-0.796041	-0.0987307	-0.0927129	-0.0801682	cg14630394;cg21614736;cg15297841;cg13976259;cg15816062;cg07128408	TRUE	1
chr1	161014739	161016165	1427	15	0.682879	0.705552	0.665398	0.0152804	0.0262443	0.0209767	cg22276985;cg20247161;cg01719979;cg13382707;cg04003017;cg06823263;cg21269709;cg06034822;cg11514184;cg00551648;cg13315770;cg18231981;cg20234684;cg03430800;cg05070923	TRUE	4	USF1
chr1	156083251	156085037	1787	12	0.428909	0.2194	0.0496602	-0.00928325	-0.0188922	-0.0214412	cg00106073;cg15673731;cg04317543;cg20018234;cg24842967;cg05443135;cg09219721;cg23274561;cg15949380;cg17718488;cg05898524;cg09016639	TRUE	4	LMNA
chr1	201970416	201971805	1390	6	-0.97146	-0.892889	-0.938731	-0.062971	-0.062254	-0.0529198	cg19093225;cg26455554;cg08944874;cg26045471;cg26098749;cg07151649	TRUE	1	MIR6740;RNPEP
chr1	244805996	244806451	456	5	-1.39509	-1.32665	-0.890815	-0.099853	-0.0956501	-0.06656	cg10016770;cg11237215;cg01714087;cg26814208;cg24052284	TRUE	1
chr1	212964388	212966209	1822	19	0.242184	0.383761	0.277474	-0.00549367	0.00334575	0.00193974	cg26670100;cg27390425;cg10530644;cg18755581;cg24590633;cg23615248;cg06593568;cg17405253;cg21106461;cg09851460;cg22257490;cg03040821;cg07655338;cg15025054;cg14451224;cg24246313;cg20112035;cg16170935;cg23806034	TRUE	2	TATDN3;NSL1
chr1	180122924	180124539	1616	13	0.669637	0.579048	0.131649	0.00215908	0.00269555	-0.0229974	cg07983706;cg03208016;cg03111951;cg08569016;cg14169790;cg15206621;cg08755040;cg08007338;cg07360182;cg08812504;cg09505809;cg15247100;cg06894687	TRUE	3	QSOX1
chr1	9409349	9411484	2136	7	-1.24687	-0.848828	-0.854862	-0.0990247	-0.060615	-0.0604512	cg25616787;cg03738438;cg07173218;cg09330320;cg18484769;cg10709351;cg20064582	TRUE	2	SPSB1
chr1	170113838	170115351	1514	8	-0.424007	-2.75104	-2.47422	-0.0573919	-0.285692	-0.278555	cg20742415;cg24488391;cg12500707;cg09168501;cg19303898;cg19448426;cg03001143;cg03192897	TRUE	3	METTL11B
chr1	173793075	173794335	1261	21	0.488472	0.555947	0.550323	0.00898166	0.0144709	0.0155994	cg13495574;cg26937809;cg20940459;cg21384371;cg04217776;cg06803925;cg04567169;cg21396487;cg23886974;cg05001758;cg24405650;cg17737141;cg23633679;cg25372135;cg24414038;cg01372456;cg07824364;cg27539247;cg08121634;cg12793502;cg26269644	TRUE	1	CENPL;DARS2
chr1	1873499	1876015	2517	10	-0.724055	-0.709112	-0.747439	-0.0462562	-0.0530141	-0.0481094	cg15028578;cg14839558;cg03396347;cg17747265;cg07719258;cg21876832;cg19684894;cg16142957;cg16573863;cg15833286	TRUE	4	CFAP74
chr1	214637903	214638627	725	7	-0.744782	-0.954034	-0.734664	-0.0354304	-0.0508923	-0.0344687	cg11753771;cg05063274;cg09717774;cg06532338;cg01117170;cg17492795;cg12144338	TRUE	1	PTPN14
chr1	211498962	211500571	1610	15	-0.288278	-0.399965	-0.316829	-0.0401627	-0.04691	-0.033704	cg11879620;cg02941293;cg11225849;cg17222992;cg05602157;cg01780943;cg27433482;cg21096990;cg01493621;cg05748295;cg09139451;cg09061993;cg25812776;cg10177528;cg20912172	TRUE	2	TRAF5
chr1	17697680	17699844	2165	10	-1.01848	-0.829622	-0.47874	-0.067331	-0.0701869	-0.0337122	cg13879177;cg20545490;cg21857822;cg12643633;cg00059086;cg19877033;cg00298399;cg07677446;cg21755339;cg12336009	TRUE	1	PADI6
chr1	2456436	2459224	2789	19	0.445285	0.121363	0.238434	0.00118748	-0.0115184	-0.00823224	cg07424616;cg04015594;cg19516647;cg06536150;cg27173245;cg08153752;cg20103201;cg17445605;cg03991333;cg14173199;cg15595501;cg02611001;cg09044743;cg00295182;cg06186150;cg25386426;cg17128799;cg11455386;cg22530293	TRUE	3	PANK4
chr1	46971644	46972736	1093	7	-1.07726	-0.858861	-0.738673	-0.0846383	-0.0760644	-0.0600572	cg12663321;cg01484272;cg14875384;cg08032971;cg11995121;cg09914444;cg07294914	TRUE	1	DMBX1
chr1	27240319	27241185	867	8	-0.988969	-0.811283	-0.624943	-0.0839584	-0.0664043	-0.0484412	cg18515333;cg01942646;cg16177693;cg16868031;cg06650260;cg10055471;cg07327090;cg24580782	TRUE	1	NR0B2
chr1	164532029	164533042	1014	3	-2.30804	-3.16102	-2.57875	-0.267888	-0.366021	-0.295043	cg25781627;cg14342938;cg01121969	TRUE	3	PBX1
chr1	167789296	167790294	999	8	0.193902	-0.0309663	-0.825991	0.0247849	0.0371067	-0.0466921	cg04405332;cg10994639;cg10325912;cg07911842;cg18225485;cg19302854;cg02098923;cg26062700	TRUE	2	ADCY10
chr1	172419004	172420157	1154	5	-1.52131	-1.13947	-1.70912	-0.159502	-0.144777	-0.193962	cg17486396;cg11841239;cg22074304;cg09433908;cg19373964	TRUE	3	C1orf105
chr1	109825087	109826417	1331	15	0.542725	0.429224	0.409047	0.00999248	0.0096528	0.00149301	cg06752594;cg04432965;cg14216290;cg18085070;cg07351164;cg23236025;cg27465475;cg06804154;cg08073214;cg02103745;cg21582488;cg18965989;cg25241757;cg27339143;cg09502502	TRUE	2	PSRC1
chr1	61418534	61419988	1455	5	-1.07094	-1.10654	-0.75946	-0.0599218	-0.0615196	-0.0364343	cg23891259;cg10017468;cg26520684;cg26249174;cg19394052	TRUE	1	NFIA-AS2
chr1	219728629	219730240	1612	6	-1.26739	-1.65985	-0.785152	-0.162794	-0.196757	-0.0914848	cg03919742;cg17183073;cg03317778;cg13868344;cg24250684;cg04941873	TRUE	1
chr1	8076599	8076806	208	3	-1.76799	-1.71041	-1.56473	-0.174489	-0.176975	-0.158206	cg15314328;cg23922638;cg14178899	TRUE	2	ERRFI1
chr1	100110266	100111949	1684	11	-0.786555	-0.828788	0.143241	-0.0776616	-0.0868172	0.020468	cg00331226;cg12729166;cg00729875;cg06469799;cg07960762;cg14606976;cg27563423;cg22977099;cg24603803;cg07849997;cg02080641	TRUE	3	PALMD
chr1	3328023	3329292	1270	5	-1.48933	-1.01442	-0.868393	-0.0555459	-0.0364745	-0.0270116	cg12268236;cg24395386;cg08947445;cg25480121;cg04423188	TRUE	1	PRDM16
chr1	89149378	89150448	1071	13	0.700518	0.562728	0.550656	0.0212695	0.0201472	0.02511	cg18164313;cg01306138;cg01077609;cg07393057;cg09070697;cg00388605;cg16228804;cg04122329;cg11440203;cg05657581;cg02558133;cg24738475;cg25104671	TRUE	2	PKN2;PKN2-AS1
chr1	245397978	245398086	109	4	-2.03563	-2.57792	-2.73752	-0.256482	-0.344921	-0.390546	cg12720965;cg02873442;cg13828893;cg26734175	TRUE	1	KIF26B
chr1	11795409	11796979	1571	15	0.534575	0.309876	0.436222	0.0057188	-0.000917157	0.0105107	cg17324198;cg06322619;cg21826784;cg19251740;cg07049998;cg13862210;cg15527643;cg25467652;cg25550184;cg04444949;cg08945450;cg20164720;cg18327319;cg17350448;cg08425760	TRUE	1	AGTRAP
chr1	227945328	227947250	1923	3	1.30423	1.42962	1.4345	0.206306	0.201215	0.210811	cg24576313;cg08568073;cg03142741	TRUE	4	SNAP47
chr1	246728663	246730219	1557	13	0.336643	0.403646	0.231033	0.00168039	0.00669359	-0.00303669	cg10330832;cg15524239;cg05721645;cg24493137;cg23848822;cg25307556;cg20615951;cg15447761;cg12910806;cg03354957;cg17815049;cg14460735;cg03614734	TRUE	5	CNST;TFB2M
chr1	9382878	9383245	368	2	-3.52817	-3.65418	-2.82663	-0.468137	-0.471491	-0.392198	cg01437439;cg09256832	TRUE	1	SPSB1
chr1	54796817	54797076	260	3	2.5233	3.44533	4.13554	0.249889	0.337335	0.400972	cg19587237;cg03370311;cg16443856	TRUE	1	SSBP3
chr1	201332639	201334448	1810	6	-1.08668	-0.989869	-0.613997	-0.0874737	-0.0801144	-0.0479277	cg03622653;cg23242151;cg01877819;cg05003452;cg16548094;cg14223687	TRUE	3	TNNT2
chr1	201123225	201124117	893	14	0.149748	-0.21629	-0.339208	-0.0114231	-0.0546964	-0.0776871	cg07180509;cg17771466;cg09554300;cg05391486;cg08162294;cg21431091;cg23929317;cg20807000;cg14798379;cg16112880;cg15304928;cg19628553;cg04418622;cg23555638	TRUE	1	TMEM9
chr1	10092237	10093824	1588	18	0.532474	0.577446	0.393347	0.0153576	0.0163205	0.0123358	cg06108720;cg15707544;cg00993191;cg02974126;cg00619519;cg18563336;cg20340356;cg26216002;cg23036426;cg09852008;cg23240403;cg23866255;cg27419176;cg04038241;cg27064082;cg13374225;cg09355820;cg21180178	TRUE	3	UBE4B
chr1	115397374	115398123	750	11	-2.68271	-0.677907	-1.45465	-0.282891	-0.0914605	-0.194537	cg10440578;cg07832006;cg24985030;cg07724623;cg18396987;cg18087477;cg27332337;cg12813768;cg04115969;cg20441021;cg04987755	TRUE	1	SYCP1
chr1	170278698	170278944	247	2	4.44333	5.22306	5.54664	0.568071	0.65367	0.715596	cg19938436;cg02228073	TRUE	1
chr1	53793125	53794920	1796	12	0.421285	0.502226	0.327797	-0.00163673	0.00698074	0.00128927	cg12874548;cg22933337;cg17441401;cg20160565;cg06276865;cg14707803;cg06107670;cg18663513;cg26191586;cg26936740;cg13714490;cg21157155	TRUE	4	LOC105378732;LRP8
chr1	33740732	33742369	1638	6	-1.83195	-1.80658	-1.56317	-0.143171	-0.139874	-0.12954	cg18238718;cg00007036;cg02972475;cg17422088;cg11886620;cg19165489	TRUE	1	ZNF362
chr1	155166510	155168245	1736	10	-0.998479	-0.841873	-0.61756	-0.0664974	-0.0654087	-0.0453408	cg08400879;cg01413594;cg06690638;cg17432128;cg03719988;cg23201684;cg12872916;cg24457118;cg27021530;cg10594506	TRUE	2	THBS3
chr1	10788219	10789713	1495	4	-2.32222	-3.26213	-2.64416	-0.225457	-0.363758	-0.308955	cg10234511;cg12760995;cg18437144;cg18760055	TRUE	3	CASZ1
chr1	145476869	145477534	666	11	0.840046	0.571463	0.552437	0.0153713	0.010246	0.0110669	cg17949451;cg06802841;cg27236173;cg05598845;cg19930199;cg01780466;cg03418289;cg23347009;cg21501179;cg21332946;cg21396211	TRUE	2	LIX1L;NBPF20;NBPF10
chr1	211826987	211828796	1810	7	-0.341327	-0.73813	-0.619306	-0.00253688	-0.0518728	-0.0522802	cg22033754;cg13754489;cg02673850;cg24881797;cg03319552;cg16206507;cg15207224	TRUE	3	LOC105748977
chr1	41949761	41952221	2461	11	0.58369	0.213638	0.0242864	0.0388603	0.0184063	0.000352944	cg14202907;cg14978637;cg27238470;cg27438425;cg19874515;cg15807154;cg07563342;cg20700731;cg20367961;cg16736826;cg08460875	TRUE	2	EDN2
chr1	9504049	9504429	381	2	3.68143	3.78808	3.80078	0.37959	0.382575	0.431697	cg10992465;cg21686171	TRUE	1
chr1	151297178	151300356	3179	20	0.569958	0.694312	0.716166	0.0131859	0.0476144	0.0538313	cg24821877;cg11943514;cg02304271;cg24284274;cg07734432;cg05790073;cg06122613;cg16909824;cg14149172;cg01974375;cg08456334;cg24629670;cg12936983;cg15458386;cg06585027;cg23777379;cg15303938;cg14955420;cg21689040;cg02817247	TRUE	6	PI4KB
chr1	110209551	110211023	1473	14	-0.0849304	-0.285351	-0.572672	-0.0333993	-0.074069	-0.0912761	cg14065576;cg02337836;cg07219542;cg06615940;cg08142344;cg12647497;cg11063364;cg01667178;cg03942855;cg10537017;cg13734661;cg16670497;cg03070194;cg06970744	TRUE	3	GSTM2
chr1	1375448	1376740	1293	6	-0.801253	-0.711759	-0.736389	-0.0517237	-0.0518817	-0.0549247	cg09603935;cg13570957;cg26795248;cg25592215;cg03116557;cg08426733	TRUE	2	VWA1
chr1	43211947	43214089	2143	7	-1.07687	-0.977639	-0.543279	-0.0717884	-0.0626781	-0.0335998	cg24558645;cg22981112;cg14486121;cg05460975;cg15051316;cg04692752;cg21389776	TRUE	2	P3H1;LEPRE1
chr1	48231245	48233113	1869	8	-0.931479	-0.933805	-0.501663	-0.104907	-0.0977317	-0.0487309	cg21212108;cg16313158;cg04631318;cg02573922;cg11343027;cg06387467;cg09324461;cg01561904	TRUE	4	TRABD2B
chr1	28414419	28415421	1003	16	0.934991	0.639101	0.695583	0.0276715	0.0215392	0.0256211	cg10965041;cg13690588;cg26411549;cg15594905;cg10397628;cg06319327;cg12736232;cg16856698;cg26441902;cg06113755;cg13129888;cg22760576;cg26821498;cg27498304;cg14046420;cg12753518	TRUE	2	EYA3
chr1	205473048	205474054	1007	14	-0.14824	-0.142494	-0.193886	-0.02973	-0.0363166	-0.0405027	cg12470011;cg02599062;cg06903544;cg17917542;cg07457613;cg18592026;cg06948937;cg14912001;cg07713493;cg03750111;cg01225317;cg18438591;cg16985301;cg26742436	TRUE	2	CDK18
chr1	1286917	1288926	2010	5	-0.528348	-0.769644	-0.788015	-0.0526181	-0.0893663	-0.094298	cg21118819;cg21679391;cg03722312;cg11414742;cg15472728	TRUE	2	MXRA8
chr1	21649330	21652298	2969	5	0.752278	1.13158	1.37307	0.0591535	0.0990105	0.147013	cg16416158;cg15962494;cg25033646;cg18116670;cg16514473	TRUE	6	ECE1
chr1	52081278	52082824	1547	14	-0.00869874	-0.0193706	-0.34564	-0.015982	-0.0265389	-0.0414325	cg18395078;cg00866484;cg17853575;cg16557308;cg24713343;cg24348107;cg23095642;cg16299341;cg10201328;cg03072343;cg01561629;cg17997673;cg06814612;cg10701801	TRUE	4	OSBPL9
chr1	63988325	63989705	1381	19	0.633595	0.666913	0.559862	0.0146038	0.0208242	0.019844	cg07160589;cg12748849;cg26451429;cg18643958;cg20994490;cg23641677;cg20683799;cg01796208;cg27179379;cg08010229;cg21501001;cg27556918;cg05217566;cg21877855;cg15654686;cg14903716;cg12254219;cg18464559;cg17903549	TRUE	3	ITGB3BP;EFCAB7
chr1	234745804	234746800	997	10	0.95251	0.689464	0.564187	0.0200646	0.0172719	0.0165051	cg26917462;cg15484161;cg00251250;cg11857665;cg06527865;cg06812651;cg19797496;cg12954591;cg22553313;cg19720914	TRUE	2	IRF2BP2
chr1	26035362	26036074	713	5	-1.01908	-1.06968	-0.900397	-0.0643087	-0.0646257	-0.046888	cg03396388;cg06603855;cg02586949;cg12842396;cg12903131	FALSE	0	MAN1C1
chr1	202090849	202092296	1448	14	-0.62536	-0.925412	-0.511934	-0.0498924	-0.0728501	-0.0378198	cg15096829;cg17219660;cg13300939;cg02848961;cg22283058;cg02124912;cg18173859;cg27313021;cg00921097;cg02751839;cg08129759;cg16257215;cg27450557;cg10399484	TRUE	2	GPR37L1
chr1	223180852	223181473	622	3	-2.01239	-2.58917	-1.90411	-0.23688	-0.278668	-0.209031	cg18176300;cg02177096;cg00030501	TRUE	2
chr1	226273887	226275283	1397	5	-1.34135	-1.16599	-0.859327	-0.0769784	-0.0833706	-0.05543	cg24806893;cg18276283;cg19810736;cg01023473;cg21910599	TRUE	3
chr1	110335018	110335928	911	2	3.35465	2.93383	3.95346	0.361624	0.335771	0.417041	cg14898946;cg13229972	TRUE	4
chr1	201707751	201709390	1640	13	-0.504708	-0.564087	-0.327303	-0.0727944	-0.0824272	-0.0391583	cg01411786;cg14377596;cg16023122;cg05091570;cg07139329;cg13877974;cg21552734;cg04919516;cg01058902;cg27441486;cg22488259;cg14168733;cg01828733	TRUE	3	NAV1;IPO9-AS1
chr1	228345324	228346347	1024	7	-4.06872	-1.34891	-1.78227	-0.362069	-0.109793	-0.206849	cg03650119;cg12461930;cg09257635;cg08521967;cg17680089;cg23733384;cg22681074	TRUE	2	GJC2
chr1	36553208	36554906	1699	10	0.345745	0.0204881	0.0818018	-0.0027577	-0.0213396	-0.0102721	cg07952773;cg24408347;cg11703404;cg12302718;cg01140690;cg06814637;cg17877898;cg24547948;cg12277532;cg19252108	TRUE	1	ADPRHL2;TEKT2
chr1	31441150	31441787	638	5	-1.05049	-1.00759	-0.695047	-0.0839934	-0.0797743	-0.0584925	cg12866791;cg05675611;cg22111442;cg13479146;cg10297267	TRUE	2	SNORD85;PUM1
chr1	228361582	228362509	928	7	-1.27193	-1.09974	-2.4815	-0.113354	-0.0973553	-0.259582	cg18277682;cg02017417;cg24846680;cg04625031;cg00419117;cg01200585;cg26131306	TRUE	2	C1orf69;IBA57
chr1	48514802	48515944	1143	3	-0.113951	0.00789844	-0.292124	-0.0079082	0.0388813	-0.0377525	cg10849272;cg06594207;cg19492975	TRUE	3
chr1	171216346	171217757	1412	8	-0.517492	-0.922118	-1.01938	-0.0320845	-0.0559002	-0.0604877	cg10620330;cg04413226;cg15415901;cg02456238;cg23080769;cg15514848;cg03870738;cg09423316	TRUE	3	FMO1
chr1	205779678	205783009	3332	17	0.226325	0.34287	0.162347	-0.00900621	-0.00550391	-0.00537655	cg23034840;cg25022560;cg09064754;cg16315748;cg00097626;cg19450499;cg23951618;cg05738246;cg00664682;cg00762738;cg15835056;cg03273382;cg01654312;cg26866142;cg03046812;cg03827427;cg10717869	TRUE	4	SLC41A1
chr1	10960517	10961976	1460	3	-1.52839	-1.69308	-1.79936	-0.178246	-0.197651	-0.218212	cg02073122;cg09994936;cg25013303	TRUE	3
chr1	32120996	32122184	1189	6	-0.887642	-0.924543	-0.657533	-0.0745894	-0.0731629	-0.049514	cg01712297;cg24078870;cg11473163;cg24096958;cg20865598;cg21369695	TRUE	1	COL16A1
chr1	147233738	147234781	1044	4	1.01179	1.04001	0.960261	0.126531	0.123098	0.130412	cg11787626;cg21267551;cg12740910;cg16992533	TRUE	1	GJA5
chr1	36620222	36622167	1946	9	0.189831	0.0411572	0.130743	-0.00563512	-0.011438	-0.00327088	cg14436461;cg11786013;cg09302120;cg23702073;cg22066241;cg08000336;cg00438309;cg04194405;cg00955686	TRUE	2	MAP7D1;TRAPPC3
chr1	17448350	17450217	1868	6	0.301067	-0.201907	0.259589	0.0394796	0.0097772	0.0623161	cg10293370;cg03986240;cg12561552;cg13616146;cg08694914;cg07319459	TRUE	3
chr1	33893978	33894461	484	2	-3.31053	-2.48526	-3.10198	-0.273685	-0.204502	-0.268349	cg03380518;cg18238908	TRUE	1
chr1	18988324	18988601	278	2	-3.32812	-3.75218	-3.12847	-0.45652	-0.528842	-0.428751	cg11297993;cg14831539	TRUE	1	PAX7
chr1	1655213	1656943	1731	13	0.229991	0.362508	0.0904798	0.00628935	0.0130101	0.00371639	cg15176125;cg16248785;cg14164956;cg00062592;cg21906539;cg25558285;cg11572942;cg09353726;cg00669623;cg11198222;cg25253065;cg04243582;cg03009233	TRUE	1	CDK11A;CDK11B;SLC35E2
chr1	68962124	68963542	1419	15	0.668387	0.247764	0.268702	0.00920565	-0.0262809	-0.0177205	cg00318766;cg22876643;cg09113768;cg08474403;cg13174009;cg05797363;cg08825216;cg26064634;cg18167921;cg14609721;cg20322613;cg14467812;cg07447517;cg08413469;cg16598810	TRUE	4	DEPDC1;DEPDC1-AS1
chr1	109733576	109735314	1739	5	-1.41834	-1.44826	-1.4733	-0.15291	-0.158854	-0.139012	cg09148471;cg14390141;cg19751328;cg08655800;cg07017074	TRUE	4	KIAA1324
chr1	205342340	205343134	795	3	-2.13032	-1.77478	-1.68506	-0.2665	-0.231512	-0.226353	cg07342108;cg18759595;cg08473693	TRUE	1
chr1	184633039	184634036	998	5	-1.44016	-1.03443	-1.61861	-0.164612	-0.123749	-0.200222	cg05045817;cg17519955;cg24806066;cg18807011;cg13380612	TRUE	1
chr1	205290233	205292215	1983	14	0.0961026	0.272693	-0.00667764	-0.021485	-0.0100111	-0.0278486	cg00997411;cg04312919;cg27318474;cg12943260;cg07391498;cg05938725;cg08495870;cg07033903;cg05132838;cg08712572;cg21467719;cg24482850;cg21944749;cg20001087	TRUE	4	NUAK2
chr1	29556821	29558073	1253	15	0.285449	0.37121	0.0829445	0.00252176	0.00756168	-0.00262611	cg19159602;cg15315088;cg12222459;cg11797145;cg00035847;cg12590668;cg13568171;cg12802086;cg16453183;cg03459646;cg03024714;cg19901472;cg10016835;cg05408948;cg19547187	TRUE	1	MECR
chr1	245254391	245255376	986	6	1.94372	1.99812	1.65971	0.211953	0.211358	0.212401	cg06958636;cg14038339;cg22270805;cg27590993;cg13093989;cg17094624	TRUE	3	EFCAB2
chr1	27988557	27990385	1829	7	0.653114	0.561894	0.551565	0.0413757	0.0460036	0.0553982	cg14478217;cg02626375;cg01913767;cg09664554;cg03527852;cg12283520;cg07949416	TRUE	1
chr1	205560943	205561906	964	12	-0.0757631	-0.139375	-0.22676	-0.0184536	-0.0266309	-0.0324679	cg02637320;cg12481266;cg15824045;cg18271913;cg07945777;cg04740665;cg10398288;cg15108984;cg21264372;cg00855731;cg06740296;cg11334004	TRUE	2	MFSD4
chr1	151127949	151129844	1896	8	-0.758668	-0.889885	-1.24245	-0.111043	-0.0988514	-0.146099	cg02733330;cg01903374;cg16565154;cg17720233;cg23612220;cg22392857;cg21544402;cg00318000	TRUE	3	TNFAIP8L2-SCNM1;TNFAIP8L2
chr1	28695421	28696966	1546	15	0.417087	0.2721	0.353044	0.00902362	0.00253315	0.00515242	cg12055914;cg11072045;cg03132197;cg07192559;cg00794227;cg21647780;cg05345116;cg22468983;cg03826835;cg14352036;cg04384245;cg17457884;cg11998909;cg12141986;cg05769206	TRUE	2	PHACTR4
chr1	148555647	148556742	1096	6	0.752175	0.974613	0.858061	0.0193103	0.0322435	0.0275096	cg18376472;cg06616806;cg18242427;cg09882461;cg18404366;cg04186622	TRUE	6	NBPF15;NBPF25P
chr1	110170797	110172958	2162	8	-0.77717	-0.823361	-0.759077	-0.0576504	-0.0604573	-0.0540251	cg08739244;cg15111554;cg19615047;cg10638044;cg16009387;cg14202937;cg07892669;cg05169357	TRUE	4	AMPD2
chr1	165869669	165870763	1095	4	-1.74439	-1.74831	-1.42088	-0.232961	-0.223554	-0.176807	cg21470094;cg08622435;cg23085466;cg02313425	TRUE	2	UCK2
chr1	6062462	6064094	1633	7	-1.14003	-1.77291	-1.55381	-0.149925	-0.216116	-0.181603	cg21939836;cg04088152;cg03895593;cg22692659;cg13069237;cg13928473;cg24926052	TRUE	2
chr1	40838769	40840348	1580	11	0.519408	0.691686	0.537962	0.0118737	0.0365629	0.0194622	cg09556632;cg07499546;cg10994596;cg27380775;cg17103666;cg01921777;cg20409587;cg17908818;cg18043344;cg24880424;cg06470943	TRUE	3	SMAP2
chr1	29460817	29461070	254	3	-2.40466	-2.1787	-2.80416	-0.159401	-0.145483	-0.207636	cg06155303;cg09264065;cg00107241	TRUE	1
chr1	38061151	38062340	1190	14	0.352051	0.377699	0.278959	-0.00174481	0.00459382	0.00274105	cg22712703;cg16573901;cg17933807;cg17886164;cg03884414;cg19908139;cg06528936;cg12307103;cg23338945;cg21751942;cg26653091;cg27518043;cg11778601;cg17004373	TRUE	2	GNL2
chr1	171590804	171591293	490	4	-1.83328	-1.57539	-0.947143	-0.190223	-0.182276	-0.108444	cg24006030;cg25008845;cg00457082;cg17807424	TRUE	2
chr1	16292047	16292746	700	2	4.47407	4.13649	4.17316	0.612337	0.553062	0.573694	cg05997779;cg00004667	TRUE	2	ZBTB17
chr1	26484249	26485402	1154	7	-0.77792	-1.03543	-0.853978	-0.103054	-0.143481	-0.11094	cg19789352;cg19378729;cg11643099;cg27625538;cg23689304;cg16680237;cg13462544	TRUE	3	FAM110D;GRRP1
chr1	165853249	165854422	1174	4	-1.51038	-1.75042	-1.58496	-0.133966	-0.148325	-0.144636	cg20085638;cg05495079;cg07704344;cg14257907	TRUE	1	UCK2
chr1	198647817	198649189	1373	6	-0.897951	-0.93239	-0.625134	-0.0533407	-0.0536516	-0.0320082	cg13196697;cg23360308;cg23095383;cg26399994;cg02786727;cg09247619	TRUE	4	PTPRC
chr1	227922241	227924055	1815	18	0.576083	0.561558	0.385746	0.0148315	0.0278687	0.0112627	cg01841782;cg24947540;cg15803895;cg26998389;cg22136200;cg16410890;cg09916698;cg09796739;cg19175383;cg04975617;cg24513684;cg09888145;cg26376769;cg00012386;cg00355633;cg26591829;cg15563782;cg26720718	TRUE	3	JMJD4;SNAP47
chr1	9835369	9836431	1063	4	-1.12946	-0.931967	-0.930369	-0.0814166	-0.0576689	-0.0685391	cg00679744;cg21341492;cg24760690;cg21983229	TRUE	4	CLSTN1
chr1	153750309	153751665	1357	6	-1.25993	-0.921297	-0.735594	-0.091911	-0.0739171	-0.0485466	cg21001861;cg17423763;cg21961721;cg14665514;cg05162819;cg10343639	TRUE	2	SLC27A3
chr1	160001329	160002964	1636	12	0.313843	0.27374	0.184737	-0.00591902	-0.0078607	-0.019015	cg13722693;cg11844079;cg05831020;cg17450446;cg08038078;cg24523950;cg13987606;cg12036741;cg04197051;cg24180369;cg15069926;cg23004625	TRUE	3	PIGM
chr1	10707454	10708091	638	6	-1.05433	-0.852715	-0.586679	-0.0442812	-0.039701	-0.024111	cg04998589;cg21787835;cg03962214;cg20318235;cg07974958;cg02172466	FALSE	0	CASZ1
chr1	8267084	8267592	509	4	-1.29981	-1.54192	-1.20656	-0.119984	-0.148992	-0.11724	cg10676464;cg00619939;cg16734747;cg11999707	TRUE	3	LOC102724539
chr1	7621738	7622695	958	5	-1.27573	-1.20284	-1.39151	-0.0980111	-0.108767	-0.113972	cg05048259;cg00954633;cg11577339;cg03333231;cg20313951	TRUE	2	CAMTA1
chr1	165831369	165831442	74	2	-2.73661	-2.62873	-2.81108	-0.255054	-0.2143	-0.254577	cg07607032;cg19880170	TRUE	1	UCK2
chr1	89989666	89991016	1351	11	0.364607	0.114211	0.000741576	0.0196371	0.00559195	0.00624106	cg16298481;cg00660251;cg18879646;cg12384808;cg06549928;cg08128789;cg11295466;cg17265729;cg22081084;cg18169869;cg27574786	TRUE	3	LRRC8B
chr1	3234007	3234644	638	4	-2.06822	-1.80318	-1.02104	-0.15121	-0.141332	-0.0764083	cg04882365;cg01793374;cg06703375;cg15156029	TRUE	2	PRDM16
chr1	117724429	117724578	150	2	-4.04673	-2.90462	-3.24606	-0.591445	-0.456487	-0.503718	cg04219320;cg21191743	TRUE	1	VTCN1
chr1	51700514	51702659	2146	12	0.333973	0.385363	0.283596	0.0082238	0.00293836	-0.00199692	cg07134292;cg13562446;cg00162673;cg27339021;cg05923103;cg09584966;cg15554410;cg11693007;cg24808674;cg22382706;cg00101118;cg22730412	TRUE	4	RNF11
chr1	230202012	230204191	2180	14	0.641051	0.28379	0.203134	0.00930294	-0.00208519	-0.00309173	cg18122200;cg24865406;cg03756088;cg19647058;cg18343658;cg03525122;cg00550925;cg15133133;cg13769204;cg01993812;cg24400608;cg23656755;cg04702490;cg12840261	TRUE	5	GALNT2
chr1	220533557	220534666	1110	5	-1.15786	-1.08555	-0.792401	-0.0716771	-0.0669671	-0.0442492	cg05278651;cg06332625;cg07420470;cg00357278;cg11380323	FALSE	0
chr1	202976329	202977077	749	12	0.676794	0.563429	0.439405	0.0123873	0.0116599	0.00900775	cg23808931;cg05270381;cg25311330;cg23214606;cg11656663;cg03655662;cg22381300;cg12160153;cg19028804;cg13022911;cg00121147;cg10798292	TRUE	2	TMEM183A;TMEM183B;LOC100506747
chr1	11740665	11742435	1771	17	0.492535	0.538044	0.182033	-0.00424386	-0.00495341	-0.00832164	cg21545977;cg19596435;cg19651567;cg00285319;cg00449251;cg11857246;cg15012981;cg24269024;cg23811540;cg22456539;cg26807643;cg11615491;cg06938333;cg17189494;cg13030908;cg07789904;cg06631863	TRUE	2	MAD2L2
chr1	112438321	112438797	477	4	-1.36595	-1.28513	-1.05839	-0.0846334	-0.0888431	-0.0770538	cg03525385;cg21303655;cg20432350;cg04228428	TRUE	1	KCND3
chr1	203462261	203463381	1121	6	-1.24579	-1.2796	-1.08306	-0.0813394	-0.104974	-0.0810889	cg02833646;cg11721450;cg17703324;cg25384293;cg05657520;cg17267628	TRUE	1	OPTC
chr1	57001492	57001816	325	3	-1.53876	-2.1727	-2.01407	-0.130102	-0.221184	-0.211087	cg11959316;cg05434033;cg11512515	TRUE	2	PPAP2B
chr1	179711583	179715055	3473	20	-0.0582749	-0.00918867	-0.66031	-0.0434934	-0.0367772	-0.0911263	cg00962913;cg20318608;cg13449778;cg16419354;cg20242752;cg24460126;cg10474240;cg09683824;cg27297088;cg06656994;cg26334801;cg00008036;cg03340466;cg00181968;cg05421688;cg21363811;cg12720643;cg11019045;cg14748380;cg02634341	TRUE	2	FAM163A
chr1	55074083	55074750	668	4	-2.01836	-2.13089	-1.42241	-0.244603	-0.237627	-0.15621	cg06308130;cg15107944;cg09715472;cg11452469	TRUE	1	ACOT11
chr1	3044741	3045166	426	7	-1.3992	-1.36218	-0.825586	-0.129497	-0.135936	-0.0594111	cg21383687;cg21209214;cg04132510;cg02776473;cg23818827;cg18176395;cg15135176	TRUE	2	PRDM16
chr1	161178378	161179735	1358	7	-0.427916	-0.448244	-0.301054	-0.0100164	-0.0247133	-0.0157537	cg03905646;cg19220199;cg03412679;cg05043311;cg15871209;cg03627154;cg08737332	TRUE	1	NDUFS2
chr1	50888710	50890341	1632	13	0.662904	0.575843	0.866699	0.0205899	0.0112511	0.0317779	cg10776919;cg00152008;cg19380001;cg26560222;cg27265170;cg13210260;cg18198999;cg04431629;cg06921573;cg10936352;cg21592065;cg19030579;cg11448896	TRUE	1	DMRTA2
chr1	7449057	7450634	1578	6	-1.04734	-0.583834	-0.853938	-0.151969	-0.0936425	-0.115718	cg13356540;cg04929544;cg22136726;cg27149150;cg02742119;cg10579052	TRUE	4	CAMTA1
chr1	205423263	205425637	2375	12	0.0137703	0.180865	0.0117218	-0.034289	-0.0283421	-0.0244069	cg15651650;cg02954735;cg14203032;cg05764240;cg05707458;cg01790367;cg07902473;cg26878154;cg01841797;cg00466402;cg19503168;cg23570590	TRUE	5	BLACAT1
chr1	154579713	154582156	2444	16	0.00550487	0.303771	0.224571	-0.0259194	0.00753648	-0.0142965	cg14292807;cg20239527;cg26230819;cg22396279;cg06269322;cg23714091;cg04992282;cg06716655;cg07297905;cg23475294;cg17218026;cg03920003;cg17877990;cg22555709;cg20705565;cg03386675	TRUE	3	ADAR
chr1	43123216	43124524	1309	15	0.280675	0.259364	0.300614	0.00292298	0.00317361	0.00884425	cg13077324;cg18382599;cg20988549;cg10130860;cg24537195;cg04482817;cg11853822;cg07554154;cg05186936;cg08540602;cg05304761;cg02150709;cg07503931;cg04048218;cg23215333	TRUE	5	PPIH
chr1	4794072	4795334	1263	6	-1.16355	-1.05575	-0.691615	-0.0646591	-0.0651937	-0.0356402	cg24350011;cg13480658;cg21913897;cg04110918;cg07478719;cg27181471	TRUE	3	AJAP1
chr1	180991143	180993237	2095	13	0.495507	0.42485	0.360289	0.0118447	0.0085771	0.00630013	cg07223626;cg02925840;cg25147866;cg05301102;cg11086275;cg04027549;cg16125762;cg23954193;cg21438192;cg01648226;cg14803394;cg15084269;cg21934978	TRUE	4	STX6
chr1	1857514	1859438	1925	7	-0.789027	-0.815037	-0.686096	-0.0514539	-0.0597224	-0.0459977	cg11649821;cg18231054;cg03719984;cg16328466;cg06092084;cg26658617;cg11977488	TRUE	1	CFAP74
chr1	51729242	51731325	2084	7	-0.422318	-0.415398	-1.08249	-0.0223079	-0.00134151	-0.0668817	cg14549594;cg23876635;cg15860771;cg21186452;cg23462009;cg09941363;cg11020049	TRUE	3	RNF11
chr1	223354216	223354607	392	5	-2.00522	-2.33299	-1.079	-0.262389	-0.315498	-0.114498	cg13245842;cg02504313;cg20771598;cg24147579;cg19806151	TRUE	1
chr1	205897809	205898643	835	5	-1.13176	-1.09388	-0.784676	-0.0531891	-0.0493363	-0.0331177	cg06524630;cg22731763;cg25141818;cg05749351;cg01184492	TRUE	2	SLC26A9
chr1	206965840	206967929	2090	4	-1.37509	-1.12416	-0.96886	-0.0844226	-0.0755046	-0.0554009	cg25971351;cg13025618;cg11705432;cg04977693	TRUE	2
chr1	32801665	32802312	648	11	0.0735582	-0.192101	-0.447334	-0.0298733	-0.0565794	-0.066015	cg27606623;cg12081880;cg07092593;cg02455803;cg06221946;cg18150847;cg09388351;cg09072560;cg09327628;cg00556029;cg04348222	TRUE	2	MARCKSL1
chr1	209570901	209571889	989	4	-1.79022	-2.00258	-1.13793	-0.174112	-0.196052	-0.111387	cg12697139;cg03624366;cg20589567;cg22787719	TRUE	2
chr1	61869210	61870246	1037	7	-1.03709	-1.15775	-1.37586	-0.131033	-0.107341	-0.127957	cg25960334;cg10933467;cg11218171;cg23179263;cg07155243;cg09219280;cg01508436	TRUE	3	NFIA
chr1	205196012	205197936	1925	17	0.45405	0.369485	0.134779	-0.00758012	-0.00200687	-0.00493401	cg06390146;cg21283714;cg00977805;cg14145044;cg01111494;cg25320668;cg02666387;cg14969981;cg24156356;cg00118468;cg14514226;cg24581572;cg08353146;cg23521101;cg14498996;cg11752894;cg06912830	TRUE	4	TMCC2
chr1	27941694	27942186	493	4	-2.88587	-2.67434	-3.9557	-0.326978	-0.305758	-0.481765	cg23167456;cg13184177;cg03538499;cg22124648	TRUE	1	FGR
chr1	31537937	31539614	1678	15	0.498439	0.371532	0.512616	0.013452	0.00577239	0.0175348	cg00035237;cg02100343;cg23653835;cg20832125;cg08243849;cg25272125;cg24710886;cg05119117;cg22866085;cg16670330;cg14254853;cg07841367;cg23281075;cg13436343;cg22015284	TRUE	3	PUM1
chr1	228604037	228605477	1441	12	-0.274519	0.00443506	-0.279292	-0.0607479	-0.036839	-0.0631003	cg02952008;cg02931001;cg24848599;cg01907584;cg23540518;cg18875460;cg03061239;cg11253514;cg14837544;cg04945350;cg20939768;cg01717609	TRUE	4	TRIM17
chr1	32537882	32539273	1392	12	0.578566	0.405424	0.50234	0.00812028	0.0045125	0.0199986	cg07817883;cg09662747;cg16650530;cg21682382;cg06987881;cg16803387;cg09888231;cg09938838;cg09325164;cg22088228;cg08226951;cg02078356	TRUE	1	TMEM39B
chr1	161067636	161069839	2204	15	-0.213471	-0.293775	-0.287784	-0.021725	-0.0261399	-0.0202703	cg25320115;cg23651323;cg06649737;cg05410790;cg08785274;cg25889770;cg14795112;cg17150246;cg17876200;cg21437481;cg27582585;cg20747741;cg05375829;cg09306340;cg00058923	TRUE	3	KLHDC9
chr1	171226225	171227265	1041	9	-1.42288	-1.22276	-0.848013	-0.120353	-0.101219	-0.0979183	cg11192688;cg15422075;cg16763840;cg16034517;cg19917907;cg04051268;cg23535171;cg13766128;cg09905178	TRUE	2	FMO1
chr1	29137791	29139278	1488	10	-0.83347	-0.612653	-0.379127	-0.0813274	-0.0535347	-0.0356255	cg20003692;cg18141828;cg08366446;cg19715410;cg02785792;cg00839032;cg26064535;cg19869139;cg11413657;cg19738506	TRUE	4	OPRD1
chr1	84850472	84851742	1271	4	-1.89783	-1.79115	-1.92806	-0.193409	-0.158424	-0.208794	cg23031881;cg17976021;cg03669013;cg08800985	TRUE	2	UOX
chr1	33168725	33169850	1126	7	-0.342568	-0.574701	-0.56688	-0.0547341	-0.0557808	-0.0615348	cg04765926;cg06387822;cg04779013;cg20736068;cg04551500;cg12634957;cg15058557	TRUE	1	SYNC
chr1	6149049	6149517	469	5	-1.27511	-1.10402	-1.05954	-0.036705	-0.0311119	-0.042105	cg05813032;cg24545495;cg24152353;cg13243674;cg26858423	FALSE	0	KCNAB2
chr1	95391585	95393138	1554	11	0.823021	0.779704	0.499871	0.0175188	0.0198741	0.0130953	cg26227186;cg07823585;cg25026898;cg22045340;cg18344652;cg18158385;cg22333836;cg24731597;cg26619317;cg02718725;cg14669167	TRUE	1	CNN3
chr1	9129487	9131028	1542	8	-0.927982	-1.26098	-0.794261	-0.0771234	-0.115566	-0.0598983	cg01800148;cg00738435;cg14961476;cg21376058;cg12763828;cg14296111;cg00310940;cg03679305	TRUE	2	SLC2A5
chr1	206679195	206681158	1964	16	-0.0629504	-0.242553	-0.315015	-0.039009	-0.0497934	-0.049737	cg22237459;cg24450312;cg15057150;cg16554516;cg09133006;cg16192320;cg19452316;cg10305922;cg16122716;cg16032102;cg01352906;cg04330777;cg17558126;cg06461035;cg10167296;cg05616413	TRUE	4	RASSF5
chr1	57284447	57286265	1819	9	-0.518824	-1.11038	-0.749553	-0.0494751	-0.132323	-0.08947	cg06957848;cg16347256;cg17891251;cg05866021;cg22864672;cg19807231;cg24496745;cg05374238;cg24690588	TRUE	3	C1orf168
chr1	155242826	155244341	1516	13	0.299502	0.272244	0.0631947	0.00385594	0.00496573	-0.00241606	cg01675618;cg07477187;cg24054272;cg06160440;cg06658684;cg08448106;cg23719938;cg25355924;cg04158093;cg23651590;cg04498032;cg20996918;cg03212674	TRUE	3	CLK2
chr1	33772032	33772997	966	5	-1.19359	-1.00224	-0.824496	-0.120625	-0.111136	-0.0913323	cg18964375;cg00069002;cg00326300;cg08864344;cg13870102	TRUE	1
chr1	33857588	33858397	810	3	-2.56997	-2.36408	-2.09338	-0.327973	-0.299567	-0.252997	cg13266735;cg24584721;cg17283196	TRUE	1
chr1	165737775	165738894	1120	17	0.473811	0.5111	0.663481	0.00950484	0.0157491	0.0255475	cg24241129;cg15632325;cg25310909;cg14970096;cg01786075;cg24409356;cg19769164;cg24106943;cg15099632;cg18647881;cg15224822;cg26272983;cg01009875;cg18964732;cg13792037;cg19427725;cg10234330	TRUE	1	TMCO1;LOC100147773
chr1	1019524	1021299	1776	11	-0.690377	-0.651826	-0.452017	-0.0384261	-0.0373219	-0.0203182	cg18024260;cg08039585;cg15207999;cg05035248;cg19734301;cg16632098;cg08470135;cg26338735;cg12924059;cg15099245;cg05041517	TRUE	2	C1orf159
chr1	38537270	38538729	1460	3	-1.86763	-1.83849	-1.55045	-0.154078	-0.153989	-0.111682	cg20546903;cg14302554;cg16331157	TRUE	1
chr1	156103638	156104659	1022	7	-1.13822	-0.82664	-0.589518	-0.0714934	-0.0558168	-0.0373023	cg17469645;cg11831182;cg03202937;cg22795463;cg15644472;cg01527470;cg01741864	TRUE	4	LMNA
chr1	221911278	221913233	1956	5	-1.07319	-0.913914	-0.785138	-0.0522863	-0.0462772	-0.0398114	cg21825196;cg21908420;cg09999560;cg23932332;cg27645806	TRUE	3	DUSP10
chr1	8086959	8088516	1558	5	-1.78976	-1.9185	-2.10231	-0.237999	-0.244028	-0.263934	cg11426075;cg06159484;cg13808198;cg04085896;cg22678073	TRUE	3	ERRFI1
chr1	23279278	23280477	1200	7	-1.91303	-0.471581	-1.61131	-0.197466	-0.0335373	-0.171296	cg17974166;cg24444923;cg17873612;cg00172812;cg04005555;cg11070863;cg01647314	TRUE	1
chr1	93912688	93914365	1678	13	0.499214	0.482326	0.402602	0.0113102	0.0120317	0.00947439	cg19547111;cg25611840;cg13567386;cg26286429;cg05797295;cg01196158;cg02606566;cg01808739;cg05670835;cg10204101;cg00559790;cg08397064;cg15130788	TRUE	1	FNBP1L
chr1	28198374	28199456	1083	12	-0.0221378	-0.158624	-0.280316	-0.0146974	-0.0369046	-0.0398804	cg06936079;cg09579933;cg04487931;cg19251242;cg03526503;cg00856002;cg27565366;cg09641660;cg16107483;cg25015504;cg17151709;cg00338002	TRUE	3	C1orf38;THEMIS2
chr1	245317786	245318817	1032	11	0.801014	0.739826	0.674519	0.0153098	0.0180562	0.0189024	cg06352443;cg11586600;cg01787565;cg19252551;cg12054521;cg27519942;cg08616392;cg02054059;cg01887542;cg13888026;cg03284440	TRUE	1	KIF26B
chr1	24410469	24411015	547	6	-1.18623	-0.842426	-0.652571	-0.0912674	-0.0659939	-0.0470019	cg14817175;cg04400583;cg17897169;cg26086378;cg23979470;cg15350755	TRUE	2	MYOM3
chr1	113465091	113466489	1399	9	-0.635339	-0.730839	-0.596964	-0.0342687	-0.035968	-0.0275364	cg00969680;cg05598781;cg24738650;cg25391143;cg01792145;cg14230040;cg23478149;cg10983938;cg15138236	TRUE	1	AFARP1;SLC16A1;AKR7A2P1
chr1	59270717	59271497	781	4	-1.37826	-1.43878	-0.975929	-0.122689	-0.136523	-0.085377	cg19396107;cg06697152;cg10472021;cg15864159	TRUE	2	LINC01135
chr1	177938408	177939895	1488	9	-0.603557	-0.93235	-0.59811	-0.0417653	-0.0665702	-0.0419491	cg25135333;cg11455423;cg02289040;cg17383143;cg02772103;cg27451587;cg00647232;cg24974611;cg06306117	TRUE	1	SEC16B
chr1	10683577	10684392	816	4	-0.468653	-0.502552	-0.508668	0.00731132	0.0242896	0.0248151	cg24502224;cg16245035;cg21931713;cg09175915	TRUE	1	PEX14
chr1	36106988	36108233	1246	11	-0.0616645	-0.23236	-0.3677	-0.0436901	-0.051209	-0.0464721	cg21439896;cg24838391;cg18323922;cg09070503;cg21680327;cg00284249;cg11254582;cg12413579;cg24109894;cg17948627;cg00986762	TRUE	3	PSMB2
chr1	203148900	203151317	2418	4	-0.102156	0.00179699	0.25456	0.0475776	0.0393969	0.0869059	cg20707774;cg04166869;cg16975064;cg14165900	TRUE	5	CHI3L1
chr1	218758067	218759118	1052	3	2.46907	2.01924	1.58204	0.34824	0.273607	0.26373	cg10695606;cg11318947;cg14091840	TRUE	1	MIR548F3
chr1	7641358	7642984	1627	4	-1.37575	-1.27283	-0.965791	-0.150467	-0.139837	-0.092072	cg05718501;cg17947221;cg04078418;cg06841244	TRUE	2	CAMTA1
chr1	12565983	12567567	1585	9	-0.841283	-0.934364	-0.824191	-0.0914831	-0.105974	-0.0858315	cg25951870;cg07101654;cg22866430;cg24602020;cg01318461;cg00057791;cg15598719;cg18139406;cg09686497	TRUE	2	VPS13D;SNORA59A;SNORA59B
chr1	230777617	230778592	976	13	0.219363	0.165847	-0.0250132	-0.0179641	-0.0076753	-0.0288485	cg18382341;cg27158223;cg13234110;cg24175822;cg15535050;cg11453429;cg11837377;cg12052812;cg17031727;cg05602648;cg01055562;cg13240017;cg06461527	TRUE	2	COG2
chr1	954631	956799	2169	12	0.589636	0.322146	0.248802	-0.00695015	-0.0184389	-0.0151182	cg07008945;cg15153791;cg22482746;cg25177113;cg19813362;cg11726631;cg24704476;cg10046671;cg00299257;cg03185752;cg04336684;cg08223393	TRUE	4	AGRN
chr1	46101503	46102761	1259	4	-1.14537	-1.16734	-0.9228	-0.0568043	-0.0586678	-0.0493064	cg21094032;cg05169753;cg05072179;cg21773054	FALSE	0	GPBP1L1
chr1	21877322	21877781	460	6	-1.00065	-0.936378	-1.03682	-0.0574004	-0.0592775	-0.0604909	cg22506534;cg06346857;cg12047425;cg12062270;cg01037895;cg22943875	TRUE	1	ALPL
chr1	9780620	9781963	1344	5	-1.18444	-1.29301	-0.895289	-0.0809021	-0.105996	-0.0702953	cg04608004;cg15701170;cg19267205;cg23799532;cg15499275	TRUE	2	PIK3CD
chr1	93491247	93491404	158	3	-2.28138	-1.38585	-2.01756	-0.1891	-0.123231	-0.194999	cg19226762;cg21842609;cg21775265	TRUE	1
chr1	202025400	202026324	925	3	-1.40164	-1.57661	-1.44587	-0.143728	-0.151382	-0.140517	cg11255283;cg21952393;cg16642264	TRUE	3
chr1	3351106	3352986	1881	11	-0.99751	-0.601239	-0.471233	-0.0512008	-0.0260085	-0.0230114	cg22608265;cg11848748;cg01062116;cg01773689;cg02333588;cg06313241;cg09867208;cg16289120;cg23022057;cg08865559;cg00063748	FALSE	0	PRDM16
chr1	246930563	246932846	2284	6	-0.833741	-0.904693	-0.84147	-0.0419999	-0.0394769	-0.0402514	cg24633745;cg10521650;cg08944484;cg00797096;cg06613253;cg25691237	TRUE	4	SCCPDH
chr1	193028138	193029428	1291	20	0.271557	0.488015	0.43975	0.00344239	0.0117692	0.0114071	cg08913815;cg25463822;cg16094925;cg05931087;cg00115313;cg22979504;cg16091319;cg13198235;cg04291082;cg15235185;cg27098160;cg20595022;cg25382338;cg05576974;cg17452619;cg16710791;cg03161324;cg09513609;cg04402184;cg19360057	TRUE	3	TROVE2;UCHL5
chr1	161275561	161277148	1588	5	0.0712392	0.366539	-0.853883	0.0213275	0.0612223	-0.0767706	cg16119440;cg13210580;cg16432061;cg27029940;cg10896862	TRUE	4	MPZ
chr1	2230601	2230923	323	5	-1.43553	-1.09742	-0.972194	-0.107352	-0.0867068	-0.0652194	cg09556700;cg15935121;cg26332488;cg00902886;cg23022809	TRUE	1	SKI
chr1	51984744	51986254	1511	9	0.021317	0.234385	0.0252607	-0.0157156	-0.00820729	-0.0126292	cg02069519;cg05303586;cg22597783;cg10089324;cg14407667;cg10894072;cg03761216;cg01970336;cg17853302	TRUE	2	EPS15
chr1	6537569	6538631	1063	6	-1.26436	-1.07467	-0.6244	-0.0922257	-0.0894695	-0.0528115	cg05385061;cg00046539;cg06170720;cg23080538;cg07547858;cg10519903	TRUE	1	PLEKHG5
chr1	226735384	226737393	2010	13	0.862356	0.834644	0.983987	0.0204433	0.0256225	0.0450305	cg27661128;cg03745431;cg20841596;cg15592945;cg16705351;cg26746533;cg14074443;cg23814988;cg14526750;cg01318248;cg02368587;cg21339969;cg07046852	TRUE	3	C1orf95
chr1	45472676	45474858	2183	10	-0.833295	-0.594628	-0.381875	-0.0493942	-0.0366158	-0.0173348	cg02576247;cg22080628;cg02270786;cg08497901;cg15353979;cg16236736;cg00940659;cg14782322;cg00165034;cg19204021	FALSE	0	HECTD3
chr1	200638024	200639502	1479	11	0.105768	0.309898	0.0522063	-0.0427418	-0.0180228	-0.043742	cg10311240;cg06316553;cg20160182;cg14375754;cg18551618;cg12668710;cg25945003;cg00010529;cg05928611;cg14085328;cg25023902	TRUE	2	DDX59;LOC101929224
chr1	35449536	35452039	2504	13	-0.22298	-0.157148	-0.30395	-0.0368177	-0.0355135	-0.0392641	cg03361981;cg11411311;cg08063063;cg26792589;cg03355757;cg00483992;cg10379872;cg12266861;cg08773290;cg04290981;cg26151000;cg14517250;cg21417633	TRUE	2	ZMYM6NB;ZMYM6
chr1	22263347	22265174	1828	12	0.163389	-0.18377	-0.050332	-0.0258095	-0.0419397	-0.0284512	cg24075852;cg15009352;cg15646763;cg03902951;cg13357518;cg14380609;cg04221225;cg15011041;cg02729506;cg13108653;cg01794853;cg12274479	TRUE	3	HSPG2
chr1	204622461	204623519	1059	4	-2.0988	-1.48791	-1.67748	-0.239622	-0.154031	-0.181181	cg12208873;cg13089504;cg02969453;cg19566113	FALSE	0	LRRN2
chr1	98789535	98789597	63	2	5.4563	4.5347	4.02591	0.573614	0.525954	0.472818	cg16835209;cg12593746	TRUE	1
chr1	2043439	2043853	415	5	-1.8337	-1.61589	-0.784057	-0.128277	-0.104799	-0.0474998	cg04315214;cg22342249;cg13918804;cg22876683;cg19257562	TRUE	1	PRKCZ
chr1	151371276	151372652	1377	14	0.393368	0.353109	0.109598	0.00376611	0.00384556	-0.00365717	cg26820199;cg12714538;cg09489807;cg25306093;cg11997239;cg03303174;cg05697587;cg19703628;cg01334186;cg22736107;cg10377191;cg08026631;cg05092189;cg19969892	TRUE	3	PSMB4
chr1	109188399	109189641	1243	4	-1.64049	-1.4664	-1.15022	-0.188216	-0.168395	-0.132581	cg24726716;cg22312296;cg16901394;cg24362952	TRUE	3
chr1	18060276	18060505	230	3	-2.18215	-2.00005	-1.77436	-0.236122	-0.236483	-0.176822	cg15131789;cg06956784;cg17902290	FALSE	0
chr1	6995381	6995853	473	3	-2.65006	-1.95536	-1.48863	-0.301052	-0.216566	-0.165269	cg06905652;cg20842033;cg05342510	TRUE	1	CAMTA1
chr1	70670443	70671693	1251	17	0.596657	0.63285	0.499184	0.00444801	0.0106508	0.018636	cg22718189;cg03220161;cg14981573;cg26543335;cg23267042;cg01711146;cg02622205;cg01623639;cg16815825;cg02990438;cg24451990;cg16666456;cg22580609;cg12458103;cg02809263;cg24367316;cg06757925	TRUE	3	SFRS11;LRRC40;SRSF11
chr1	28994700	28996131	1432	11	-0.106587	-0.123193	-0.0615548	-0.0438358	-0.0369834	-0.0219983	cg26820929;cg13430534;cg01360989;cg20050190;cg24675730;cg09837361;cg16817034;cg11336539;cg02589538;cg02123191;cg20152731	TRUE	1	GMEB1
chr1	44063491	44064515	1025	7	-0.71964	-0.770547	-0.634842	-0.0248085	-0.0253299	-0.0228821	cg27287973;cg18194483;cg13455067;cg17070519;cg06051154;cg12318983;cg23915699	FALSE	0	PTPRF
chr1	118228766	118229811	1046	3	1.24327	1.90631	1.67827	0.209738	0.26228	0.238047	cg15787963;cg09469648;cg12719233	TRUE	2
chr1	35936544	35937573	1030	4	-1.51085	-2.85551	-2.15261	-0.198487	-0.352877	-0.247433	cg25729132;cg10549096;cg17971961;cg06783076	TRUE	1	KIAA0319L
chr1	165414189	165415805	1617	16	-0.302207	-0.540114	-0.426526	-0.0322079	-0.0465605	-0.03497	cg12404281;cg01913568;cg13901501;cg00349776;cg08623787;cg10364513;cg11717564;cg22675486;cg08905496;cg19153567;cg14489205;cg17885806;cg03585237;cg17514495;cg22758486;cg07091781	TRUE	1	RXRG
chr1	19223031	19225289	2259	7	-1.02754	-0.921217	-0.648166	-0.0510478	-0.0547708	-0.0392738	cg23028755;cg21784980;cg21986272;cg03920235;cg25174210;cg26824639;cg24343445	TRUE	1	ALDH4A1;MIR1290
chr1	26680590	26681167	578	8	-0.654538	-0.927878	-1.04423	-0.0718765	-0.0945687	-0.0925882	cg25118748;cg11060892;cg03990102;cg02523880;cg21637035;cg20788478;cg12415353;cg06341180	TRUE	1	AIM1L
chr1	226862907	226864064	1158	6	0.403885	0.473756	1.02612	0.0578479	0.0805986	0.182801	cg25487382;cg01897902;cg18694755;cg00650925;cg19769780;cg16398904	TRUE	2	ITPKB-IT1;ITPKB
chr1	18963194	18965091	1898	7	-0.985938	-1.65531	-1.54432	-0.101119	-0.198549	-0.182773	cg08126203;cg06220449;cg09366342;cg02178648;cg22077481;cg04126266;cg13207345	TRUE	3	PAX7
chr1	10825554	10826654	1101	5	-1.10748	-0.819136	-0.850018	-0.0690019	-0.0498942	-0.0465488	cg17932607;cg01550887;cg25618916;cg27563027;cg06278549	TRUE	2	CASZ1
chr1	92351047	92352481	1435	15	0.624732	0.140164	0.0860524	0.0124663	-0.0099659	-0.00877665	cg17284082;cg10012640;cg01002341;cg23636324;cg05422343;cg17074213;cg24879809;cg08848903;cg16382382;cg09838042;cg23113350;cg00563926;cg19846193;cg19756345;cg07557690	TRUE	3	TGFBR3
chr1	213782735	213785004	2270	6	0.605413	0.504833	0.649937	0.0929939	0.0856241	0.0906363	cg05540767;cg17914408;cg14458762;cg22808943;cg24751475;cg15426287	FALSE	0
chr1	234366259	234367586	1328	6	-1.95564	-0.798151	-1.30373	-0.132074	-0.0730099	-0.091964	cg04143909;cg23093692;cg00161124;cg09119043;cg24723561;cg23445321	TRUE	2	SLC35F3
chr1	247581408	247582066	659	7	-0.850588	-0.760377	-0.564039	-0.0453848	-0.0349024	-0.029147	cg23087653;cg10155695;cg18678599;cg00448525;cg21991396;cg19134764;cg14413862	TRUE	1	NLRP3
chr1	220700796	220702321	1526	13	0.705498	0.686319	0.618389	0.0174033	0.0249944	0.0224415	cg10966083;cg04941073;cg04069627;cg11235344;cg03973698;cg13966159;cg07420190;cg17792144;cg19720265;cg16455052;cg03199575;cg26605698;cg14231871	TRUE	4	MARK1
chr1	156460747	156462202	1456	6	-0.680763	-0.731473	-0.425623	-0.0473451	-0.0583124	-0.0179114	cg06930745;cg17036007;cg26885488;cg21877565;cg15265586;cg10026427	TRUE	3	MEF2D
chr1	154954497	154956500	2004	14	0.396258	0.266382	0.0663247	0.0164885	0.0172256	0.00438005	cg21809257;cg08140891;cg17752030;cg13571985;cg01366407;cg07140482;cg03806868;cg15616111;cg18492420;cg27305525;cg03737080;cg12459491;cg03983913;cg17608500	TRUE	4	FLAD1
chr1	36982338	36983235	898	4	-1.89276	-1.18063	-1.19878	-0.174536	-0.106415	-0.116582	cg10680233;cg12364397;cg10664596;cg16653042	TRUE	2
chr1	26670947	26672649	1703	5	-1.13199	-0.979907	-1.02642	-0.0621922	-0.0586404	-0.0519106	cg13857689;cg09279616;cg06027960;cg00830850;cg14517454	TRUE	1	AIM1L
chr1	39956204	39957535	1332	14	0.280145	0.306299	0.163741	-0.00950155	-0.00968474	-0.0158127	cg08748615;cg16651196;cg13806070;cg04923576;cg10523966;cg15947940;cg09547767;cg09232440;cg17685111;cg25139493;cg03664992;cg04287168;cg19494946;cg10475635	TRUE	1	BMP8A
chr1	35324574	35326118	1545	20	0.293031	0.481799	0.362539	0.00527561	0.0145627	0.0109849	cg17804627;cg20913782;cg07176146;cg19244640;cg19275040;cg09273119;cg20985075;cg08641170;cg14282087;cg07678643;cg17225465;cg08749465;cg09898729;cg14829553;cg25653280;cg02091112;cg15355395;cg13576682;cg23276912;cg05232274	TRUE	4	C1orf212;SMIM12
chr1	32687427	32688314	888	17	0.886137	0.517167	0.650405	0.0200126	0.0131586	0.0242437	cg07361759;cg24237848;cg26821750;cg18270627;cg14995716;cg05979244;cg21931991;cg25856637;cg07656362;cg26219182;cg14992253;cg21722484;cg22112460;cg03651246;cg05350266;cg05950833;cg08129048	TRUE	2	C1orf91;EIF3I;TMEM234
chr1	55270945	55271927	983	10	-1.15805	-0.833739	-1.98148	-0.0532171	-0.0359828	-0.109682	cg17779831;cg01398941;cg23924306;cg22409500;cg20008667;cg03198116;cg06954759;cg21872908;cg03557698;cg15875734	TRUE	1	C1orf177
chr1	10386247	10386988	742	5	-1.34221	-0.972616	-0.776256	-0.054961	-0.0459844	-0.0271234	cg12402427;cg10246774;cg03517712;cg04325406;cg10882692	FALSE	0	KIF1B
chr1	31575349	31575570	222	2	3.73902	3.84514	2.80691	0.273718	0.297878	0.240805	cg16045681;cg08721026	TRUE	1
chr1	245498088	245499904	1817	6	-0.941704	-1.17804	-0.739009	-0.0495228	-0.0671297	-0.0376795	cg27431182;cg02115218;cg09979763;cg15137445;cg26304458;cg16591381	TRUE	2	KIF26B
chr1	40362907	40363242	336	5	-1.31418	-1.11024	-0.888983	-0.116278	-0.117374	-0.0729186	cg13363823;cg15604337;cg19478076;cg04852208;cg17732341	TRUE	1	MYCL1;MYCL
chr1	11211274	11212399	1126	6	-0.947247	-0.894253	-0.623918	-0.0469038	-0.0480067	-0.0273132	cg04310074;cg14535017;cg07922924;cg22968728;cg21263609;cg20001572	TRUE	1	MTOR
chr1	20987701	20988876	1176	13	0.383939	0.454115	0.333771	-0.0123693	0.00375411	0.00435284	cg12429444;cg26303861;cg14565919;cg15335973;cg19758033;cg10583638;cg08911391;cg24876897;cg00223445;cg16383081;cg03218019;cg12743621;cg02151528	TRUE	2	DDOST
chr1	229406196	229407517	1322	13	-0.173971	-0.329167	-0.419319	-0.0591984	-0.0564574	-0.0763961	cg16909962;cg14559881;cg12676603;cg05043431;cg22431433;cg05463325;cg03825921;cg06646021;cg23959311;cg03301331;cg05001777;cg09850632;cg26604968	TRUE	3	RAB4A
chr1	5922686	5924218	1533	9	-0.723544	-0.566445	-0.588612	-0.044461	-0.029123	-0.0304398	cg05302064;cg13396716;cg22682724;cg10719852;cg13857472;cg04290350;cg13226145;cg10506390;cg10804699	TRUE	1	NPHP4;MIR4689
chr1	205773519	205774639	1121	3	-1.92178	-1.66645	-1.41899	-0.200128	-0.185195	-0.132886	cg13066883;cg09790270;cg18413505	TRUE	1	SLC41A1
chr1	146713493	146715514	2022	18	0.00204529	0.11367	-0.014144	-0.0183367	-0.0188129	-0.0287903	cg15199921;cg18172804;cg08719467;cg25205988;cg24104045;cg04986989;cg11120551;cg24197750;cg07572770;cg17339450;cg27261837;cg15629860;cg23763259;cg26010182;cg11983977;cg21917976;cg16525692;cg19022274	TRUE	2	CHD1L
chr1	70685741	70687559	1819	11	0.0637683	0.188898	0.0800106	-0.0350283	-0.00756207	-0.00305628	cg25893869;cg22560197;cg13161276;cg00541156;cg00989226;cg00306426;cg10256933;cg00082739;cg17107876;cg09590707;cg13672268	TRUE	4	SFRS11;SRSF11
chr1	3551620	3552150	531	6	-0.917231	-0.699444	-0.558325	-0.062059	-0.0453552	-0.0325009	cg05132122;cg00777341;cg10663937;cg03168838;cg02997163;cg04386615	FALSE	0	WRAP73;WDR8
chr1	153653120	153654206	1087	5	-1.26465	-1.02521	-0.750449	-0.126973	-0.102181	-0.0810478	cg26764133;cg27289196;cg06559326;cg00395056;cg12604435	TRUE	1	NPR1
chr1	144930572	144932609	2038	19	0.64755	0.431967	0.251549	0.00889519	-0.00421315	-0.010795	cg12594911;cg06636527;cg00085403;cg13921652;cg26805238;cg20787153;cg24808412;cg07114770;cg14160599;cg12837870;cg04885673;cg04804820;cg01215495;cg21608225;cg10785755;cg07190171;cg02854922;cg03866074;cg10010376	TRUE	3	PDE4DIP;NBPF20;NBPF9
chr1	110282274	110283342	1069	11	0.26235	-0.0355907	-0.30822	-0.00667562	-0.0453498	-0.0638317	cg04903060;cg09152047;cg15967012;cg00297950;cg11913652;cg23645476;cg04545003;cg02880629;cg10807101;cg08525331;cg25027501	TRUE	1	GSTM3
chr1	32403619	32405564	1946	7	-0.150833	0.180974	0.0548215	-0.0472154	-0.00407271	-0.0159461	cg07382273;cg06397510;cg19596493;cg03037114;cg09373727;cg21545720;cg10184881	TRUE	3	PTP4A2
chr1	6328437	6328955	519	5	-1.63996	-1.11367	-0.792945	-0.135716	-0.108981	-0.074835	cg08886676;cg18324862;cg11392940;cg17080913;cg19838859	TRUE	2	ACOT7
chr1	32711840	32713275	1436	6	-0.97179	-0.890863	-0.644568	-0.0599654	-0.0546046	-0.0312139	cg21155609;cg03741348;cg11190658;cg03680730;cg12278770;cg20555536	TRUE	2	FAM167B
chr1	236107209	236109438	2230	8	-0.391508	-0.674295	-0.362026	-0.0251445	-0.0521045	-0.00331403	cg17840774;cg16813942;cg20958815;cg12303769;cg20863821;cg20669647;cg26932382;cg00240536	TRUE	4
chr1	155102024	155104050	2027	6	-1.05364	-0.98815	-1.0731	-0.102908	-0.0965559	-0.134476	cg19628619;cg07207669;cg14425448;cg16677112;cg06639488;cg14612733	TRUE	4	EFNA1
chr1	151282686	151284129	1444	4	1.23521	1.01767	0.653422	0.190665	0.168438	0.117092	cg21401517;cg12083852;cg03616833;cg03574890	TRUE	4	PI4KB
chr1	25864261	25865197	937	2	0.377823	0.219876	0.398329	0.0747717	0.0470601	0.0823272	cg20932089;cg12059751	TRUE	1
chr1	84863547	84864880	1334	8	-0.861324	-0.787647	-0.697835	-0.0488956	-0.0608792	-0.0503551	cg10634273;cg03622431;cg10618380;cg26558034;cg16902156;cg05791506;cg14378480;cg21902039	TRUE	1	DNASE2B;UOX
chr1	94764533	94765230	698	2	3.04211	3.31037	3.99117	0.456832	0.485585	0.587682	cg12693060;cg13952413	TRUE	2
chr1	242612787	242613442	656	7	-1.21913	-0.839731	-0.743918	-0.0918584	-0.0776357	-0.0571063	cg02567839;cg01426917;cg21982579;cg20308540;cg13575766;cg23213872;cg11726474	TRUE	3	PLD5
chr1	145530350	145530939	590	4	-1.09746	-1.17207	-0.904801	-0.0609894	-0.0739906	-0.0524014	cg02345584;cg25744649;cg05040816;cg08151682	FALSE	0	ITGA10;NBPF20;NBPF10
chr1	201776894	201778895	2002	7	-0.669121	-0.663659	-0.704909	-0.0357615	-0.0397005	-0.0422692	cg11661940;cg15358963;cg02944076;cg12636482;cg10539122;cg23236366;cg10987004	TRUE	3	NAV1;MIR1231;IPO9-AS1
chr1	41116256	41117248	993	3	-1.37621	-1.22523	-1.43511	-0.161631	-0.145915	-0.156752	cg00408517;cg21615531;cg27180009	TRUE	1	RIMS3
chr1	165795263	165797511	2249	16	-0.0317904	0.0254351	-0.00515363	-0.0224918	-0.0247613	-0.030067	cg18090447;cg16815379;cg27447557;cg11171594;cg24741914;cg25520999;cg06975592;cg15781625;cg19259013;cg10007045;cg03036064;cg01030737;cg03562625;cg10660081;cg15163974;cg01654127	TRUE	4	UCK2
chr1	2106222	2107669	1448	8	-0.906158	-0.78628	-0.843307	-0.0401346	-0.0375409	-0.0477561	cg17025688;cg15468976;cg07896009;cg23648809;cg27264462;cg00660626;cg13798228;cg02393699	TRUE	2	PRKCZ
chr1	6390053	6390830	778	6	-2.03547	-1.34095	-0.489457	-0.113299	-0.0847335	-0.0131051	cg25706257;cg00081799;cg13549940;cg16170708;cg18167466;cg10976772	TRUE	1	ACOT7
chr1	200589415	200590474	1060	12	0.131124	0.132044	0.138775	-0.0200969	-0.0145171	-0.0219305	cg05155472;cg22888029;cg24412469;cg14466539;cg14073746;cg19819138;cg24485466;cg00754027;cg13044330;cg26898266;cg23915111;cg19356232	TRUE	3	KIF14
chr1	151148231	151149274	1044	7	-0.767116	-0.766964	-0.567738	-0.0636076	-0.0619566	-0.0474867	cg03718677;cg07693844;cg13455257;cg03057216;cg18135938;cg10973881;cg05163509	TRUE	1	TMOD4;VPS72
chr1	61586157	61586195	39	2	-3.14285	-2.95008	-3.71415	-0.404325	-0.376266	-0.473487	cg03449946;cg09654881	TRUE	1	NFIA
chr1	207626214	207628477	2264	17	-0.104708	-0.162765	-0.271175	-0.0210079	-0.0216592	-0.0276198	cg04439623;cg09936645;cg06531007;cg23810846;cg05508558;cg14848620;cg13010214;cg25209633;cg07573078;cg09281684;cg18294909;cg23605027;cg00247489;cg10109747;cg10993336;cg18561881;cg11444033	TRUE	1	CR2
chr1	233430825	233433428	2604	12	-0.176962	0.0527851	0.0863566	-0.0407417	-0.0252604	-0.00972881	cg16715194;cg13779567;cg24715315;cg11718206;cg01402634;cg05104069;cg17144305;cg14121020;cg24716343;cg01166947;cg05560333;cg22789515	TRUE	4	PCNXL2
chr1	3731301	3731959	659	8	-0.00812917	-1.02782	-0.752164	0.0487159	-0.0397849	-0.0304109	cg03338968;cg10625090;cg14833008;cg14969320;cg03761258;cg14922732;cg09321566;cg09357795	TRUE	1	KIAA0562
chr1	170487018	170488140	1123	5	-0.800395	-1.03388	-0.945877	-0.0459032	-0.0636546	-0.0544219	cg00711647;cg21126161;cg09542953;cg10019978;cg07654540	TRUE	2	LOC101928650
chr1	182417763	182418012	250	2	-3.70276	-3.14587	-3.09624	-0.469549	-0.396915	-0.397545	cg00134973;cg04064581	FALSE	0	RGSL1
chr1	156305656	156306395	740	5	-1.73377	-1.43312	-1.68089	-0.137491	-0.108573	-0.137141	cg24042452;cg03888064;cg19759212;cg02626307;cg03266046	TRUE	2	CCT3;C1orf182;TSACC
chr1	2099468	2100864	1397	11	-0.90497	-0.792043	-0.407425	-0.0436807	-0.0449247	-0.0198792	cg10313879;cg15575834;cg07093776;cg07131604;cg09225489;cg07222721;cg09891066;cg16644344;cg17156349;cg25727019;cg06834951	FALSE	0	PRKCZ
chr1	235811811	235814946	3136	25	0.298841	-0.0964081	-0.266603	-0.00571375	-0.0344141	-0.0504358	cg20285514;cg21769534;cg02328440;cg11696475;cg10840412;cg26574680;cg17816394;cg06714284;cg18341081;cg12181634;cg24454695;cg01712686;cg25193077;cg21895505;cg22941646;cg20818778;cg14099468;cg09649610;cg00652727;cg14011070;cg00043510;cg13455717;cg02023150;cg25217317;cg10866988	TRUE	1	GNG4;MIR5096
chr1	10849937	10850561	625	2	-2.97415	-3.09387	-2.87469	-0.414622	-0.371321	-0.342643	cg09601002;cg13553158	TRUE	2	CASZ1
chr1	39338436	39339986	1551	16	0.473067	0.575491	0.470385	0.0111896	0.0260742	0.0203618	cg24441975;cg08648409;cg24506149;cg01515913;cg21785781;cg00521598;cg23396057;cg01562897;cg14666600;cg11661269;cg09364660;cg12792157;cg08273200;cg17027776;cg05598064;cg08483281	TRUE	3	MYCBP;GJA9;GJA9-MYCBP
chr1	53685388	53686989	1602	14	0.228389	0.456385	0.298008	0.00316616	0.0243109	0.0129606	cg11988474;cg24483655;cg19927691;cg06145569;cg13779065;cg07249409;cg25490376;cg13388944;cg21849289;cg07910181;cg02590060;cg08162389;cg22581404;cg14037393	TRUE	2	C1orf123
chr1	153507779	153509635	1857	15	0.146799	-1.77151	-2.10334	-0.0231769	-0.180655	-0.213558	cg10959711;cg08644993;cg04998420;cg01434197;cg22792473;cg14802247;cg13112903;cg06872500;cg16564710;cg01910639;cg10454287;cg24375627;cg09413557;cg09152105;cg00419564	TRUE	3	S100A6;S100A5
chr1	179262436	179263295	860	18	0.496006	0.519845	0.357343	0.00758269	0.0051573	-0.00463823	cg04297152;cg06709324;cg24378597;cg14024780;cg27230496;cg17465886;cg23227500;cg20837379;cg08630962;cg22718095;cg02275294;cg23442917;cg11256947;cg02081976;cg08482108;cg12118011;cg01774454;cg24657337	TRUE	1	SOAT1
chr1	226630905	226631442	538	2	-2.35983	-2.75948	-2.1858	-0.233559	-0.258515	-0.194275	cg11168747;cg10355620	TRUE	2
chr1	37271723	37271960	238	4	-1.03062	-0.88735	-0.762277	-0.0508976	-0.0432408	-0.0368526	cg13934830;cg19640303;cg26162385;cg24577609	TRUE	1	GRIK3
chr1	9444934	9445612	679	3	-2.6787	-1.65911	-2.14156	-0.291737	-0.188984	-0.256541	cg16850478;cg08926567;cg23008453	TRUE	2
chr1	12164457	12164477	21	2	-3.18663	-2.49093	-2.45914	-0.124788	-0.0898255	-0.095061	cg20274267;cg17801840	FALSE	0	TNFRSF8
chr1	113525753	113526539	787	3	-1.99792	-2.02434	-1.47079	-0.1802	-0.171818	-0.145296	cg11386403;cg26841655;cg25110276	TRUE	1
chr1	180136887	180138406	1520	5	-1.19077	-1.20724	-1.3117	-0.11935	-0.122214	-0.134069	cg08220278;cg10689617;cg10023454;cg22913259;cg23626387	TRUE	2	QSOX1
chr1	155971907	155973730	1824	3	-1.95652	-1.84376	-1.52637	-0.172914	-0.161137	-0.134216	cg03124475;cg12587087;cg07316779	TRUE	2
chr1	206671093	206672058	966	6	-1.12773	-0.809541	-0.642264	-0.0869911	-0.060567	-0.0387949	cg05226740;cg25397157;cg15098433;cg20301866;cg13402865;cg10420971	TRUE	3
chr1	240783328	240783389	62	3	-3.19667	-2.41195	-1.77872	-0.349151	-0.269058	-0.234402	cg07595602;cg19262637;cg26427535	TRUE	1
chr1	230881857	230883300	1444	9	-0.669292	-0.873796	-0.640886	-0.0514469	-0.064831	-0.0443706	cg00563566;cg17096979;cg07918814;cg03704061;cg12410939;cg24078695;cg03980366;cg25344142;cg04286193	TRUE	1	CAPN9
chr1	23945686	23946588	903	6	-0.778401	-1.0977	-1.52148	-0.0652106	-0.109066	-0.139176	cg06925975;cg00944142;cg25102375;cg06551785;cg25141417;cg16685586	TRUE	1
chr1	15513506	15514204	699	2	-2.67345	-3.32307	-2.87246	-0.317493	-0.387242	-0.342699	cg11146023;cg18049267	TRUE	2	TMEM51
chr1	172412837	172414152	1316	12	-0.0865005	-0.161004	-0.319962	-0.0330755	-0.0374372	-0.0405581	cg19408915;cg27543222;cg01526778;cg07720789;cg02288969;cg03748243;cg10622825;cg05063514;cg11584111;cg08587864;cg09989886;cg00755993	TRUE	3	C1orf105;PIGC
chr1	231555522	231557917	2396	9	0.817844	0.961273	0.73219	0.039283	0.0519488	0.0539115	cg24868054;cg17142856;cg03079863;cg20015535;cg02988046;cg27510275;cg07040244;cg14337165;cg11637191	TRUE	3	EGLN1
chr1	43295015	43296526	1512	7	-0.937637	-0.889306	-0.664209	-0.0530437	-0.0620378	-0.0425265	cg12410370;cg25285237;cg19749224;cg19832148;cg04129132;cg27003941;cg22040692	TRUE	2	ERMAP
chr1	110880993	110882846	1854	14	0.720463	0.758925	0.427501	0.0132523	0.0185227	0.0136606	cg04575263;cg15079326;cg17482391;cg13356884;cg18118542;cg18022324;cg15881119;cg25416363;cg06799250;cg15357661;cg15059513;cg05368942;cg24341556;cg03271175	TRUE	2	RBM15;LOC440600
chr1	78148515	78149566	1052	11	0.925971	0.734278	0.481653	0.024043	0.0223428	0.0136809	cg00645753;cg03580256;cg02988267;cg26534213;cg17864040;cg05776075;cg24762437;cg01485247;cg04718055;cg05029193;cg24358066	TRUE	1	ZZZ3
chr1	11722704	11724700	1997	12	0.0708845	-0.246981	-0.0636785	-0.0263763	-0.0412014	-0.0322138	cg13193548;cg19741456;cg08987231;cg24597705;cg24598449;cg23671600;cg22331779;cg10667970;cg20900852;cg23452414;cg26761958;cg24826115	TRUE	5	FBXO6;FBXO44
chr1	167882440	167883379	940	4	-1.18299	-1.3379	-0.760515	-0.0805686	-0.0957355	-0.0508146	cg26859666;cg08205865;cg06933072;cg24461337	TRUE	1	ADCY10
chr1	64992133	64992433	301	2	-1.98456	-2.77027	-2.35503	-0.158155	-0.224793	-0.185641	cg00013899;cg04260403	TRUE	1	CACHD1
chr1	26664940	26665906	967	4	-1.25256	-1.7586	-1.31985	-0.121819	-0.170193	-0.133606	cg16491530;cg20333849;cg19369255;cg23714325	TRUE	2	AIM1L
chr1	213224145	213224980	836	13	-0.327198	-0.0850994	-0.116102	-0.0398057	-0.020727	-0.0323384	cg12272413;cg17796330;cg05792827;cg12441184;cg22411643;cg25060890;cg23268653;cg02503462;cg07635306;cg16997900;cg15612546;cg21592396;cg14576824	TRUE	2	RPS6KC1
chr1	204485075	204486034	960	11	0.0809051	0.12505	0.0275718	-0.018145	-0.010817	-0.0223046	cg21015791;cg22249160;cg00641174;cg21680979;cg18119609;cg21136554;cg24139720;cg22143549;cg20286844;cg13672525;cg14084456	TRUE	1	MDM4
chr1	178481807	178482328	522	10	-0.701066	-0.671846	-0.484584	-0.0274591	-0.0315835	-0.0191988	cg23591125;cg06197571;cg14205576;cg04262179;cg18073966;cg22430565;cg25461905;cg04837847;cg21312562;cg11832543	FALSE	0	C1orf49;TEX35
chr1	44715891	44716296	406	4	-1.3213	-0.828415	-1.21033	-0.072944	-0.0417084	-0.0716282	cg01782059;cg14940779;cg26349416;cg16710124	TRUE	1	ERI3
chr1	33820100	33821350	1251	5	-1.41729	-1.32916	-0.732212	-0.0913166	-0.0865101	-0.0429743	cg21850903;cg08426901;cg07461987;cg25930405;cg14027314	TRUE	1	PHC2;LOC101929464
chr1	1238436	1239259	824	6	-1.35479	-1.15263	-0.676413	-0.105435	-0.0889449	-0.051857	cg02953397;cg17712416;cg18565510;cg25203980;cg27185793;cg09556527	TRUE	2	ACAP3
chr1	222987498	222988866	1369	11	-0.156774	-0.0507446	0.12807	-0.0150302	-0.0131495	-0.00152466	cg21141354;cg11882616;cg15307168;cg23814144;cg12386336;cg13253887;cg23667232;cg21908664;cg02635260;cg22352176;cg02150344	TRUE	1	DISP1
chr1	225599112	225600121	1010	4	-1.38266	-1.51318	-1.52377	-0.146326	-0.145615	-0.141572	cg11986628;cg10199516;cg23948688;cg08677613	TRUE	2	LBR
chr1	9883887	9885039	1153	16	0.556837	0.474313	-0.0120827	0.00778552	0.00507809	-0.0210046	cg01800926;cg26985289;cg23508540;cg27399414;cg24551579;cg08845510;cg23616100;cg24044762;cg23272189;cg15619966;cg09174674;cg24691879;cg00123104;cg09478648;cg04969937;cg19858017	TRUE	2	CLSTN1
chr1	77980005	77980341	337	2	2.5716	2.85515	3.88991	0.230298	0.243034	0.35348	cg15824100;cg10807084	TRUE	1	AK5
chr1	32207700	32208703	1004	6	-1.28798	-1.35964	-0.779546	-0.0641021	-0.0901869	-0.0392492	cg20975182;cg13182731;cg06871798;cg00901198;cg04936114;cg15677989	TRUE	2	BAI2
chr1	99126226	99127446	1221	9	-0.0342104	-0.334972	-0.480125	-0.0455287	-0.0622782	-0.0765516	cg00033127;cg14859204;cg14720236;cg07436823;cg24841257;cg11952714;cg00834587;cg03798060;cg02331772	TRUE	2	SNX7
chr1	46996399	46997243	845	4	-1.36073	-1.01342	-0.75488	-0.17396	-0.131174	-0.102553	cg04339706;cg13643287;cg23038338;cg23998083	TRUE	1
chr1	234852797	234852892	96	3	-2.96344	-2.20084	-1.82473	-0.362961	-0.279389	-0.224702	cg15924102;cg13055709;cg22699768	TRUE	1
chr1	204307940	204309492	1553	3	-2.85622	-2.8383	-2.00467	-0.30347	-0.292484	-0.24124	cg09950148;cg22174405;cg09828420	TRUE	3	PLEKHA6
chr1	2464996	2466275	1280	4	-1.62054	-1.32984	-1.09783	-0.165447	-0.152358	-0.115731	cg10061384;cg18013789;cg15678662;cg09934343	TRUE	2
chr1	1076166	1076431	266	3	-2.03492	-1.80848	-2.54373	-0.0688091	-0.0723417	-0.122067	cg12097325;cg21862126;cg14824543	FALSE	0
chr1	23713973	23714373	401	6	-0.95062	-0.662554	-0.197472	-0.067214	-0.0497924	0.00309593	cg27384060;cg20008445;cg27171453;cg04638131;cg11951113;cg06447951	TRUE	1	TCEA3
chr1	43734653	43735174	522	5	-0.952675	-0.86945	-1.03009	-0.0455669	-0.0437979	-0.0542995	cg21606866;cg01244651;cg07292199;cg25756617;cg17057860	TRUE	1	TMEM125
chr1	22310283	22310773	491	4	-1.23485	-1.2512	-0.739885	-0.134288	-0.134062	-0.0773286	cg09711946;cg02936526;cg23156486;cg09951775	TRUE	2	CELA3B
chr1	220660407	220661023	617	4	-1.94924	-1.97028	-1.10973	-0.176028	-0.17523	-0.0721271	cg03220094;cg16117113;cg00245050;cg05344412	TRUE	2
chr1	225964856	225965777	922	15	0.390895	0.241551	0.139054	0.00956114	-0.00110534	-0.00998005	cg00777895;cg04222842;cg26676710;cg08090133;cg26305220;cg14607813;cg06950946;cg02995290;cg14198640;cg26298737;cg07193504;cg01903785;cg21188007;cg13928802;cg15064019	TRUE	3	SRP9
chr1	26197239	26199190	1952	7	0.0642233	0.237059	0.658734	0.0517965	0.0705335	0.113462	cg12805491;cg26875775;cg01566199;cg11143175;cg18128212;cg23799313;cg15662251	TRUE	4	PAQR7
chr1	55242015	55243019	1005	3	-1.54218	-1.46392	-1.13975	-0.159283	-0.137561	-0.100465	cg03747908;cg00453932;cg08732428	TRUE	2
chr1	2270516	2271665	1150	7	-0.920094	-0.677514	-0.598477	-0.0329851	-0.0250842	-0.0224209	cg08662116;cg22519947;cg19811365;cg11380092;cg25737215;cg15392054;cg08468283	FALSE	0	MORN1
chr1	43672232	43672622	391	2	3.53593	3.92662	3.29844	0.374765	0.472371	0.373178	cg16251626;cg15702910	TRUE	1	WDR65;CFAP57
chr1	3668909	3669280	372	5	-1.03495	-0.972728	-0.578843	-0.0498978	-0.0468305	-0.0253185	cg24658280;cg08670691;cg15774834;cg15947534;cg16890402	FALSE	0	CCDC27
chr1	240253726	240256644	2919	16	0.228605	0.0447574	0.283463	-0.0242723	-0.0360561	-0.00680859	cg01650149;cg25208017;cg15031661;cg00676246;cg20909821;cg24643282;cg17700903;cg21587756;cg06400704;cg05658491;cg13814414;cg19591056;cg15748490;cg12213260;cg12126037;cg22931725	TRUE	4	FMN2
chr1	35441734	35442963	1230	8	-1.08343	-0.930225	-2.23172	-0.0600336	-0.0395929	-0.157835	cg03754582;cg08734053;cg10798164;cg16655424;cg20419541;cg03455250;cg06165342;cg07250355	TRUE	1
chr1	6648569	6649337	769	4	-1.59029	-1.32664	-1.00002	-0.118573	-0.0889435	-0.0776844	cg07096654;cg14049232;cg09022921;cg18263572	TRUE	1	ZBTB48
chr1	25756455	25757604	1150	15	0.680234	0.532374	0.522492	0.0140421	0.0144639	0.0135005	cg22019094;cg19925772;cg00450060;cg09154213;cg23935120;cg00576639;cg01136232;cg09264742;cg15640062;cg24458428;cg08035105;cg05062148;cg13979066;cg21577547;cg00745423	TRUE	3	TMEM57
chr1	222645903	222646954	1052	4	-1.3315	-1.08864	-1.03213	-0.0378605	-0.0318675	-0.0311504	cg20608892;cg23219925;cg09865026;cg23719039	FALSE	0
chr1	32929715	32931179	1465	16	0.445151	0.382132	0.199249	-0.000904545	-0.00143487	-0.00713137	cg22604123;cg00987080;cg22007227;cg09302274;cg09768093;cg10226523;cg16677955;cg13666729;cg06892952;cg21003249;cg10316989;cg25158602;cg10201297;cg06846752;cg11619390;cg09146263	TRUE	3	ZBTB8B
chr1	168678879	168679401	523	3	-1.2562	-1.49683	-1.34838	-0.0975499	-0.118067	-0.111511	cg00249374;cg00807698;cg04716147	TRUE	1	DPT
chr1	16508512	16509724	1213	4	2.20936	1.8989	1.88294	0.200988	0.19025	0.223957	cg00283706;cg02998240;cg12311416;cg08682172	TRUE	3
chr1	236156587	236157492	906	6	-0.672885	-0.85509	-0.873305	-0.0515689	-0.0552988	-0.0548801	cg15712677;cg02454364;cg06094815;cg13103401;cg09327855;cg07578215	TRUE	1	NID1
chr1	26871583	26872525	943	5	-1.29281	-1.18089	-0.888389	-0.0834376	-0.0823006	-0.0593155	cg06248948;cg05560886;cg23229016;cg19426454;cg21004490	TRUE	3	RPS6KA1
chr1	245375925	245376028	104	2	-2.49675	-2.17742	-1.94936	-0.184819	-0.163268	-0.135765	cg05816786;cg13223803	TRUE	1	KIF26B
chr1	155270855	155271762	908	8	-0.624898	-0.679788	-0.656334	-0.0675518	-0.0688867	-0.0655703	cg13010483;cg15708776;cg02280309;cg15490880;cg13497187;cg21985470;cg00764632;cg23993235	TRUE	2	PKLR
chr1	229571762	229572706	945	3	-2.31997	-2.03014	-1.3224	-0.232514	-0.225634	-0.145945	cg01446690;cg09181500;cg10717408	TRUE	1
chr1	43823552	43825337	1786	15	0.764066	0.401089	0.214282	0.0167326	0.0132042	-0.00330186	cg21869951;cg13305312;cg23995744;cg25844639;cg11950805;cg26607641;cg07719884;cg12954346;cg08263040;cg17333895;cg16109297;cg00470351;cg00615260;cg01651593;cg13797079	TRUE	3	CDC20
chr1	117021466	117022473	1008	6	-1.01157	-1.06294	-0.787715	-0.0675688	-0.0912935	-0.0465357	cg08359707;cg22426622;cg24000961;cg15506091;cg06276558;cg07825782	TRUE	2	LOC101929023
chr1	42921356	42923030	1675	19	0.163338	-0.116867	-0.199518	-0.015064	-0.0179245	-0.0327979	cg26104816;cg27508416;cg24056223;cg18153326;cg26059078;cg02471337;cg27034720;cg21885838;cg15049233;cg09260158;cg18438837;cg13425489;cg06346081;cg11168974;cg17340759;cg11332388;cg06520846;cg00800997;cg00080393	TRUE	1	ZMYND12;PPCS
chr1	177225308	177225888	581	5	-3.87882	-1.02253	-3.31452	-0.41845	-0.131696	-0.401057	cg01931994;cg26272214;cg19315261;cg08392619;cg08269653	TRUE	1	FAM5B;BRINP2
chr1	167601275	167601285	11	2	-2.20704	-1.99099	-2.19999	-0.195086	-0.189844	-0.189232	cg25765104;cg09755770	TRUE	1	RCSD1
chr1	27667340	27668610	1271	11	0.0703833	-0.00669004	-0.245803	0.029749	0.0171487	-0.0132492	cg19588399;cg02052894;cg23221581;cg25471443;cg02576092;cg01870058;cg11054510;cg06745704;cg15908125;cg21604615;cg04608356	TRUE	2	SYTL1
chr1	230985709	230987348	1640	3	1.24627	1.60336	1.64433	0.202406	0.236721	0.224313	cg09107053;cg02907021;cg15798997	TRUE	3	C1orf198
chr1	161690209	161692247	2039	8	-0.0981349	-0.225663	-0.252072	0.00656929	0.00756534	0.0152584	cg22026255;cg19487364;cg00160981;cg26015133;cg17036419;cg23579746;cg22678092;cg23641748	TRUE	4	FCRLB
chr1	155220231	155221683	1453	4	-2.44626	-1.8931	-2.55891	-0.280446	-0.178589	-0.28963	cg13420845;cg13960579;cg27615508;cg13067139	TRUE	4	FAM189B
chr1	16202716	16203102	387	6	-0.737378	-1.06663	-1.06001	-0.0480748	-0.0734433	-0.0631876	cg15135704;cg10053134;cg23216498;cg05803741;cg17344234;cg20207416	TRUE	1	SPEN;MIR5096
chr1	161100749	161103008	2260	17	0.0232332	0.168227	0.270844	-0.0279527	-0.014339	-0.00983717	cg13341402;cg10439651;cg22799212;cg14984537;cg25372275;cg09685289;cg01839665;cg06270361;cg04130657;cg18095555;cg12759644;cg07014742;cg26065919;cg13672649;cg16402746;cg04811257;cg26778391	TRUE	1	DEDD
chr1	33720530	33722135	1606	8	-0.471059	-0.800827	-0.57318	-0.0995517	-0.114022	-0.0880773	cg03767970;cg07351084;cg01966787;cg22166703;cg01939664;cg11198589;cg02824873;cg03382564	TRUE	4	ZNF362
chr1	117317838	117318232	395	6	-1.00645	-1.03292	-0.772684	-0.0390783	-0.0528866	-0.0323286	cg19319928;cg17908602;cg08846011;cg24635754;cg09313258;cg06644660	TRUE	1
chr1	9293833	9295432	1600	7	0.684313	0.654325	0.561586	0.0142929	0.0125677	0.0140504	cg21546874;cg09122657;cg27266479;cg25284492;cg23913482;cg24680141;cg20305595	TRUE	1	H6PD
chr1	203763196	203764137	942	5	-1.09082	-1.04127	-1.48776	-0.0722267	-0.0642302	-0.105692	cg17503596;cg24343524;cg16020436;cg02337583;cg00862417	TRUE	1	ZC3H11A
chr1	38324220	38326328	2109	15	0.388754	0.352929	0.438376	0.0109287	0.00812437	0.0129669	cg23033298;cg12477165;cg13987712;cg16249798;cg16707128;cg00977164;cg07931069;cg20226051;cg19895474;cg19823280;cg04304494;cg00181978;cg06272282;cg13470367;cg07031996	TRUE	2	MTF1
chr1	31956270	31956405	136	3	-1.98294	-2.09877	-1.53674	-0.142312	-0.160023	-0.137527	cg05132705;cg10080942;cg24401262	TRUE	1
chr1	205649091	205650474	1384	13	0.319535	-0.013835	0.0468013	-0.00700422	-0.0175492	-0.00703821	cg13323097;cg17284384;cg02075570;cg08985812;cg25551287;cg21850691;cg11455040;cg14557227;cg15826544;cg00305188;cg13791589;cg12048674;cg11961175	TRUE	1	SLC45A3
chr1	165667450	165668929	1480	18	0.321882	0.396701	0.239251	-0.0126816	0.00430495	-0.00763619	cg21379196;cg26907429;cg16680018;cg23051879;cg19778201;cg04084052;cg04316593;cg07564188;cg17937102;cg22209370;cg02459951;cg11373746;cg08343943;cg05441253;cg10532815;cg03984859;cg10274966;cg04354317	TRUE	2	ALDH9A1;LOC440700
chr1	86063729	86065024	1296	6	-1.20356	-1.11658	-0.797765	-0.0940439	-0.0971528	-0.0569963	cg22175412;cg07084154;cg06237144;cg09571640;cg27020975;cg13186155	TRUE	2
chr1	15527517	15528836	1320	4	-2.08975	-1.36106	-1.3185	-0.154117	-0.11259	-0.117324	cg23578515;cg12934079;cg06869505;cg14824277	TRUE	2	TMEM51
chr1	6783747	6784749	1003	3	1.19226	1.66085	1.46216	0.198678	0.225067	0.22532	cg00348831;cg21257083;cg26360953	TRUE	4	LOC100505887
chr1	89829308	89829981	674	6	-0.969022	-0.93481	-1.29247	-0.102164	-0.0902715	-0.113841	cg12105183;cg17232592;cg24959428;cg06214007;cg02420133;cg27399895	TRUE	2	GBP6
chr1	246938571	246939453	883	7	-0.625086	-0.787558	-0.752522	-0.0304483	-0.036359	-0.0364807	cg24640577;cg26253229;cg23255020;cg12613739;cg06790053;cg17435902;cg06826710	TRUE	1
chr1	2460865	2462364	1500	12	1.17047	1.40036	1.90129	0.0245668	0.0471433	0.0938298	cg06839900;cg18040786;cg07836831;cg20430847;cg15923947;cg17755964;cg09827752;cg01116067;cg01985965;cg05697909;cg10005581;cg12053769	TRUE	4	HES5
chr1	200841769	200842890	1122	9	-1.76443	-0.89597	-0.404038	-0.122549	-0.0416995	-0.0131005	cg19940077;cg13300273;cg24550456;cg04983977;cg23260502;cg21870884;cg17409593;cg15892784;cg01711322	TRUE	1	GPR25
chr1	145726754	145727762	1009	8	-1.09842	-1.31342	-0.888524	-0.125582	-0.159905	-0.0822214	cg03122179;cg10321723;cg07164556;cg25318962;cg13019092;cg01960300;cg19353949;cg05803361	TRUE	2	PDZK1;NBPF20;NBPF10
chr1	95064909	95064974	66	2	-1.93328	-2.12261	-1.89879	-0.224492	-0.23693	-0.207024	cg06569739;cg12619579	TRUE	1
chr1	160832558	160833863	1306	7	-0.696928	-0.922617	-0.797557	-0.0903444	-0.115495	-0.108313	cg10106388;cg05149320;cg12886054;cg06494734;cg18680969;cg11939496;cg26076249	TRUE	3	CD244
chr1	7598094	7598988	895	4	0.597817	0.483434	2.31042	0.108204	0.0877365	0.286925	cg17057626;cg06280307;cg17367108;cg04794593	TRUE	2	CAMTA1
chr1	165324990	165327005	2016	20	0.428624	0.225041	0.0503937	-0.000168831	-0.0105557	-0.0204017	cg10623918;cg04351049;cg08460041;cg09748853;cg26436962;cg23971170;cg03077645;cg09248345;cg02885925;cg02054776;cg27440715;cg07686479;cg11494337;cg02361878;cg22937563;cg15654025;cg09069138;cg24650501;cg08606911;cg02847948	TRUE	3	LMX1A
chr1	53307865	53309936	2072	10	-0.181298	-0.412066	-0.352546	-0.0324841	-0.0387099	-0.0381929	cg05553634;cg06784991;cg24466241;cg00397635;cg18184411;cg09167911;cg06249768;cg06335143;cg08736216;cg08781559	TRUE	3	ZYG11A
chr1	76250734	76253136	2403	17	0.0108997	0.18124	-0.0275118	-0.0144288	0.00301124	-0.0109965	cg11245233;cg21812670;cg13250850;cg16429999;cg05598546;cg04940515;cg17111484;cg02904015;cg11985680;cg16739247;cg17474260;cg09458394;cg13421759;cg19589896;cg00170796;cg11767117;cg10980598	TRUE	6	SNORD45C;RABGGTB;SNORD45A
chr1	204135243	204135787	545	6	-1.45354	-0.97183	-0.585519	-0.103322	-0.0717769	-0.0361456	cg27267324;cg21537214;cg05556020;cg24131471;cg10691323;cg14145026	FALSE	0	REN
chr1	156900472	156901819	1348	4	-1.20106	-1.20881	-1.03494	-0.11016	-0.108939	-0.0961937	cg06874172;cg21223700;cg21315544;cg20584566	TRUE	1	C1orf92;LRRC71
chr1	39598246	39598712	467	2	3.80079	3.63686	3.47596	0.23057	0.249636	0.292502	cg08664568;cg21122391	TRUE	2	MACF1
chr1	1446692	1447567	876	11	0.858422	0.645953	0.496826	0.0169357	0.00917951	0.00804167	cg06128920;cg08376055;cg17464271;cg24729577;cg20230657;cg22225258;cg21124756;cg12648677;cg09932694;cg11103442;cg21797898	TRUE	2	ATAD3A
chr1	26021042	26021655	614	3	-0.617068	0.22682	0.832027	0.00514402	0.0651791	0.13782	cg10485752;cg08534206;cg10420275	TRUE	2	MAN1C1
chr1	244318443	244319093	651	4	-1.92112	-1.93256	-0.891565	-0.144236	-0.156545	-0.0360731	cg22679890;cg15393025;cg25466396;cg03688685	TRUE	1
chr1	214724414	214725873	1460	15	0.650775	0.622611	0.550773	0.00951813	0.0155086	0.0145312	cg23073032;cg07502168;cg24465469;cg26119331;cg26912890;cg08933505;cg22027686;cg25723394;cg11816923;cg10952190;cg11504081;cg16144317;cg20683815;cg20538819;cg16608348	TRUE	3	PTPN14
chr1	31353769	31354844	1076	5	-0.931794	-1.30144	-1.10461	-0.100719	-0.13079	-0.111733	cg17106729;cg18839255;cg09827588;cg04798759;cg16885692	TRUE	1	SDC3
chr1	42629798	42631050	1253	8	-0.853328	-0.447448	-0.395311	-0.081984	-0.0277429	-0.0211471	cg05398883;cg06003187;cg17739643;cg09212118;cg13452215;cg19701019;cg18856261;cg12935125	TRUE	2	GUCA2A
chr1	236016383	236017325	943	5	-0.701767	-1.11227	-0.842088	-0.0430358	-0.0658816	-0.0511306	cg17874053;cg00045689;cg16962115;cg03678274;cg04144714	TRUE	1	LYST;MIR1537
chr1	5809088	5809461	374	4	-1.14202	-0.97887	-1.01511	-0.106976	-0.0809595	-0.086485	cg04096305;cg16512667;cg18774689;cg10536323	FALSE	0
chr1	85929755	85931301	1547	16	0.4186	0.53722	0.515676	0.0027262	0.0144194	0.022647	cg24448326;cg25277534;cg11648968;cg02572729;cg07130520;cg08946575;cg05654711;cg16253641;cg15396570;cg11243029;cg21589280;cg05004108;cg14322224;cg07701442;cg05925894;cg00156072	TRUE	1	DDAH1
chr1	54665230	54666401	1172	17	0.576789	0.470141	0.527301	0.0140018	0.0165041	0.0186823	cg08622517;cg16911594;cg05808815;cg03104869;cg10535847;cg15644675;cg09898154;cg02239021;cg13299931;cg20002523;cg24373187;cg17444595;cg24087235;cg19019972;cg10336722;cg18113417;cg10290870	TRUE	2	MRPL37;CYB5RL
chr1	85039702	85041449	1748	18	-0.317686	-0.011138	-0.0814257	-0.0364569	-0.0161036	-0.0152406	cg16692196;cg26188784;cg01935060;cg21959316;cg06875660;cg07996992;cg18132611;cg22519756;cg24940861;cg26882204;cg08380539;cg14791530;cg12610585;cg12100018;cg02151399;cg16133940;cg22034432;cg02581257	TRUE	2	CTBS
chr1	183604510	183605960	1451	18	0.679132	0.496791	0.359927	0.0141124	0.00855924	0.00914302	cg23679894;cg12725906;cg18174052;cg06024806;cg15779916;cg10120056;cg10811340;cg22139852;cg20880034;cg12737363;cg19108372;cg24679106;cg21208806;cg19767650;cg27155653;cg03125090;cg04972433;cg08233467	TRUE	1	ARPC5;RGL1
chr1	32572534	32574126	1593	16	0.00763484	0.218124	0.129781	-0.0181628	-0.00934351	-0.00828036	cg10241671;cg13232021;cg18397023;cg02372113;cg02920421;cg20633875;cg10694959;cg18919082;cg13148608;cg08664665;cg09837476;cg19145175;cg16343696;cg04850370;cg10332202;cg11738286	TRUE	4	KPNA6
chr1	996054	998347	2294	5	-0.430164	-0.465567	-0.0457887	-0.0309317	-0.0456276	0.0165922	cg10720997;cg24678117;cg04919596;cg22169680;cg09908510	TRUE	4
chr1	108022767	108023486	720	7	-1.89368	-0.864649	-0.781714	-0.104822	-0.0468175	-0.0366548	cg20016673;cg24346905;cg26015416;cg12211867;cg03502767;cg09940267;cg21606490	TRUE	1	NTNG1
chr1	70033519	70034491	973	12	0.568718	0.711743	0.669751	0.00910101	0.0158354	0.0195072	cg14520424;cg22413194;cg02860282;cg23730181;cg09167553;cg18881684;cg14424049;cg27036290;cg15513163;cg17741477;cg06747440;cg21004042	TRUE	1
chr1	46659545	46660510	966	4	-1.31215	-1.46949	-0.936238	-0.134663	-0.157741	-0.0980868	cg15719426;cg10447314;cg07741676;cg09055950	TRUE	2	POMGNT1
chr1	203012959	203014571	1613	7	-0.786323	-0.945274	-0.268998	-0.0551194	-0.0733997	-0.0233766	cg10067954;ch.1.201279582R;cg10571484;cg20437326;cg11945469;cg02061634;cg16223596	TRUE	1	PPFIA4
chr1	2316354	2316653	300	4	-1.43393	-1.19903	-0.96422	-0.110723	-0.0993067	-0.0786398	cg11333375;cg27545787;cg16555896;cg09438972	TRUE	2	MORN1
chr1	63488877	63489116	240	3	-2.13659	-1.64455	-1.07387	-0.226439	-0.164105	-0.111776	cg06985076;cg02629844;cg04377395	FALSE	0
chr1	21030519	21031312	794	5	-1.282	-0.997112	-0.863009	-0.0515981	-0.0370579	-0.0306282	cg07105891;cg03888765;cg18878886;cg18191259;cg14450817	TRUE	1	KIF17
chr1	47077680	47079672	1993	7	-0.620029	-0.761926	-0.610999	-0.0475384	-0.0528402	-0.0450559	cg01417692;cg19866325;cg22795216;cg00189626;cg18690385;cg17946439;cg06760830	TRUE	3	MOBKL2C;MOB3C
chr1	162792092	162792613	522	6	-0.604428	-0.744555	-0.797406	-0.047846	-0.0772346	-0.0729034	cg08713212;cg09820101;cg12406726;cg10588211;cg17133668;cg14252661	TRUE	1
chr1	151805241	151805773	533	5	-1.28217	-1.22174	-0.56665	-0.122268	-0.131852	-0.0639905	cg22223419;cg18149207;cg03005293;cg03984502;cg23454735	TRUE	2	RORC
chr1	162350943	162352485	1543	9	-0.765841	-0.714108	-0.356423	-0.0446577	-0.0446731	-0.0224722	cg10279470;cg11342789;cg06002052;cg19678111;cg13092735;cg25212701;cg21547763;cg00625137;cg15492834	TRUE	2	C1orf226
chr1	2228160	2229140	981	6	-0.68319	-1.13491	-0.854552	-0.0405257	-0.0701731	-0.0485588	cg24740515;cg01606029;cg00330518;cg02945331;cg01938025;cg26264656	TRUE	1	SKI
chr1	59369104	59369954	851	8	0.491834	0.0248065	-0.0270486	-0.0184087	-0.0495093	-0.0657037	cg04120428;cg08930741;cg18594810;cg26257548;cg01347453;cg21425749;cg19520452;cg16264035	TRUE	1
chr1	227962723	227963296	574	6	-1.40031	-1.34986	-0.996035	-0.106	-0.101299	-0.0809554	cg18592195;cg01426303;cg21880765;cg06768213;cg18801505;cg09867883	TRUE	1	SNAP47
chr1	46645697	46647034	1338	5	-1.10349	-1.41838	-1.38186	-0.145656	-0.196072	-0.198681	cg19321695;cg04975920;cg07170711;cg02896515;cg26294850	TRUE	1	TSPAN1
chr1	33234487	33236105	1619	7	-0.282193	-0.19554	0.0879201	0.00506405	0.0294985	0.0311869	cg05695699;cg00423597;cg09167705;cg25146042;cg00528191;cg13629162;cg16655683	TRUE	3	KIAA1522
chr1	121259813	121261404	1592	11	0.234262	0.0724233	-0.103775	-0.0199925	-0.0184898	-0.029057	cg09871471;cg07794500;cg06970370;cg16674351;cg10716909;cg05827631;cg04374231;cg03391657;cg06419219;cg16724800;cg14409823	TRUE	3	LOC647121
chr1	162287718	162288382	665	4	-1.47826	-1.5508	-1.08542	-0.100794	-0.11262	-0.0670454	cg02749714;cg07393523;cg08903740;cg05359527	TRUE	1	NOS1AP
chr1	156551732	156552174	443	5	-0.793151	-0.96375	-0.677173	-0.049217	-0.0671484	-0.0468512	cg09319828;cg01010328;cg19528790;cg13655509;cg26900558	TRUE	1	TTC24
chr1	11071588	11073233	1646	11	0.176039	0.150154	-0.156391	-0.0129417	-0.0130258	-0.0357472	cg15482690;cg24257725;cg18380490;cg09773809;cg18163627;cg10233455;cg17056888;cg15430883;cg00692549;cg18949287;cg19214907	TRUE	2	TARDBP
chr1	21550712	21551903	1192	5	-0.935956	-1.02445	-0.658114	-0.0446048	-0.0512362	-0.0309427	cg15598754;cg03056614;cg19363242;cg05370193;cg12037641	TRUE	1	ECE1
chr1	3394013	3395258	1246	7	-0.932557	-1.18657	-0.761286	-0.0751554	-0.0862196	-0.0482328	cg16104263;cg12097441;cg17741539;cg02731917;cg11820021;cg01269514;cg25570610	TRUE	3	ARHGEF16
chr1	61912537	61913481	945	2	-2.5404	-3.30776	-2.74164	-0.235768	-0.31256	-0.207241	cg01550545;cg16244425	TRUE	2	NFIA
chr1	57110403	57111499	1097	13	0.685702	0.441793	0.40146	0.0118804	0.00792452	0.00622614	cg26068551;cg05656934;cg25617691;cg09313917;cg19083779;cg24277313;cg04876835;cg09686317;cg12167830;cg09763175;cg09935045;cg05494069;cg06836772	TRUE	1	PRKAA2
chr1	54808648	54809161	514	4	-2.13614	-1.39853	-0.862464	-0.186123	-0.130268	-0.0709893	cg07812240;cg02066936;cg16316543;cg02851203	TRUE	1	SSBP3
chr1	1395945	1396296	352	6	-1.30535	-0.954871	-0.550335	-0.0616676	-0.0496843	-0.0224528	cg10972351;cg20951194;cg26226110;cg07280242;cg23016632;cg13798621	TRUE	1	ATAD3C
chr1	59280619	59282482	1864	9	0.390185	-0.0150392	-0.275293	-0.00209063	-0.0373511	-0.0582366	cg23075983;cg16037711;cg13093249;cg20680664;cg12426870;cg17170948;cg25916796;cg02951357;cg15687600	TRUE	1
chr1	212809080	212810277	1198	3	-2.23503	-1.37946	-2.31997	-0.22852	-0.145203	-0.283783	cg10190843;cg24244935;cg04564681	TRUE	2
chr1	17321578	17323416	1839	5	-1.21409	-1.03084	-0.584033	-0.0747313	-0.0615053	-0.0305109	cg21388168;cg25396173;cg03799526;cg04763852;cg17333001	FALSE	0	ATP13A2
chr1	2022951	2024071	1121	6	-1.28943	-1.56865	-1.09472	-0.116654	-0.176505	-0.110614	cg08659047;cg02587648;cg19906777;cg16735509;cg10761639;cg02607043	TRUE	2	PRKCZ
chr1	222628115	222628702	588	7	-1.06473	-0.741967	-0.388882	-0.0938868	-0.0761483	-0.0400006	cg11661340;cg07941297;cg17836114;cg15078329;cg26754450;cg12980046;cg19525269	TRUE	3
chr1	98510865	98512194	1330	12	0.293004	0.127966	0.0204902	-0.0156494	-0.020946	-0.0272744	cg04293733;cg04282138;cg22333214;cg09022943;cg00091285;cg05423529;cg26924294;cg10489614;cg13417096;cg16789076;cg04763554;cg19050990	TRUE	1	MIR137;MIR2682;MIR137HG
chr1	234857659	234858982	1324	3	-1.74244	-2.291	-1.79692	-0.124715	-0.165389	-0.109219	cg23257934;cg13420364;cg20207475	TRUE	4
chr1	151583925	151585362	1438	16	0.417074	0.291873	0.375264	-0.00947618	-0.00480665	0.0139173	cg26852651;cg00778544;cg02978142;cg23260635;cg22682031;cg10092158;cg13625205;cg13402217;cg04623088;cg23609082;cg26575164;cg17148978;cg00387445;cg12343563;cg00368415;cg24926775	TRUE	3	SNX27
chr1	54856035	54856511	477	4	-1.39166	-1.26901	-1.20285	-0.0483474	-0.0546183	-0.044776	cg15829056;cg12270308;cg21655710;cg10165689	TRUE	1	SSBP3
chr1	1896429	1897785	1357	7	-1.14893	-1.09635	-0.697047	-0.0772395	-0.0860349	-0.0408055	cg15151929;cg13168877;cg24503109;cg14911597;cg24495298;cg04852972;cg03330818	TRUE	1	KIAA1751;CFAP74
chr1	16073336	16074463	1128	5	-1.0601	-0.973827	-0.636138	-0.0349531	-0.0362662	-0.0203917	cg00346501;cg27266822;cg00862390;cg22018967;cg25363046	TRUE	1	TMEM82
chr1	150529170	150530531	1362	6	-0.647371	-0.422549	-0.251096	0.0170442	0.0214811	0.0401444	cg12471789;cg06185850;cg01922433;cg26875450;cg16612995;cg15107203	TRUE	3	ADAMTSL4
chr1	231174153	231175978	1826	8	0.268106	-0.274371	-0.54327	-0.0220569	-0.0394652	-0.103427	cg21577121;cg04292359;cg12450347;cg01720705;cg00679738;cg05578480;cg07656025;cg16908552	TRUE	4	FAM89A
chr1	44583602	44584930	1329	12	-0.227645	-0.762219	-0.374496	-0.00271541	-0.0431613	-0.0258575	cg16903122;cg04877567;cg20243285;cg21864563;cg09594770;cg26417188;cg08679985;cg10069101;cg12608881;cg08934318;cg18202456;cg06045295	TRUE	2	KLF17
chr1	46649132	46650473	1342	4	-0.265061	0.0700137	-0.537304	0.0211124	0.0399842	-0.0154615	cg12196091;cg05371506;cg02141144;cg25369262	TRUE	2	TSPAN1
chr1	231322217	231324034	1818	12	-0.761162	-0.722311	-0.435547	-0.0649149	-0.0645349	-0.0340689	cg20842969;cg00650911;cg05832524;cg16396272;cg20617683;cg15226255;cg02160496;cg17429662;cg26391634;cg13686999;cg21658898;cg04467971	TRUE	1	LOC149373;TRIM67
chr1	59521880	59523557	1678	5	0.350553	0.0954129	0.78123	0.0407663	0.0428681	0.0582665	cg09225792;cg24011109;cg05514927;cg20849150;cg02804609	TRUE	3	LINC01358
chr1	9371806	9374526	2721	4	-1.51008	-1.12132	-1.13281	-0.155264	-0.102061	-0.110801	cg07098680;cg08732275;cg27552476;cg21915548	TRUE	5	SPSB1
chr1	9648299	9649516	1218	9	0.27107	0.246768	0.430849	-0.0201925	-0.0158499	0.00193281	cg08886482;cg10877147;cg02206861;cg21003981;cg10240458;cg26114570;cg18176336;cg16146664;cg18307957	TRUE	2	TMEM201
chr1	77230619	77230959	341	4	-1.73932	-1.21886	-1.52246	-0.109211	-0.0952507	-0.108297	cg17826956;cg14562765;cg14023881;cg25199254	TRUE	2
chr1	150299816	150300159	344	5	-1.17	-0.899561	-0.573032	-0.0520133	-0.044534	-0.0281011	cg05401970;cg27029166;cg23720638;cg09579665;cg04861468	FALSE	0	PRPF3
chr1	17673891	17674864	974	6	-0.853628	-0.729573	-0.621349	-0.0727866	-0.0637573	-0.049205	cg09638266;cg23752599;cg09168453;cg13411089;cg17881267;cg02053132	TRUE	1	PADI4
chr1	65356919	65356979	61	3	-2.12963	-2.77958	-1.73276	-0.290545	-0.363461	-0.221468	cg09509075;cg06674553;cg04737115	TRUE	1	JAK1
chr1	65935498	65935991	494	3	-1.5596	-1.49164	-1.11668	-0.108252	-0.110298	-0.0686264	cg05045403;cg13366057;cg23688719	TRUE	1	LEPR
chr1	27201533	27202226	694	3	-1.90892	-1.74291	-1.61434	-0.210125	-0.199956	-0.184774	cg20257535;cg03340174;cg06294847	TRUE	2
chr1	115711322	115712494	1173	3	1.8262	1.7523	1.57645	0.229752	0.24485	0.186167	cg00692140;cg09115335;cg01400285	TRUE	2
chr1	201976446	201977390	945	6	-0.49085	-0.307391	-0.674195	-0.0684446	-0.0402549	-0.081189	cg04019636;cg11205597;cg07467772;cg12970084;cg18689748;cg23901896	TRUE	2
chr1	43738485	43739856	1372	6	-1.008	-0.91358	-0.610061	-0.0510506	-0.0529031	-0.0343742	cg00090197;cg05375878;cg14088090;cg12078033;cg03223467;cg08039576	TRUE	1	TMEM125
chr1	233085383	233086622	1240	14	0.648922	0.37403	0.355715	0.0108758	0.00619501	0.00526532	cg04158884;cg19507727;cg25065205;cg22225065;cg01555036;cg02455064;cg20786495;cg22428125;cg07318050;cg06079343;cg04049800;cg10375802;cg08073884;cg21690725	TRUE	2	C1orf57;NTPCR
chr1	113932889	113934059	1171	14	0.508372	0.830503	0.422011	0.00542848	0.0231055	0.0100494	cg06149604;cg06802056;cg18539474;cg00696901;cg24554458;cg26030610;cg18848478;cg20758803;cg24576534;cg14365100;cg16769442;cg11716640;cg09252196;cg09706581	TRUE	3	MAGI3
chr1	160990452	160992367	1916	14	0.389266	-0.168353	-0.124559	0.000477262	-0.0254424	-0.0204028	cg04981885;cg11582573;cg00296079;cg11161846;cg19284575;cg10532719;cg23055938;cg20012024;cg13567636;cg01423643;cg05754905;cg22680451;cg25548811;cg19865826	TRUE	5	F11R
chr1	53966318	53967067	750	3	-2.25085	-2.17343	-1.9857	-0.240225	-0.251885	-0.232103	cg10892335;cg16522953;cg15508544	TRUE	2
chr1	226875475	226876751	1277	3	-0.342769	-0.421522	0.213517	-0.0311681	-0.0402004	0.0421267	cg23446277;cg21842778;cg20834627	TRUE	4	ITPKB
chr1	153746211	153748485	2275	17	-0.0193682	0.0394311	0.205798	-0.012333	-0.0067613	0.00188815	cg18163252;cg16247817;cg05784314;cg24408896;cg21279955;cg03138446;cg23376526;cg12116457;cg20455048;cg00421624;cg19773045;cg26904702;cg08129092;cg07246449;cg06089988;cg06239526;cg02246692	TRUE	2	SLC27A3;INTS3
chr1	201749585	201751846	2262	8	-0.645525	-0.874921	-0.473508	-0.0324854	-0.0475838	-0.0235634	cg00119557;cg22933181;cg14780068;cg26870194;cg00537344;cg21895697;cg05063296;cg18899551	TRUE	2	RNU6-79P;NAV1;IPO9-AS1
chr1	21912267	21913986	1720	7	0.924505	0.45815	0.628128	0.114835	0.0771842	0.10383	cg27296793;cg16307759;cg21385792;cg21059903;cg10112270;cg10838747;cg08922729	TRUE	1
chr1	9460204	9460830	627	3	1.74537	1.91377	2.35821	0.226383	0.259622	0.34175	cg01806956;cg17668900;cg04972459	TRUE	2
chr1	10517823	10518183	361	4	-1.44482	-1.3704	-1.0984	-0.106188	-0.0880259	-0.069711	cg26188934;cg22747962;cg15592740;cg16855810	TRUE	2
chr1	47779388	47780452	1065	15	0.42158	0.43468	0.370091	-0.00654015	-0.00580878	0.000367063	cg18863135;cg25382472;cg09113960;cg07603056;cg12768767;cg02076414;cg03598513;cg11135720;cg18183014;cg21544236;cg06101225;cg23654174;cg24903376;cg02963188;cg25932378	TRUE	3	STIL
chr1	115880850	115883219	2370	11	0.0333847	-0.179891	-0.0376613	-0.0222084	-0.027271	-0.0261887	cg25067242;cg09008705;cg22354782;cg21184174;cg03962691;cg02987481;cg13613280;cg08781532;cg23653704;cg04984816;cg05837493	TRUE	2	NGF
chr1	15852324	15853773	1450	14	0.554078	0.508108	0.276037	0.00726138	0.00791492	0.00353757	cg09123484;cg18192808;cg13860548;cg17335567;cg00185850;cg09581281;cg27444789;cg02778789;cg05058263;cg01002125;cg17855783;cg18271071;cg25737788;cg16490126	TRUE	4	DNAJC16
chr1	17996881	17997665	785	4	-1.18523	-1.31756	-0.930223	-0.0648262	-0.0763959	-0.0408416	cg10953131;cg08714895;cg21696055;cg07093748	TRUE	2	ARHGEF10L
chr1	37979729	37981289	1561	17	0.529367	0.608548	0.427611	0.00738249	0.0111414	0.0086803	cg05721830;cg06650682;cg14784113;cg13852303;cg24077080;cg19898230;cg07566625;cg13939431;cg01711073;cg13401533;cg13806793;cg22307153;cg18015816;cg02984632;cg03112782;cg00728398;cg19403335	TRUE	3	MEAF6
chr1	155107785	155109378	1594	14	0.263671	0.30645	0.471981	0.00106239	0.00522221	0.00842013	cg12078486;cg20980112;cg24704182;cg22821026;cg00634145;cg24610274;cg12668497;cg12620771;cg12464869;cg19573438;cg09349897;cg20495040;cg26189283;cg23916948	TRUE	2	RAG1AP1;SLC50A1
chr1	31330831	31331750	920	3	-0.473189	-0.388696	0.0783883	-0.0250278	-0.00523665	0.0465504	cg17178126;cg16776021;cg12594482	TRUE	2
chr1	155827957	155829652	1696	15	0.337555	0.375968	0.00395834	0.00749668	0.0045843	-0.0102745	cg21387238;cg14284289;cg24876118;cg10231603;cg24103979;cg25446086;cg11545364;cg12738981;cg17930201;cg05171730;cg03328526;cg05281748;cg12427688;cg06440960;cg05150177	TRUE	5	SYT11;GON4L
chr1	184942841	184944288	1448	14	0.105483	0.134433	-0.0276846	-0.0266458	-0.0171751	-0.0263167	cg05655671;cg16250330;cg25149396;cg14028892;cg18166655;cg25182523;cg19255053;cg16170319;cg18801893;cg24325991;cg18845832;cg21633567;cg02192414;cg02360616	TRUE	2	FAM129A
chr1	33316894	33317555	662	3	-1.74883	-1.88149	-2.04535	-0.164755	-0.145958	-0.192145	cg25596818;cg08766335;cg08922012	FALSE	0	S100PBP
chr1	225955715	225955869	155	2	3.8565	4.48469	4.90652	0.432111	0.544777	0.62623	cg24729839;cg04691502	TRUE	1
chr1	6534449	6535492	1044	3	-1.3863	-1.8049	-1.84654	-0.162533	-0.187653	-0.195457	cg06804846;cg15090562;cg27428051	TRUE	3	PLEKHG5
chr1	86071839	86073001	1163	4	-0.465516	-0.46425	-0.214635	0.00628411	0.0132807	0.037286	cg00418071;cg04401603;cg09617399;cg11651756	TRUE	3
chr1	182570870	182572153	1284	3	-2.10217	-2.02806	-1.15329	-0.244535	-0.242399	-0.128286	cg05395321;cg06875985;cg08113628	TRUE	3	RGS16
chr1	156478347	156479626	1280	5	-0.880325	-1.08073	-0.931532	-0.100707	-0.120068	-0.0972082	cg07110621;cg17885211;cg07195330;cg14100726;cg03409759	TRUE	3
chr1	65524084	65524885	802	6	-0.766957	-1.03356	-0.868377	-0.045651	-0.0690535	-0.0561543	cg05780006;cg22731975;cg18222371;cg25665165;cg16820411;cg16682693	TRUE	2	MIR3671;MIR101-1
chr1	95123877	95124061	185	2	-2.85383	-2.56235	-2.51308	-0.320121	-0.325523	-0.301053	cg14233652;cg16298882	TRUE	1	LINC01057
chr1	90228362	90229631	1270	9	0.1161	-0.404305	-0.162301	-0.0223396	-0.0434591	-0.0375834	cg13063202;cg10576151;cg00606914;cg03145924;cg07539182;cg14181947;cg21155367;cg06363214;cg08655788	TRUE	2
chr1	25868798	25870291	1494	14	0.324347	0.0237682	0.379024	0.0100677	0.00167617	0.0454359	cg21269758;cg09261020;cg20490126;cg21400344;cg14210634;cg27577933;cg11214576;cg25209353;cg20287514;cg24553728;cg06395634;cg20458124;cg19550733;cg11942737	TRUE	2	LDLRAP1
chr1	192776859	192778623	1765	16	0.311308	0.158844	-0.183042	-0.00300464	-0.0064331	-0.0251552	cg13976876;cg26913977;cg02373882;cg12047012;cg22561749;cg07914309;cg24314057;cg20094435;cg26227484;cg07575624;cg27062284;cg18150280;cg20295040;cg08401021;cg10965404;cg20315136	TRUE	5	RGS2
chr1	22210229	22211623	1395	6	-1.06513	-0.855474	-0.55465	-0.0796139	-0.0602896	-0.0359917	cg27304144;cg19350358;cg00768741;cg04852275;cg02117102;cg20103919	TRUE	1	HSPG2
chr1	162359105	162359133	29	2	-3.05562	-3.29936	-3.23926	-0.280865	-0.345008	-0.395314	cg15337819;cg19900821	TRUE	1
chr1	171453933	171455311	1379	15	0.377349	0.343819	0.35599	-0.001144	-0.00177411	0.00680009	cg11594415;cg00540353;cg25844162;cg00763094;cg16360971;cg05264411;cg02142558;cg04393897;cg16834537;cg10143731;cg22418129;cg00526163;cg19665689;cg05490754;cg10036802	TRUE	1	BAT2L2;PRRC2C
chr1	7209666	7210948	1283	5	-1.23521	-1.06762	-0.898854	-0.105545	-0.100694	-0.0754693	cg14836248;cg24513014;cg10331119;cg00833688;cg03765258	TRUE	2	CAMTA1
chr1	171750281	171751291	1011	13	0.696278	0.6668	0.500976	0.0132478	0.0154839	0.0112873	cg03762505;cg14848555;cg11758069;cg14840309;cg16409744;cg17276379;cg27167184;cg06852250;cg00454932;cg01382363;cg05252009;cg18007429;cg08860953	TRUE	2	METTL13
chr1	23111011	23111493	483	5	-0.958404	-0.967374	-0.564759	-0.0502674	-0.0521949	-0.0283467	cg05340339;cg09136099;cg08539251;cg09463984;cg05229416	TRUE	1	EPHB2
chr1	117235702	117236899	1198	6	-1.16091	-0.883862	-0.478172	-0.0838485	-0.0743749	-0.0357591	cg18930358;cg26118431;cg01793386;cg11642728;cg13073010;cg26659636	TRUE	2	C1orf137
chr1	116193640	116194194	555	5	-1.43061	-1.70619	-1.72233	-0.172557	-0.19695	-0.17519	cg13564172;cg00819310;cg08157638;cg00169304;cg03892939	TRUE	2	VANGL1
chr1	154986238	154987645	1408	5	-1.05451	-0.824615	-0.983531	-0.0742117	-0.0569529	-0.0639703	cg17588293;cg22324641;cg16725176;cg01782486;cg04101478	TRUE	3	ZBTB7B
chr1	41284135	41285496	1362	6	-0.934541	-1.21487	-1.34897	-0.0957567	-0.134311	-0.151606	cg13426079;cg11386025;cg06626599;cg03461431;cg20060019;cg19689322	TRUE	2	KCNQ4
chr1	23519622	23520932	1311	6	-0.860669	-0.804931	-0.663418	-0.0400072	-0.0417968	-0.0348187	cg08651124;cg11811391;cg06663935;cg24466277;cg15484742;cg07328145	TRUE	2	HTR1D
chr1	65532705	65535056	2352	14	0.0952986	0.347496	0.121853	-0.0115126	0.00970209	0.00143508	cg11739721;cg26218804;cg05968270;cg12752586;cg07835254;cg10578696;cg26965674;cg15620028;cg09473383;cg14029283;cg13874405;cg20301308;cg17360804;cg16410747	TRUE	2
chr1	167061366	167063958	2593	10	-0.422422	-0.130138	0.261808	-0.0170037	0.014923	0.0612437	cg05460716;cg24886219;cg23595055;cg17538104;cg04953185;cg06374204;cg26492931;cg01598007;cg15785391;cg00056754	TRUE	3	DUSP27;GPA33
chr1	7830103	7831845	1743	13	0.432644	0.222107	0.00105176	0.00824902	0.00387923	-0.00358478	cg07148645;cg14993123;cg14823007;cg00773965;cg00703019;cg12072178;cg26816564;cg01078174;cg13488186;cg03630344;cg05661441;cg01067604;cg25594040	TRUE	2	VAMP3
chr1	54790722	54792545	1824	4	-1.18308	-1.53032	-0.903125	-0.0811381	-0.0991136	-0.053652	cg09820244;cg25047697;cg02166911;cg08981878	TRUE	3	SSBP3
chr1	859719	861090	1372	12	1.07528	0.735352	0.509309	0.028335	0.02293	0.0179043	cg20341253;cg16352085;cg04531633;cg03725447;cg03735847;cg25215298;cg03180780;cg04839849;cg27009105;cg06091566;cg04672450;cg27487046	TRUE	2	SAMD11
chr1	64170366	64170964	599	2	2.13326	1.45421	0.97937	0.352109	0.291358	0.260735	cg03119829;cg15629912	TRUE	1
chr1	111988588	111989823	1236	6	-0.839656	-0.812677	-0.618371	-0.063628	-0.0585559	-0.0368188	cg22604496;cg20337969;cg01782836;cg00472766;cg26192722;cg13328219	TRUE	3	WDR77
chr1	44170220	44170473	254	6	-0.956767	-1.02235	-0.698813	-0.0485768	-0.0584092	-0.0415128	cg19326856;cg01495867;cg15589689;cg18410551;cg20625039;cg23451958	TRUE	2	KDM4A;KDM4A-AS1
chr1	112451907	112452121	215	3	-1.96446	-1.62662	-1.21527	-0.212096	-0.191715	-0.127286	cg20862184;cg14098659;cg06008705	TRUE	1	KCND3-AS1;KCND3
chr1	64014340	64014796	457	8	0.2347	0.022756	0.0877338	0.0623459	0.0415031	0.0529432	cg18803079;cg04230594;cg17236673;cg10302336;cg07276530;cg02449698;cg11399837;cg15096466	FALSE	0	EFCAB7;DLEU2L
chr1	17914070	17914803	734	4	1.32582	1.76972	2.00188	0.150159	0.165363	0.237648	cg27189424;cg26224358;cg06848849;cg21645973	TRUE	2	ARHGEF10L
chr1	226896306	226897499	1194	5	-0.258604	0.210721	-0.364224	0.0130732	0.0430175	-0.00223482	cg04503570;cg14695332;cg15436030;cg09887532;cg12030351	TRUE	2	ITPKB
chr1	12508122	12509707	1586	5	-1.69885	-1.97955	-1.42449	-0.171778	-0.19445	-0.126301	cg20931951;cg08611640;cg04301661;cg23983887;cg12541280	TRUE	2	VPS13D
chr1	156115856	156116207	352	3	-1.41653	-1.64672	-1.53086	-0.137216	-0.166597	-0.151672	cg03331747;cg19372602;cg19792342	TRUE	1
chr1	3712278	3713582	1305	13	0.427936	0.481891	0.222824	0.0227603	0.0194168	0.00966627	cg14550570;cg19595850;cg01923523;cg19828298;cg25788093;cg18809873;cg19293764;cg01782523;cg05643503;cg17709703;cg19148051;cg17519938;cg05936503	TRUE	3	LRRC47
chr1	180904018	180905132	1115	5	-1.09185	-1.14934	-1.84302	-0.0998717	-0.108562	-0.177855	cg06986584;cg11143671;cg13562898;cg01391650;cg13861536	TRUE	3	KIAA1614
chr1	147373538	147374967	1430	8	-1.00236	-0.82553	-0.734977	-0.0973644	-0.0845551	-0.0699727	cg17200325;cg16023912;cg27373477;cg11385094;cg10503840;cg19988326;cg12224382;cg16574962	FALSE	0	GJA8
chr1	155005957	155007166	1210	10	-0.771993	-0.697752	-0.444472	-0.0694953	-0.0672891	-0.0382452	cg21504176;cg08472142;cg25412453;cg17896897;cg19352308;cg12452710;cg19304100;cg22115273;cg15204354;cg10813183	TRUE	1	DCST2;DCST1
chr1	101002887	101005509	2623	13	0.0525017	-0.0887533	-0.0431129	-0.0135138	-0.0190869	-0.0114011	cg16007456;cg14421860;cg22602002;cg10298815;cg07706463;cg03696327;cg06223162;cg14855972;cg00325558;cg11882432;cg09408571;cg07412545;cg01404483	TRUE	1	GPR88
chr1	61907616	61908589	974	2	1.10082	1.29488	1.27718	0.0913706	0.104391	0.123353	cg18343899;cg13055341	TRUE	2	NFIA
chr1	217262889	217263847	959	12	-0.169436	-0.544326	-0.733253	-0.0529693	-0.0883505	-0.110082	cg11692820;cg25614875;cg11013583;cg27581159;cg22419039;cg24933127;cg23273333;cg07312357;cg16277607;cg03821675;cg03750606;cg12240886	TRUE	4	ESRRG
chr1	228160204	228161552	1349	5	-1.21136	-1.06144	-0.773013	-0.0642682	-0.0527719	-0.0409809	cg00081141;cg18321138;cg25368049;cg01933240;cg17093138	TRUE	3
chr1	167619748	167620788	1041	3	0.338322	0.628149	0.903456	0.0765694	0.0977127	0.13732	cg00545593;cg07012484;cg20259210	TRUE	2	RCSD1
chr1	212332486	212333126	641	4	-0.964384	-1.01716	-0.960502	-0.0563695	-0.0637301	-0.0513516	cg06465309;cg14853840;cg04781589;cg15899108	TRUE	1
chr1	24069298	24070416	1119	15	0.412615	0.522914	0.280271	0.00472807	0.0133675	0.00467366	cg01156354;cg21773314;cg10881360;cg12043622;cg03400317;cg16579893;cg13179130;cg22440668;cg22508172;cg24256782;cg10746029;cg02907300;cg19712963;cg22198425;cg20037384	TRUE	2	TCEB3
chr1	1685553	1686080	528	6	-0.315561	0.0194195	0.0484157	0.0312903	0.0638441	0.0495546	cg17282211;cg10317445;cg21580588;cg15260978;cg12406875;cg05983502	FALSE	0	NADK
chr1	12030750	12031504	755	5	-0.61197	-1.12697	-0.993381	-0.0471516	-0.0838855	-0.0744609	cg18091520;cg24849974;cg02528347;cg18819399;cg05988775	TRUE	2	PLOD1
chr1	6381022	6382250	1229	4	-1.62885	-1.33627	-0.985596	-0.117451	-0.109627	-0.0664951	cg07514368;cg04938922;cg13615077;cg06820287	TRUE	1	ACOT7
chr1	17563957	17564995	1039	3	0.110788	0.153964	0.0424427	0.0404164	0.0454836	0.022272	cg10778072;cg21838303;cg16662255	TRUE	3	PADI1
chr1	28856839	28858267	1429	6	-0.8821	-0.848181	-0.558184	-0.0519409	-0.0438323	-0.0347979	cg25371449;cg25630265;cg27622439;cg05255803;cg23604704;cg23682641	TRUE	3	SNHG3-RCC1;RCC1
chr1	165865799	165867166	1368	3	0.979889	0.911986	0.623885	0.161969	0.159493	0.116024	cg19728396;cg13867334;cg21143899	TRUE	3	UCK2
chr1	115323130	115324617	1488	14	0.233623	0.053023	-0.147854	-0.0205677	-0.0239371	-0.0249398	cg10709494;cg01052854;cg06990630;cg21859597;cg19738353;cg20986076;cg19432434;cg20153160;cg26806560;cg06313880;cg08339208;cg20350898;cg14272177;cg15876361	TRUE	3	SIKE1
chr1	207277018	207277581	564	9	-0.716381	-0.556531	-0.417682	-0.0345959	-0.0214725	-0.0159721	cg14856606;cg22641189;cg26044340;cg22332276;cg11070419;cg11153969;cg26430305;cg01181898;cg26514552	TRUE	1	C4BPA
chr1	1974661	1974941	281	5	-1.39561	-1.08137	-0.730115	-0.0868873	-0.0771487	-0.0484526	cg16703312;cg15198247;cg04843461;cg12658400;cg15356494	FALSE	0
chr1	11114821	11117684	2864	7	-0.928853	-0.957145	-0.440649	-0.0646707	-0.0662666	-0.0277124	cg18273408;cg02885946;cg26824329;cg11571588;cg15223789;cg18817984;cg02268738	TRUE	3	SRM
chr1	117602117	117603353	1237	10	0.650126	0.461922	0.430375	0.0154124	0.0126524	0.0126693	cg24833425;cg18080636;cg16411979;cg06611375;cg12742796;cg17649588;cg25389235;cg12641660;cg13221588;cg27586065	TRUE	3	TTF2;LOC101929099
chr1	11779326	11780256	931	5	-1.01964	-1.03225	-0.615383	-0.0857252	-0.0957514	-0.0737145	cg20432181;cg21106899;cg24724832;cg26437845;cg14262374	TRUE	1	C1orf187
chr1	54358862	54360170	1309	9	-0.794733	-0.803839	-0.728628	-0.0682203	-0.0880899	-0.0788278	cg20932440;cg23196538;cg03886898;cg01800262;cg17734802;cg21839284;cg17453374;cg23036171;cg19526600	TRUE	2	DIO1
chr1	20959355	20960867	1513	15	0.631905	0.469931	0.293102	0.0176952	0.0116982	0.00372491	cg20596348;cg27395190;cg17975245;cg25108841;cg20697630;cg00002028;cg21537245;cg14151682;cg05446994;cg21499909;cg17508639;cg24608458;cg06612452;cg23993660;cg12446953	TRUE	4	PINK1
chr1	61471224	61471777	554	3	-1.86029	-2.27317	-2.69471	-0.218149	-0.310521	-0.382892	cg17090891;cg18693293;cg12108177	TRUE	2
chr1	36839270	36840368	1099	4	2.52831	2.13768	2.0486	0.293148	0.242459	0.277484	cg25722983;cg12777151;cg21364696;cg19412669	TRUE	3	STK40
chr1	33225975	33227555	1581	5	-0.954216	-1.05084	-1.30077	-0.160067	-0.167912	-0.209598	cg13254240;cg20689531;cg22048405;cg03125875;cg17031396	TRUE	3	KIAA1522
chr1	226053673	226054853	1181	6	-0.979062	-0.771169	-0.907521	-0.107051	-0.0726251	-0.0812105	cg12150299;cg10843418;cg15323828;cg25648622;cg16209869;cg25983849	TRUE	3	TMEM63A
chr1	108613442	108614425	984	5	-1.01999	-0.796309	-1.17287	-0.0711831	-0.0450918	-0.085154	cg12654270;cg12660953;cg20650602;cg17571286;cg07162699	TRUE	1
chr1	14127408	14128574	1167	4	-1.31549	-1.23275	-0.847564	-0.0739743	-0.0771885	-0.0383426	cg10573729;cg04804874;cg14947200;cg11760345	TRUE	1	PRDM2
chr1	167296907	167298151	1245	7	-0.506464	-0.990352	-1.04798	-0.0512668	-0.103873	-0.111706	cg03937180;cg25196812;cg27473215;cg14797308;cg17685731;cg08267336;cg05847926	TRUE	2	POU2F1
chr1	10713944	10714701	758	5	-0.811013	-1.2816	-0.876214	-0.0422011	-0.0645273	-0.0393662	cg09754110;cg02486355;cg13333265;cg26427827;cg13486959	TRUE	1	CASZ1
chr1	3339870	3340625	756	5	-1.18067	-1.28053	-0.621091	-0.125962	-0.142219	-0.0646068	cg01261194;cg10248231;cg17404787;cg03748986;cg01913436	TRUE	1	PRDM16
chr1	95058623	95059316	694	3	-1.18207	-1.51886	-1.22532	-0.137058	-0.183077	-0.140876	cg20402988;cg03385472;cg22268740	TRUE	2
chr1	214160848	214162039	1192	9	0.769682	0.797315	0.579248	0.015488	0.0180491	0.0135715	cg25347098;cg10827893;cg15660832;cg07781959;cg23992410;cg06694137;cg14019317;cg22176895;cg17954152	TRUE	4	PROX1
chr1	228111975	228113207	1233	7	-0.803376	-0.812058	-0.617485	-0.0502475	-0.0542875	-0.0416649	cg14041264;cg13397345;cg17786864;cg26682608;cg23098305;cg04546165;cg06268632	TRUE	1	WNT9A
chr1	116219479	116219669	191	2	-2.6648	-2.72648	-2.43169	-0.321668	-0.319016	-0.271338	cg04880253;cg08047369	TRUE	1	VANGL1
chr1	95368960	95369272	313	4	-1.46827	-1.27239	-0.866796	-0.131669	-0.106012	-0.0621024	cg05784041;cg17503156;cg24152638;cg10992558	TRUE	1	CNN3
chr1	47051416	47052107	692	4	-0.96521	-1.03323	-0.755311	-0.0484786	-0.0465354	-0.0346731	cg09058405;cg07432305;cg07698125;cg01440934	TRUE	1	MKNK1
chr1	178840137	178840498	362	4	-2.03255	-2.60423	-1.17247	-0.301	-0.382421	-0.174602	cg21097817;cg10147632;cg07044282;cg05630800	TRUE	1	ANGPTL1;RALGPS2
chr1	9795222	9796095	874	6	-0.805399	-0.846591	-0.695792	-0.0327043	-0.0330317	-0.0260295	cg12657380;cg08478622;cg19251737;cg03541746;cg09469984;cg11710086	TRUE	1	CLSTN1
chr1	24116900	24117533	634	11	0.276718	0.529732	0.221334	-0.00664433	0.0330396	-0.00430489	cg06774618;cg22115727;cg22166883;cg01587771;cg14511586;cg05660611;cg16902244;cg12100892;cg23617676;cg03371205;cg19696976	TRUE	3	LYPLA2
chr1	11112976	11113287	312	3	-2.25991	-1.92098	-2.13648	-0.241518	-0.221236	-0.291538	cg18947360;cg14853169;cg03005851	TRUE	1
chr1	158056418	158056461	44	3	-1.5758	-1.30108	-0.932792	-0.0956013	-0.0850246	-0.0681911	cg01154447;cg01301805;cg19835759	FALSE	0	KIRREL
chr1	1959442	1962082	2641	17	-0.859803	-0.861286	-0.254165	-0.0490378	-0.0580291	-0.0067288	cg25384089;cg26903053;cg14522944;cg00889627;cg19091116;cg00400948;cg04781796;cg25154424;cg24364910;cg16467687;cg07701567;cg03700143;cg04417640;cg09769218;cg24547253;cg11240722;cg11687809	TRUE	3	GABRD
chr1	182270482	182270516	35	2	-2.34773	-2.6766	-1.8966	-0.209599	-0.223653	-0.145761	cg07680530;cg07919760	FALSE	0	LINC01344
chr1	214169817	214170376	560	9	-0.522016	-0.576549	-0.61247	-0.029091	-0.0293872	-0.0298419	cg16382030;cg17829746;cg03141679;cg00346205;cg00001364;cg21753180;cg22800590;cg17880661;cg25379954	TRUE	1	PROX1
chr1	173886454	173887360	907	7	-0.512841	-0.75978	-0.80825	-0.0339283	-0.0462276	-0.0532477	cg08468375;cg17330652;cg01770400;cg02586830;cg27631005;cg01802953;cg14047008	TRUE	3	SERPINC1
chr1	114631672	114631962	291	2	-2.10268	-2.16217	-2.18259	-0.174283	-0.16718	-0.15832	cg02305412;cg06789517	TRUE	1	SYT6
chr1	33631017	33631052	36	2	-3.02521	-4.05839	-4.47401	-0.339453	-0.479235	-0.526676	cg22675207;cg23058319	TRUE	1	TRIM62
chr1	8353321	8354774	1454	4	-1.47387	-1.02203	-0.775017	-0.0942898	-0.0723198	-0.058176	cg03211636;cg19996304;cg17174605;cg12714338	TRUE	2
chr1	1078147	1079622	1476	6	-1.54732	-1.1098	-0.588384	-0.115367	-0.0863658	-0.0360029	cg19708306;cg25772221;cg24158844;cg03760138;cg12755103;cg15207968	TRUE	2
chr1	236925843	236925965	123	4	-1.10541	-1.09971	-1.26748	-0.0801988	-0.0633306	-0.0807009	cg10228323;cg02659402;cg07504040;cg18412431	TRUE	1	ACTN2
chr1	10676290	10676834	545	4	-1.17966	-1.17029	-0.686807	-0.0753144	-0.0825478	-0.044727	cg15465343;cg04607379;cg26919387;cg18274984	TRUE	1	PEX14
chr1	158007806	158008055	250	2	3.07532	3.54634	3.30217	0.32186	0.36905	0.400826	cg07356534;cg10570484	TRUE	1	KIRREL
chr1	38354007	38355005	999	5	-1.27867	-0.946519	-1.72926	-0.0741896	-0.0481741	-0.128876	cg07691010;cg09970565;cg00350409;cg27320002;cg09282623	TRUE	1	INPP5B
chr1	147766089	147768263	2175	9	-1.27013	-0.652778	-0.598755	-0.0663455	-0.0431974	-0.0409656	cg14665960;cg01563601;cg11659025;cg14125537;cg22166089;cg11404831;cg05116119;cg13899002;cg18033041	TRUE	1	NBPF8
chr1	23503850	23505138	1289	8	0.122987	0.378581	0.111832	-0.0167762	-0.00948503	-0.0166121	cg17159549;cg11684496;cg06322891;cg03637901;cg18660064;cg24437797;cg08912155;cg01820314	TRUE	3
chr1	167632415	167633584	1170	4	0.542837	0.483938	0.854205	0.0840995	0.0768238	0.122013	cg04216133;cg01793445;cg23656872;cg15060258	TRUE	3	RCSD1
chr1	32891825	32893114	1290	5	-1.42985	-0.826943	-1.56288	-0.128181	-0.0926513	-0.187295	cg01145914;cg03439662;cg04718145;cg01586952;cg01601760	TRUE	4
chr1	61542211	61543408	1198	15	0.213213	-0.13665	-0.108161	-0.0278806	-0.0422871	-0.04873	cg22293223;cg11675722;cg04289130;cg22803724;cg05636876;cg10671215;cg03451574;cg21681549;cg17245735;cg14613960;cg12450567;cg11158179;cg24680681;cg19097500;cg12262372	TRUE	2	NFIA
chr1	2259065	2259878	814	5	-1.18186	-1.07111	-0.790674	-0.109606	-0.0929306	-0.0687909	cg21391942;cg05628390;cg00090764;cg08360229;cg27294168	FALSE	0	MORN1
chr1	17308032	17309539	1508	8	0.246004	0.0493004	-0.362775	0.0773863	0.0561466	-0.0256335	cg08477744;cg19306948;cg08637004;cg17744878;cg10201923;cg18679190;cg16603059;cg15600437	TRUE	5	MFAP2
chr1	115828679	115829856	1178	9	-0.433722	-0.48434	-0.765143	-0.0300758	-0.0344045	-0.0485219	cg12643226;cg02626991;cg00967809;cg21264443;cg13845149;cg04237618;cg26678187;cg00794813;cg12647496	TRUE	2	NGF
chr1	166916762	166917267	506	5	-0.585437	-0.394705	-0.485508	-0.0824574	-0.0725493	-0.0635729	cg06445348;cg04093225;cg06899530;cg04724540;cg09259179	TRUE	1	ILDR2
chr1	85740751	85742698	1948	11	0.316872	0.200152	0.21791	-0.0109425	-0.0111968	-0.0102539	cg27228891;cg05487214;cg12432846;cg12342665;cg22822249;cg06585977;cg11206840;cg01636910;cg02862864;cg12660800;cg23533703	TRUE	4	BCL10;LOC646626
chr1	54952901	54955366	2466	8	-0.0317426	0.194796	-0.111532	-0.0414628	-0.0409084	-0.0605758	cg02031423;cg04605287;cg25979624;cg00689868;cg00868131;cg18755543;cg15582833;cg14971544	TRUE	4
chr1	18691117	18692019	903	6	-1.16417	-0.93204	-0.83072	-0.0688151	-0.0661035	-0.062514	cg13426876;cg17720021;cg00827745;cg00549909;cg18015787;cg24810242	TRUE	1	IGSF21
chr1	97186397	97188081	1685	13	0.437976	0.109555	0.113872	0.00724963	-0.00696483	-0.00725753	cg24329521;cg16366349;cg21737675;cg21451265;cg04185893;cg04884046;cg23954953;cg17985656;cg16731488;cg16119505;cg27301228;cg03370821;cg24977260	TRUE	1	PTBP2
chr1	19687988	19688056	69	3	-1.07706	-1.29552	-1.23196	-0.0854393	-0.0840275	-0.0845655	cg07905985;cg15781526;cg24593138	TRUE	1	CAPZB
chr1	207158839	207158870	32	2	-1.74447	-2.05351	-2.29481	-0.238147	-0.288519	-0.299613	cg23916516;cg26711828	TRUE	1
chr1	16939520	16940453	934	10	0.631797	0.781825	0.595016	0.0151099	0.0198508	0.0174102	cg01943843;cg09507771;cg19627864;cg26809482;cg04237804;cg05326195;cg14465946;cg01599189;cg03649238;cg02026604	TRUE	2	NBPF1
chr1	193150499	193151279	781	2	-2.96966	-2.12173	-2.31674	-0.308909	-0.241523	-0.229488	cg16712103;cg11512129	TRUE	3	B3GALT2;CDC73
chr1	38709691	38710248	558	2	-3.33333	-2.96993	-3.10791	-0.377214	-0.348396	-0.324759	cg11787602;cg03043824	TRUE	1
chr1	156181365	156183096	1732	11	-0.195889	0.00698623	-0.0977319	-0.0256238	-0.0165327	-0.0172892	cg21815047;cg18130800;cg05309964;cg02414618;cg19565047;cg07256006;cg26011156;cg19263494;cg24008892;cg27165888;cg11075509	TRUE	2	PMF1;SLC25A44;PMF1-BGLAP
chr1	203144832	203146346	1515	5	0.0921763	0.234334	0.832459	0.0596283	0.054285	0.134734	cg24742912;cg03448202;cg04083966;cg23609672;cg11839606	TRUE	2	MYBPH
chr1	15771228	15773099	1872	3	-1.48856	-1.34273	-1.35355	-0.144582	-0.136253	-0.116903	cg07849827;cg13551783;cg20531593	TRUE	3	CTRC
chr1	240286481	240286626	146	2	-3.64281	-4.47183	-2.96858	-0.462109	-0.569795	-0.332409	cg13068215;cg00816406	TRUE	1	FMN2
chr1	56942628	56943686	1059	5	-0.629611	-0.848739	-0.859389	-0.0771863	-0.0848147	-0.0995142	cg24161615;cg03655395;cg00072675;cg12427321;cg17500189	TRUE	1
chr1	23918279	23918838	560	2	3.06504	3.15106	3.50641	0.406913	0.406733	0.480969	cg26256901;cg26666736	TRUE	1
chr1	156610966	156612140	1175	10	0.3656	0.215457	-0.0268282	-0.00662222	-0.014702	-0.038653	cg02950416;cg23725223;cg02609880;cg19321979;cg21475402;cg13371260;cg14423692;cg20270188;cg12664038;cg02599463	TRUE	3	BCAN
chr1	9867673	9868377	705	2	-2.62076	-1.86096	-2.12474	-0.203635	-0.15416	-0.179881	cg25352208;cg23259527	TRUE	1	CLSTN1
chr1	180471249	180472686	1438	14	-0.335961	-0.333972	-0.608953	-0.0674697	-0.0562222	-0.0739863	cg09062138;cg08844137;cg04852103;cg05087903;cg08270031;cg00223186;cg20824549;cg01874968;cg06745235;cg10696624;cg26750139;cg18746224;cg25352856;cg16690456	TRUE	1	ACBD6
chr1	33206390	33207420	1031	5	-0.905954	-0.800871	-0.757145	-0.0937805	-0.0854159	-0.0866382	cg22944360;cg02458483;cg04014002;cg26469937;cg16728604	TRUE	2	KIAA1522
chr1	3141992	3143808	1817	7	-1.35981	-1.78862	0.113452	-0.115051	-0.189249	0.044341	cg11710123;cg23631759;cg06970451;cg07029287;cg22497969;cg25150520;cg24499605	TRUE	4	PRDM16
chr1	204170872	204172023	1152	5	-0.938159	-1.04759	-0.483182	-0.106472	-0.124013	-0.0445032	cg21891849;cg11429624;cg01432819;cg05440269;cg01119336	TRUE	2	GOLT1A
chr1	112285979	112286575	597	2	1.24407	0.841396	0.476462	0.211756	0.175231	0.126325	cg11993619;cg07037509	TRUE	1	FAM212B-AS1;FAM212B;C1orf183
chr1	19011016	19011906	891	3	-1.8653	-1.52808	-1.10206	-0.151977	-0.146329	-0.0973209	cg21215218;cg12407421;cg04005272	TRUE	1	PAX7
chr1	208132004	208133116	1113	6	-0.320584	-0.647625	-1.06855	-0.0653297	-0.0863288	-0.129643	cg10210594;cg13298199;cg10236452;cg27526649;cg15770106;cg00901051	TRUE	2
chr1	36863007	36863938	932	12	0.567511	0.566374	0.518701	0.00359058	0.0164608	0.0114426	cg22690046;cg13962513;cg23069677;cg04158115;cg00648152;cg07175367;cg12880200;cg12781547;cg08168306;cg20948151;cg01773061;cg15387272	TRUE	1	LSM10
chr1	3387847	3389969	2123	9	-0.348543	-0.354341	-0.473275	-0.022655	-0.0309076	-0.0383543	cg02328660;cg09853936;cg04488647;cg08711320;cg15902830;cg05403147;cg14567671;cg24039149;cg22784459	TRUE	3	ARHGEF16
chr1	12188502	12188658	157	4	-1.1837	-1.04074	-0.96095	-0.0645515	-0.0511634	-0.0441976	cg07499259;cg07925752;cg00463840;cg18152455	FALSE	0	TNFRSF8
chr1	1175370	1176376	1007	3	-0.321717	-0.680963	0.48021	0.00303123	-0.0370326	0.0996597	cg09331144;cg24034746;cg20411340	TRUE	2
chr1	10221203	10221907	705	3	-1.54745	-1.80556	-1.68663	-0.0727898	-0.0872505	-0.0973362	cg07209987;cg25486128;cg09236551	TRUE	1	UBE4B
chr1	246622047	246622662	616	4	-0.917329	-0.945794	-0.818635	-0.0902511	-0.083924	-0.0643886	cg27177236;cg08197440;cg01815906;cg18311466	TRUE	1	SMYD3
chr1	147142184	147143246	1063	14	0.161282	-0.0181234	0.14065	-0.0235542	-0.0240246	-0.0154998	cg04357203;cg05755010;cg19693476;cg09066439;cg12614442;cg03401580;cg00543196;cg27244432;cg05968052;cg16790610;cg18709479;cg15636040;cg09264377;cg01834614	TRUE	1	ACP6
chr1	162106802	162106832	31	2	3.43623	3.53019	2.87505	0.497753	0.53286	0.419332	cg23920016;cg08131468	TRUE	1	NOS1AP
chr1	110582459	110583604	1146	4	-1.13661	-1.07649	-0.767558	-0.0576951	-0.057903	-0.0405054	cg15055883;cg24905077;cg22145996;cg06425066	TRUE	1	STRIP1
chr1	181074635	181075666	1032	6	-0.0719479	0.0283735	-0.241009	-0.0489107	-0.0373336	-0.0680383	cg12074154;cg24385733;cg01697986;cg21220403;cg17331950;cg11383374	TRUE	2
chr1	33907733	33909802	2070	6	-1.09314	-1.746	-1.47463	-0.154298	-0.159225	-0.172065	cg25334541;cg23567774;cg07239413;cg17501574;cg22361106;cg15725891	TRUE	3
chr1	52060452	52060542	91	3	-1.25963	-1.17799	-0.953095	-0.0789309	-0.0797659	-0.057048	cg17474650;cg12793113;cg26863891	FALSE	0
chr1	243418055	243419530	1476	16	0.735106	0.705833	0.377121	0.0156458	0.0179493	0.0097232	cg17131070;cg04138155;cg21397993;cg23012530;cg11341840;cg16730798;cg24338483;cg07381668;cg05397039;cg08916050;cg08547694;cg08122338;cg21563429;cg10483909;cg24445626;cg13054686	TRUE	1	SDCCAG8;CEP170
chr1	6475317	6475535	219	3	-1.23286	-1.30711	-0.878112	-0.155934	-0.155592	-0.1139	cg15757266;cg07386626;cg08407765	TRUE	1	HES2
chr1	22853258	22854408	1151	4	-1.23328	-1.20174	-0.937507	-0.126943	-0.114003	-0.0946784	cg13027371;cg10111865;cg07464811;cg26681523	TRUE	2	ZBTB40
chr1	202172535	202172912	378	6	-1.41911	-0.788365	-0.650008	-0.105226	-0.0723572	-0.0528393	cg26347746;cg06825163;cg05044291;cg25270774;cg04811114;cg09684336	TRUE	1	LGR6
chr1	224802749	224804226	1478	11	0.339067	0.381736	0.0648873	-0.00969277	-0.00994016	-0.0164349	cg09558034;cg11878641;cg25723050;cg00290506;cg08038504;cg13140317;cg21290042;cg23816049;cg00034433;cg03127713;cg12037129	TRUE	1	CNIH3
chr1	211306365	211308714	2350	16	-0.00032846	0.217408	0.197119	-0.0171373	-0.00623985	-0.0107912	cg10203375;cg02530232;cg21308754;cg00787537;cg14908999;cg21092462;cg10522726;cg09084829;cg02752882;cg09518270;cg06582752;cg23086161;cg14823935;cg00097452;cg22197787;cg21623161	TRUE	4	KCNH1
chr1	202857613	202858826	1214	15	0.476398	0.320222	0.185959	0.0102862	0.00393107	-0.00250062	cg06438337;cg05642873;cg24744425;cg17933765;cg26807261;cg14280660;cg08534181;cg01083650;cg18277005;cg19157971;cg08940984;cg22388200;cg05574276;cg03116424;cg21208943	TRUE	2	RABIF
chr1	151508741	151509825	1085	4	1.40477	2.48417	1.66675	0.204985	0.353544	0.227053	cg25198049;cg04404270;cg07596668;cg05103376	TRUE	2	CGN
chr1	231747550	231748855	1306	5	-1.08805	-0.796178	-0.760885	-0.0646183	-0.0520319	-0.0410918	cg10821976;cg17089606;cg04637444;cg01355708;cg08458637	TRUE	3	TSNAX-DISC1;LINC00582
chr1	190067323	190068180	858	6	-0.621844	-0.667276	-0.59166	-0.0242511	-0.0274205	-0.0215048	cg10116904;cg00145969;cg17687278;cg15730879;cg20920045;cg15974558	TRUE	1	FAM5C;BRINP3
chr1	6614341	6615604	1264	19	-0.238423	-0.0223088	0.00369632	-0.0283445	-0.0112556	-0.00718213	cg03046264;cg07274506;cg24047689;cg07997941;cg07399635;cg22792644;cg04093404;cg09513309;cg20125336;cg02724638;cg24105407;cg01050214;cg00741410;cg02973805;cg27531553;cg05086993;cg13351430;cg02185557;cg23963591	TRUE	2	TAS1R1;NOL9
chr1	2322543	2323763	1221	11	0.49726	0.725838	0.572211	0.00696347	0.0150808	0.0105911	cg04559183;cg17444015;cg03269449;cg00306532;cg18860787;cg08834960;cg16579225;cg12442015;cg15924509;cg09349094;cg23207616	TRUE	3	MORN1;RER1
chr1	8343004	8343575	572	3	-1.64877	-2.3635	-1.60759	-0.186666	-0.254004	-0.168881	cg00059459;cg13089904;cg13057875	TRUE	2
chr1	14121961	14122007	47	3	-1.1304	-1.12176	-1.23449	-0.0619244	-0.0659085	-0.0644641	cg12679412;cg19358589;cg12923862	TRUE	1	PRDM2
chr1	10056837	10058340	1504	16	-0.0289942	-0.329979	-0.367136	-0.0304018	-0.0458489	-0.0588863	cg15090005;cg18086187;cg04694430;cg03994053;cg27561954;cg16050974;cg23107691;cg25397076;cg10796749;cg20413202;cg07224455;cg27083689;cg14202757;cg00681705;cg03406535;cg08806699	TRUE	4	RBP7
chr1	1589891	1590941	1051	10	0.740185	0.779837	0.495199	0.0301486	0.0336841	0.0259008	cg20155988;cg15126211;cg08864381;cg26562592;cg00998168;cg21149807;cg03939105;cg09283376;cg18282011;cg03017195	TRUE	2	CDK11B
chr1	93258288	93258908	621	5	-0.968119	-1.05647	-1.0988	-0.094225	-0.100168	-0.0879181	cg00519208;cg10989326;cg16086016;cg04982834;cg24699699	FALSE	0	EVI5
chr1	32216025	32217598	1574	3	-1.72985	-1.57283	-1.06116	-0.114542	-0.110125	-0.0655708	cg14625801;cg17049090;cg10575369	TRUE	4	ADGRB2;BAI2
chr1	28051702	28053278	1577	15	0.458145	0.228239	0.308819	-0.00370518	-0.0109661	-0.00586188	cg00172330;cg09828721;cg21983517;cg17860485;cg06352483;cg17386433;cg07242783;cg00667000;cg18881776;cg18186552;cg03448816;cg12099357;cg00362614;cg18936052;cg02905426	TRUE	4	FAM76A
chr1	3331080	3332705	1626	9	-1.04623	-0.938884	-0.489626	-0.0701009	-0.0848462	-0.03822	cg26014413;cg17412901;cg04346637;cg18396811;cg10588310;cg02072896;cg17137218;cg02999781;cg14841011	TRUE	1	PRDM16
chr1	219616112	219616949	838	3	-1.4529	-1.7616	-1.79446	-0.123484	-0.183115	-0.18997	cg01395581;cg13182163;cg15341573	TRUE	1
chr1	150779776	150782303	2528	10	-0.0214179	-0.339327	0.422904	0.0179703	-0.0121558	0.0840537	cg13201342;cg11946165;cg16516490;cg20802392;cg26574794;cg09653944;cg00253735;cg23193712;cg20817941;cg10416503	TRUE	3	ARNT;CTSK
chr1	65774564	65775842	1279	14	0.507135	0.447913	0.19543	0.00838869	0.000756305	-0.00810181	cg26885220;cg18117228;cg01920657;cg18271025;cg06346974;cg07996785;cg06864398;cg25503513;cg27062038;cg02457097;cg21683284;cg12751142;cg20968142;cg20506944	TRUE	2	DNAJC6
chr1	151253959	151255303	1345	13	0.617954	0.70307	0.313819	0.0125607	0.0173743	0.00697041	cg09416928;cg07987842;cg02388783;cg19594360;cg17170458;cg02326858;cg10633176;cg00587595;cg15691841;cg07309082;cg08927489;cg18551373;cg03265190	TRUE	2	ZNF687
chr1	160312929	160314350	1422	12	0.572177	0.551104	0.51725	0.0117058	0.014695	0.0135573	cg10539371;cg26820501;cg04563953;cg01446576;cg03080362;cg05365960;cg25698661;cg17993772;cg10404683;cg11742801;cg13821733;cg26812967	TRUE	4	COPA;NCSTN
chr1	228285368	228286482	1115	5	-0.91442	-0.990547	-0.573536	-0.0362523	-0.0401727	-0.0176945	cg05640322;cg22483742;cg21005525;cg27552960;cg26432195	TRUE	3	ARF1
chr1	48964315	48965049	735	4	-1.05531	-1.28098	-1.43537	-0.122682	-0.139313	-0.165552	cg20390237;cg27113430;cg03552597;cg07516023	TRUE	1
chr1	10971398	10972521	1124	4	-1.69379	-1.1315	-0.805483	-0.158991	-0.104168	-0.0822147	cg12147612;cg10246568;cg24585833;cg15396877	TRUE	1
chr1	16069388	16070820	1433	8	-0.768014	-0.795477	-0.584161	-0.0447241	-0.0608719	-0.0362926	cg00984214;cg00758420;cg00296458;cg07016939;cg01963294;cg08029920;cg00601916;cg22275765	TRUE	2	TMEM82
chr1	6397707	6399450	1744	3	-1.61878	-1.99833	-1.17047	-0.195538	-0.245542	-0.130138	cg26163576;cg24871821;cg09507999	TRUE	1	ACOT7
chr1	58861061	58861156	96	2	3.40094	2.98627	3.34463	0.320112	0.302271	0.360908	cg17144192;cg06991967	TRUE	1
chr1	228140125	228141997	1873	5	-0.896402	-0.889718	-1.05127	-0.0934725	-0.0979894	-0.114212	cg13268162;cg17032372;cg07528723;cg16132288;cg10163262	TRUE	2
chr1	236699144	236699485	342	2	-4.0472	-2.99396	-2.56501	-0.434934	-0.333728	-0.328271	cg08815336;cg05323624	TRUE	1	LGALS8
chr1	225864873	225865487	615	4	-1.15427	-1.91329	-2.31243	-0.13627	-0.199573	-0.26549	cg16247183;cg02570888;cg01077274;cg14207589	TRUE	1
chr1	209539810	209541276	1467	7	-1.33526	-0.950571	-0.69251	-0.111272	-0.0831315	-0.0596763	cg09011950;cg14165528;cg02095129;cg12438903;cg12393284;cg04703535;cg04272859	TRUE	2
chr1	53346391	53346729	339	4	-1.15397	-1.33189	-1.16597	-0.118607	-0.125542	-0.103175	cg18607251;cg00686366;cg24497320;cg17058568	TRUE	1	ZYG11A
chr1	17734771	17736552	1782	8	-1.08043	-0.955144	-0.546643	-0.0699559	-0.064366	-0.0362624	cg23433205;cg20800359;cg17241814;cg27390255;cg16176132;cg15834632;cg19371097;cg09797837	TRUE	3	RCC2
chr1	45116008	45116241	234	2	-3.17884	-3.72407	-3.98363	-0.466302	-0.555401	-0.581754	cg06783003;cg09860921	TRUE	1	RNF220
chr1	18026129	18026411	283	4	-1.26068	-1.0589	-0.959427	-0.109521	-0.0840546	-0.072244	cg19508454;cg13079079;cg07194152;cg26664979	TRUE	1
chr1	151170306	151171662	1357	13	0.204263	0.142974	0.0954107	-0.00916327	-0.0177394	-0.0175281	cg08922811;cg09166705;cg11206482;cg24720336;cg17859048;cg22802720;cg08636040;cg06936779;cg08623888;cg02491717;cg04317700;cg12124731;cg13357249	TRUE	3	PIP5K1A
chr1	229730023	229730560	538	5	-1.27201	-0.942088	-0.661949	-0.0697611	-0.0487337	-0.0359396	cg06163270;cg22077894;cg22513237;cg23109359;cg05538983	FALSE	0	TAF5L
chr1	1153924	1155472	1549	7	-0.63548	-0.645373	-0.59601	-0.0165028	-0.0215016	-0.0190915	cg12219387;cg07548512;cg09276842;cg14531564;cg01783406;cg11727921;cg19862782	TRUE	1	SDF4
chr1	179850702	179852419	1718	17	0.745726	0.546297	0.613082	0.0311681	0.0351296	0.0308167	cg07187280;cg04224864;cg24408603;cg09150905;cg03115649;cg27561031;cg27112889;cg18792584;cg11754670;cg14526939;cg10257209;cg04904834;cg02740457;cg09032840;cg08274504;cg07189550;cg16912343	TRUE	1	TOR1AIP1
chr1	86913263	86914018	756	5	-1.23396	-1.00328	-0.657098	-0.142213	-0.106024	-0.0616485	cg24591170;cg09976400;cg08835798;cg24996718;cg17424433	TRUE	1	CLCA2
chr1	6479628	6481151	1524	8	0.26553	0.174657	-0.0307152	-0.0156027	-0.0129273	-0.023815	cg23040649;cg23603891;cg17826013;cg19195327;cg01501312;cg25352592;cg03186004;cg03476000	TRUE	2	HES2
chr1	27440463	27441146	684	4	-1.21899	-1.03451	-0.827367	-0.0450045	-0.0353129	-0.0240029	cg17820878;cg25130381;cg01992712;cg13300580	TRUE	1	SLC9A1
chr1	224399341	224401026	1686	4	-0.934989	-0.922405	-0.84427	-0.0395501	-0.0413657	-0.0459642	cg01553584;cg16579702;cg05141656;cg22577236	TRUE	2	LOC101927143
chr1	244815591	244817222	1632	14	0.684216	0.332221	0.481347	0.0201439	-0.00595516	0.00339079	cg24210049;cg04326244;cg19721680;cg24536044;cg23035053;cg12049897;cg01905102;cg01395456;cg15965913;cg08535515;cg15160742;cg04826576;cg14240608;cg05794044	TRUE	3	DESI2;PPPDE1
chr1	9664205	9665016	812	7	-1.26893	-0.688866	-0.395464	-0.0763403	-0.041989	-0.023635	cg15685988;cg04715238;cg01608175;cg03741850;cg13148776;cg08212657;cg07232095	TRUE	2	TMEM201
chr1	183274106	183274661	556	6	-1.09903	-1.68335	-1.5383	-0.118021	-0.188908	-0.144998	cg17314277;cg08744986;cg01267185;cg05380885;cg16373880;cg25965526	TRUE	1	NMNAT2
chr1	1483130	1484205	1076	4	-1.18712	-1.11092	-0.803055	-0.0590714	-0.0482511	-0.0319074	cg00355315;cg24470133;cg04349378;cg07381470	TRUE	1	SSU72
chr1	227169790	227170663	874	6	-0.672143	-1.0832	-0.670576	-0.0252439	-0.0392603	-0.0254008	cg00650088;cg13088465;cg03106090;cg00458793;cg07823920;cg00647769	FALSE	0	CABC1
chr1	20915180	20916179	1000	7	-0.75545	-0.980783	-0.979522	-0.0991438	-0.143631	-0.141638	cg05278081;cg00784581;cg04087271;cg20619374;cg22141907;cg17714127;cg13292626	TRUE	2	CDA
chr1	53814983	53815811	829	4	-1.28841	-1.04148	-0.698148	-0.0901602	-0.0810941	-0.0449903	cg27216709;cg06861266;cg00339939;cg06836483	FALSE	0
chr1	58715499	58717107	1609	17	0.374695	0.151728	0.384729	0.0126638	0.00339853	0.0153858	cg27510182;cg05375728;cg26345888;cg04937080;cg10715265;cg15574705;cg10087412;cg24351410;cg01100068;cg14947965;cg21177673;cg17667220;cg11256607;cg07201450;cg00848728;cg06710648;cg05082811	TRUE	2	DAB1
chr1	243634106	243635016	911	3	-2.09361	-3.12428	-1.99874	-0.265574	-0.363825	-0.189983	cg14636288;cg23956499;cg09912228	TRUE	2	SDCCAG8
chr1	154552164	154553118	955	5	-1.48817	-1.07501	-0.560148	-0.0966584	-0.0751279	-0.0388663	cg25141646;cg14857206;cg27638563;cg19270118;cg26551944	FALSE	0	CHRNB2
chr1	91316223	91317469	1247	11	0.705576	0.207579	0.0997418	0.0222163	0.00140935	-0.00895196	cg13437711;cg09257488;cg09327714;cg25105561;cg13140338;cg26647237;cg19769850;cg00371239;cg13993270;cg03347944;cg11159604	TRUE	3
chr1	47069653	47070807	1155	12	0.281489	0.277955	0.160999	-0.000321393	0.00226108	-0.00197936	cg25847484;cg01325754;cg14202380;cg18567327;cg05403508;cg21877201;cg00128877;cg15468907;cg09361491;cg27535885;cg15445332;cg25315235	TRUE	2	MKNK1
chr1	16076483	16077569	1087	4	-1.23728	-1.11342	-0.669585	-0.0778314	-0.0695892	-0.042888	cg15526183;cg02132259;cg14664530;cg15074184	TRUE	1
chr1	7308012	7308366	355	4	-2.35592	-2.35394	-1.04218	-0.213226	-0.263747	-0.0803559	cg20800117;cg00452133;cg12710648;cg17079374	TRUE	1	CAMTA1
chr1	156337755	156339011	1257	9	-0.767907	-0.72044	-1.00838	-0.102693	-0.0780501	-0.130365	cg24813314;cg03917423;cg07702888;cg02603168;cg13423770;cg19543581;cg24473450;cg19559896;cg17935233	TRUE	3	RHBG
chr1	16369395	16370265	871	8	-0.60492	-0.749926	-0.230779	-0.0315997	-0.0380919	-0.00618786	cg02634641;cg11235583;cg20320574;cg21660130;cg12218389;cg16354688;cg09808075;cg09413450	TRUE	1	CLCNKB
chr1	145414709	145415441	733	3	-1.76775	-2.59589	-2.55429	-0.0905286	-0.178728	-0.157963	cg19624849;cg14036143;cg00953211	TRUE	1	HFE2
chr1	31319512	31320562	1051	3	0.959607	1.01526	1.36349	0.124372	0.115325	0.184869	cg23844904;cg08175125;cg25096788	TRUE	2
chr1	24878007	24878670	664	4	-1.91197	-1.49781	-1.21035	-0.227631	-0.175208	-0.13392	cg10194002;cg17010972;cg12258037;cg02863841	TRUE	2	LOC100506985
chr1	203449947	203450633	687	2	0.968696	1.02917	1.35676	0.124293	0.135645	0.144071	cg17261827;cg25143508	TRUE	2	PRELP
chr1	153957999	153959405	1407	11	0.432525	0.64757	0.631158	-0.00303697	0.0140697	0.0146683	cg02537603;cg26336059;cg18430478;cg26008365;cg16915794;cg09116658;cg19813935;cg24779843;cg00205485;cg23251254;cg12770791	TRUE	3	RAB13
chr1	33937433	33938904	1472	11	0.484842	0.313408	0.00601286	0.0129412	0.00535388	-0.00769526	cg02487499;cg18139020;cg24426733;cg18085998;cg22795212;cg11828820;cg06668155;cg27303855;cg14041778;cg16354201;cg01219205	TRUE	2	ZSCAN20
chr1	12533120	12533615	496	2	-2.74245	-2.20591	-2.25007	-0.301515	-0.246875	-0.268105	cg24309470;cg06758644	TRUE	1	VPS13D
chr1	36335157	36335392	236	6	-0.741755	-0.8661	-0.914061	-0.0583378	-0.0650537	-0.0862669	cg03216952;cg05972039;cg19163612;cg16326470;cg27034963;cg09752398	TRUE	1
chr1	228509380	228509762	383	5	-0.7361	-0.89915	-0.586001	-0.0345282	-0.0448441	-0.0273531	cg26273958;cg23630430;cg25222493;cg08794084;cg08621574	TRUE	1	OBSCN
chr1	205482924	205483846	923	4	-1.16066	-1.17203	-0.794717	-0.126856	-0.122809	-0.0783867	cg10597549;cg19040750;cg18008976;cg07570537	TRUE	1	CDK18
chr1	3123054	3124703	1650	7	-0.954473	-0.787774	-0.44816	-0.07131	-0.0589531	-0.0413665	cg21692930;cg00581154;cg24873695;cg07469312;cg07576714;cg26044566;cg22729726	TRUE	3	PRDM16
chr1	35257021	35258933	1913	10	-0.447321	-1.05383	-1.00645	-0.0377648	-0.0667222	-0.0599996	cg01822203;cg10106804;cg07070934;cg21408294;cg15006973;cg22558673;cg13364230;cg04800068;cg00416130;cg19553712	TRUE	3	GJA4
chr1	24469564	24470396	833	6	-0.897108	-0.658692	-0.604142	-0.0861835	-0.0635312	-0.0584754	cg21293216;cg09152089;cg25946374;cg26405802;cg22588023;cg18443350	TRUE	1	IL22RA1
chr1	111983960	111984376	417	7	-0.73589	-0.793079	-0.545726	-0.0731003	-0.077382	-0.0633939	cg16713264;cg19816714;cg10047291;cg23048788;cg13397141;cg21995800;cg10328466	TRUE	1	WDR77
chr1	29240256	29241862	1607	12	0.521184	0.714807	0.714017	0.016692	0.0425173	0.0554995	cg13546102;cg13142499;cg08155302;cg08139234;cg20407522;cg12400725;cg04844693;cg18883836;cg01834027;cg02446871;cg01060651;cg24878454	TRUE	4	EPB41
chr1	168194826	168197198	2373	15	0.069781	-0.034318	-0.0391978	-0.0288363	-0.0282644	-0.0284692	cg17156855;cg15328582;cg17873465;cg14843080;cg24367016;cg23691220;cg15279002;cg09854746;cg08738280;cg12154153;cg20480045;cg12468328;cg12739647;cg05393023;cg10625365	TRUE	5	SFT2D2
chr1	173883567	173883965	399	3	-1.0893	-1.17659	-0.959071	-0.108975	-0.116368	-0.0915592	cg12933556;cg08553737;cg02586268	TRUE	2	SERPINC1
chr1	47184410	47185236	827	13	0.484204	0.371662	0.30662	0.0117675	0.014171	0.0108421	cg26210511;cg07635530;cg03342366;cg15501359;cg06240849;cg23470864;cg16587623;cg08135810;cg19145774;cg20967889;cg22687416;cg23338468;cg00128766	TRUE	2	EFCAB14;KIAA0494
chr1	36396054	36397261	1208	15	0.427623	0.548987	0.493153	0.00680037	0.0123416	0.0115126	cg06765909;cg03988279;cg12958612;cg03397389;cg08138025;cg09863749;cg14669906;cg06350612;cg14230917;cg22615819;cg24196046;cg17969276;cg14308291;cg07248951;cg11089071	TRUE	1	EIF2C3;AGO3
chr1	179786966	179787968	1003	7	-0.883638	-0.881442	-0.462525	-0.0799089	-0.0758309	-0.0213311	cg03716045;cg19842571;cg25994626;cg13942590;cg07917478;cg26677004;cg25665739	TRUE	2
chr1	38396334	38397588	1255	8	0.122527	0.0341073	0.136742	-0.00141934	-0.00506395	0.000324547	cg00300039;cg00563699;cg12658694;cg06521774;cg11908852;cg02632792;cg24867946;cg18876826	TRUE	3	INPP5B
chr1	156736771	156738012	1242	13	0.81954	0.648922	0.677666	0.0329637	0.0311778	0.026044	cg00692559;cg06119628;cg17971171;cg15503799;cg13235992;cg06106793;cg09269604;cg05967123;cg09477492;cg15269449;cg23747104;cg11588596;cg26431298	TRUE	2	PRCC
chr1	17018587	17019810	1224	8	-0.816534	-0.741227	-0.767219	-0.0339042	-0.0399517	-0.0408064	cg04850659;cg02790620;cg11782634;cg23986148;cg27525446;cg14995274;cg07311615;cg25196716	TRUE	4	ESPNP
chr1	209999927	210001600	1674	16	0.306029	0.230434	-0.0438417	0.000293536	-0.00471822	-0.0179269	cg05527609;cg05968010;cg04558166;cg23166289;cg06929287;cg26373171;cg20869305;cg07469143;cg05505912;cg03753785;cg05129817;cg09163369;cg04100048;cg14049288;cg09686635;cg06683905	TRUE	2	C1orf107;DIEXF
chr1	6259145	6261146	2002	15	0.00559082	0.142473	0.0632268	-0.0161763	-0.00567929	-0.00914092	cg21393421;cg25381775;cg04025728;cg16178974;cg05895952;cg21813101;cg08107735;cg15234483;cg08760004;cg13476932;cg08541953;cg27527922;cg26935168;cg17153174;cg23323711	TRUE	3	RPL22
chr1	161708999	161710013	1015	3	-1.3921	-1.04635	-1.00531	-0.146211	-0.104834	-0.119986	cg18644227;cg11320225;cg23839599	TRUE	2
chr1	110186005	110186418	414	6	-0.52535	-1.02398	-1.41427	-0.0586455	-0.111152	-0.13177	cg18533397;cg26668989;cg00924017;cg18933331;cg06443772;cg22221025	TRUE	1
chr1	2444644	2446982	2339	7	-0.832221	-0.713272	-0.625208	-0.0560443	-0.0497058	-0.0395985	cg14858763;cg20003329;cg08471814;cg20950978;cg02083536;cg19238270;cg11393031	TRUE	2	PANK4
chr1	205464823	205465139	317	2	-3.04341	-2.39825	-2.64244	-0.393805	-0.343412	-0.380991	cg04509371;cg07368518	TRUE	1
chr1	200992385	200993311	927	14	0.906089	0.429727	0.407686	0.0300761	0.00993855	0.00904959	cg07010314;cg26228351;cg07148880;cg05923618;cg24444188;cg18807223;cg12587954;cg12942246;cg04860852;cg01637011;cg04539153;cg25433136;cg21218687;cg06812278	TRUE	3	KIF21B
chr1	97311112	97311333	222	2	-1.93118	-1.67052	-2.3828	-0.224565	-0.19036	-0.272019	cg08799963;cg27410351	TRUE	1
chr1	116924665	116926116	1452	7	-0.521093	-1.26012	-1.52736	0.0117066	-0.0946141	-0.140764	cg25187622;cg17107017;cg12365612;cg16755696;cg26203005;cg09176657;cg20309677	TRUE	2	ATP1A1
chr1	46033129	46034651	1523	5	-0.889285	-0.892929	-0.685933	-0.0509774	-0.0595488	-0.0505508	cg00033580;cg04882056;cg14795790;cg10293481;cg00455379	TRUE	1	AKR1A1
chr1	154154898	154156180	1283	10	0.74561	0.724537	0.368021	0.0140732	0.0163327	0.00367511	cg25107608;cg12333498;cg17581505;cg18634249;cg03302438;cg00155429;cg24546083;cg05392792;cg16262756;cg10890570	TRUE	4	TPM3
chr1	182921660	182923215	1556	14	-0.424418	-0.506341	-0.638294	-0.00202775	-0.0174695	-0.0297086	cg02710296;cg01079738;cg22860181;cg26013028;cg13419400;cg13112404;cg26419869;cg26679785;cg08787039;cg02925590;cg22237670;cg00379090;cg02721693;cg12968548	TRUE	2	C1orf14;SHCBP1L
chr1	16460075	16461037	963	5	-0.832857	-0.800989	-0.821224	-0.0669581	-0.065448	-0.0514633	cg00953309;cg15346134;cg10027752;cg09832381;cg03065168	TRUE	2	EPHA2
chr1	202611432	202612948	1517	11	0.601618	0.127298	-0.0283716	0.000105053	-0.0226427	-0.0367294	cg23777848;cg15586779;cg02053850;cg16064679;cg16724416;cg00773514;cg22015128;cg26535723;cg10327424;cg05630812;cg03923117	TRUE	5	SYT2
chr1	220263662	220264801	1140	6	-0.9676	-0.900944	-0.799128	-0.0682918	-0.0663013	-0.0730769	cg23459041;cg21659572;cg17470527;cg20879765;cg22416908;cg12887220	TRUE	2	BPNT1;RNU5F-1
chr1	11751079	11752342	1264	11	0.520521	0.298066	0.257416	0.00302968	-0.00697582	-0.00275468	cg24117376;cg02334370;cg02397176;cg21153875;cg06868562;cg08275633;cg08269037;cg06630737;cg02864688;cg25102735;cg19494645	TRUE	1	MAD2L2;C1orf187;DRAXIN
chr1	2224678	2225299	622	4	-1.13009	-0.839783	-0.732176	-0.0425693	-0.0330428	-0.0272483	cg16575461;cg05814106;cg17810602;cg07593521	FALSE	0	SKI
chr1	145575131	145576107	977	12	0.86892	0.505879	0.614035	0.0256325	0.0188689	0.021453	cg23995917;cg23373718;cg11344430;cg11246695;cg00198102;cg15978276;cg05795157;cg01715562;cg08818139;cg07596920;cg04921814;cg05768362	TRUE	1	PIAS3;NBPF20;NBPF10
[truncated: 46,711 more rows]
