# Supplementary material for: Epigenomic regulation of neural crest differentiation in human-induced pluripotent stem cells
Source: iScience. 2026 May 22;29(6):115993. doi: 10.1016/j.isci.2026.115993 (PMC13224019; doi:10.1016/j.isci.2026.115993)
Supplement: Table S16. List of primer sequences used for PCR [file mmc17.xlsx]

## Sheet: Table S16
Table S16. List of primer sequences used for PCR.
	Gene	Forward primer (5'→3')	Reverse primer (5'→3')
Semiquantitative RT-PCR in Figure 1	NGFR	GTGGGACAGAGTCTGGGTGT	AAGGAGGGGAGGTGATAGGA
	PAX3	AGCCGCATCCTGAGAAGTAA	TTCTGCGCTGTTTCCTCTTT
	ETS1	TGGAGTCAACCCAGCCTATC	TCTGCAAGGTGTCTGTCTGG
	PHOX2B	CTACCCCGACATCTACACTCG	CCTGCTTGCGAAACTTGG
	HOXC9	GCACAAAGAGGAGAAGGCCG	AGATTTTGACCTGCCGCTCG
	ACTIN	CAAGAGATGGCCACGGCTGCT	TCCTTCTGCATCCTGTCGGCA
	RPS18	GCAGAATCCACGCCAGTACAAG	GCTTGTTGTCCAGACCATTGGC
qPCR in Fugure 6 and 7	MEF2C	TACAACGAGCCGCATGAGAG	GGAATCGTCCGCATCGGG
	PAX3	AGCCGCATCCTGAGAAGTAA	TTCTGCGCTGTTTCCTCTTT
	HDAC9	CTGGACGGACAGAAGCTGGA	TCGATGACACAGCCAACAGC
	ADIPOR1	CCCTGCTAGAAGAGAAGGGCAAA	TTTAGCCAGTCAGGGAGCACATC
	ERRFI1	AAGGCACAATGTCAATAGCAGGA	CTGCTCCAGTAGGTCTTCCTCAT
	THRA	TCGAGCACTACGTCAACCAC	ATTCCGAGAAGCTGCTGTCC
	SOX2	GAGCTTTGCAGGAAGTTTGC	GCAAGAAGCCTCTCCTTGAA
	MSI1	GCTCAGCCAAAGGAGGTGATGT	GCGTAGGTTGTGGCTTGGAAAC
	NES	TCAAGATGTCCCTCAGCCTGGA	AAGCTGAGGGAAGTCTTGGAGC
	PHOX2B	AGGGACCACCAGAGCAGTC	CTTGCGCTTCTCGTTGAGG
	HOXC9	CAGCAAGCACAAAGAGGAGAAGG	AGTTCCAGCGTCTGGTACTTGG
	ASCL1	TCCCCCAACTACTCCAACGA	GCGATCACCCTGCTTCCAAA
	ACTIN	CCTGGCACCCAGCACAAT	CCGATCCACACGGAGTACTTG
	RPS18	GCAGAATCCACGCCAGTACAAG	GCTTGTTGTCCAGACCATTGGC
ChIP-qPCR in Figure S3	MEF2C	AGAGAGCTGGAGACGATGTGTG	ATTCGTCTTCTGTCACTTCCTTCCT
	THRA	TTGCGATTGATTATGCAAAGCCG	TCCTAGCAACACCTCCCTTCC
